# Supplementary material for: Comparative Clustering (CompaCt) of eukaryote complexomes identifies novel interactions and sheds light on protein complex evolution
Source: PLoS Comput Biol. 2023 Aug 7;19(8):e1011090. doi: 10.1371/journal.pcbi.1011090 (PMC10434966; doi:10.1371/journal.pcbi.1011090)
Supplement: S1 Data — (XLSX) [file pcbi.1011090.s002.xlsx]

## Sheet: Description
Overview of results from CompaCt analysis of 12 eukaryote complexomes
This document contains detailed information and statistics of all clusters that passed CompaCt’s filtering steps, as well as the cluster members, separated per analyzed complexome.
Content
clust_info
contains information and statistics of all clusters that passed CompaCt’s filtering steps.
column type	description
*_size	number of members of each subcluster and total cluster
n_represented	number of complexomes that have cluster members in this cluster
*_over_0.5_size	number of members with a FC of 0.5 or greater
robust_represented	number of complexomes that have cluster members in this cluster with a FC of 0.5 or greater
*_match_fraction	the fraction of total possible “matches” within each complexome, or overall. A metric to quantify the coherence of a cluster across datasets
Per-complexome cluster member sheets
Contains members of all complexome-specific subclusters from clusters that passed CompaCt’s filtering, along with detailed information and annotations, like fraction clustered (FC) scores, predicted orthologs in other species, selection criteria, etc. Individual subclusters can be inspected by filtering rows of the sheet based on a specific cluster of interest, and possibly on one or more columns…
column type	description
clust_id	id of cluster this protein entry refers to
id	identifier of clustered protein
*_mapping	predicted ortholog in other species, based on pairwise orthologies provided in input
best_guess_selection	whether protein is part of the best guess selection criterion of the respective cluster
match_over_threshold	whether this protein has an ortholog/equivalent in another complexome that has a FC of over 0.5 in this cluster.

## Sheet: clust_info
clust_id	HUM_size	PF3_GAM_size	PF3_AS_size	PF3_SCH_size	BER_SCH_size	KNO_SCH_size	TOX_size	AT_LF_size	AT_SD_size	ANOST_size	BOVIN_size	YARLI_size	total_size	n_represented	HUM_over_0.5_size	PF3_GAM_over_0.5_size	PF3_AS_over_0.5_size	PF3_SCH_over_0.5_size	BER_SCH_over_0.5_size	KNO_SCH_over_0.5_size	TOX_over_0.5_size	AT_LF_over_0.5_size	AT_SD_over_0.5_size	ANOST_over_0.5_size	BOVIN_over_0.5_size	YARLI_over_0.5_size	total_over_0.5_size	robust_represented	HUM_match_fraction	PF3_GAM_match_fraction	PF3_AS_match_fraction	PF3_SCH_match_fraction	BER_SCH_match_fraction	KNO_SCH_match_fraction	TOX_match_fraction	AT_LF_match_fraction	AT_SD_match_fraction	ANOST_match_fraction	BOVIN_match_fraction	YARLI_match_fraction	total_match_fraction	reference_assignment
0	390	103	129	83	98	98	21	35	48	18	68	209	1300	12	17	7	34	6	12	9	21	0	0	18	0	41	165	9	0.169014	0.072	0.263636	0.154867	0.226415	0.211806	0	0	0	0.125	0.0162602	0.192053	0.0938728
1	191	15	10	13	3	2	1	77	92	48	95	161	708	12	41	0	0	0	0	0	1	44	44	48	46	55	279	7	0.676409	0	0	0	0	0	0	0.741935	0.713376	0.875	0.85641	0.580569	0.440497	Respiratory chain complex I (holoenzyme), mitochondrial(0.93),Respiratory chain complex I (early intermediate NDUFAF1 assembly), mitochondrial(0.86),Respiratory chain complex I (incomplete intermediate ND1, ND2, ND3, CIA30 assembly), mitochondrial(0.75),Respiratory chain complex I (intermediate I/200kD and III/250kD), mitochondrial(1.00),Respiratory chain complex I (intermediate IV/310kD), mitoch…
2	224	97	121	86	72	71	2	26	52	42	74	202	1069	12	9	5	23	28	21	27	2	0	3	42	0	24	184	10	0.117794	0.0520833	0.243655	0.562201	0.563536	0.606205	0	0	0.075	0	0.0472973	0.114478	0.165325	AUP1-OS9-SEL1L-UBC6e-UBXD8 complex(0.60)
3	164	47	49	11	57	70	32	34	31	42	67	115	719	12	24	0	1	0	0	16	32	10	12	42	22	37	196	9	0.476578	0	0.016129	0	0.0833333	0.428571	0	0.510638	0.680851	0.75	0.661417	0.367965	0.149913	F1F0-ATPase, mitochondrial(0.75)
4	101	78	56	46	46	45	20	6	28	16	43	160	645	12	15	2	14	15	15	15	20	0	8	16	14	8	142	11	0.484615	0.0194175	0.219512	0.803704	0.742424	0.65251	0	0	0.451613	0.4	0.73029	0.0507614	0.366987	26S proteasome(0.59),PA28-20S proteasome(0.81),PA28gamma-20S proteasome(0.87)
5	121	115	84	54	34	61	8	10	9	0	0	168	664	10	16	5	6	18	20	17	8	0	0	0	0	3	93	8	0.48822	0.0331126	0.0483871	0.712291	0.899329	0.615672	0	0	0	0	0	0.0152284	0.310656	PA700 complex(0.85)
6	241	81	78	59	60	76	8	2	30	17	82	70	804	12	18	11	23	3	0	4	8	0	3	17	4	11	102	10	0.225312	0.2	0.338235	0.119403	0.0510949	0.129464	0	0	0.125	0	0.0977011	0.171053	0.0742295
7	144	90	82	62	76	58	10	23	27	26	78	110	786	12	14	16	14	0	2	0	10	0	4	26	6	20	112	9	0.2694	0.317568	0.301471	0.0657895	0.0419162	0.0352113	0	0	0.333333	0.588235	0.291304	0.220238	0.0856548
8	126	47	39	29	46	57	12	30	30	25	49	113	603	12	9	14	15	0	4	2	12	12	19	25	14	31	157	11	0.407871	0.567568	0.638889	0.0526316	0.255814	0.136752	0	0.790698	0.79661	0	0.662835	0.414286	0.269043
9	180	44	50	7	0	31	33	30	36	27	81	94	613	11	20	19	2	0	0	0	33	0	0	27	21	20	142	7	0.408663	0.586538	0.0327869	0	0	0	0	0	0	0.333333	0.579345	0.440252	0.140282	Cytochrome c oxidase including assembly factors (COX, PET100, PET117, MR-1S)(0.72),TIM22 core complex (AGK, TIMM22, TIMM29), mitochondrial(0.67)
10	181	36	23	40	26	44	9	29	31	23	64	120	626	12	5	2	1	0	0	0	9	3	10	23	6	14	73	9	0.161465	0.0540541	0.047619	0.0227273	0.03125	0	0	0.214286	0.5	0.545455	0.312195	0.220513	0.0811316
11	153	67	46	58	43	59	0	8	40	7	27	98	606	11	2	1	11	10	8	4	0	0	0	7	0	10	53	8	0.0913242	0.0151515	0.175676	0.319372	0.36747	0.212903	0	0	0	0	0	0.08	0.0615309	KPNB1-RAN-RANBP1complex(0.67),RAN-RANBP1 complex(1.00),RAN-RANBP1-RCC1 complex(0.67)
12	128	1	3	4	1	8	0	22	62	0	96	112	437	10	36	0	0	0	0	0	0	0	5	0	14	11	66	4	0.681072	0	0	0	0	0	0	0	0.0961538	0	0.243333	0.111842	0.218516	39S ribosomal subunit, mitochondrial(0.75)
13	83	73	63	59	44	82	7	28	33	14	0	84	570	11	8	1	7	0	1	0	7	7	13	14	0	12	70	9	0.376884	0.00980392	0.0843373	0.0227273	0.115789	0.0215827	0	0.411765	0.613636	0.625	0	0.354167	0.0910403
14	171	88	62	53	57	62	1	0	16	3	3	74	590	11	7	3	3	2	4	3	1	0	0	3	0	2	28	9	0.182243	0.032967	0.0447761	0.0895522	0.238372	0.133333	0	0	0	0	0	0.0322581	0.0496387	TBCD-tubulin(alpha)-tubulin(beta) complex(0.67)
15	156	20	39	22	16	27	5	27	43	25	53	84	517	12	8	0	3	0	0	1	5	5	10	25	4	17	78	9	0.205329	0	0.0810811	0	0	0.0967742	0	0.52	0.431373	0.444444	0.304348	0.234848	0.0946334	MIA2-MIA3-PREB complex(0.67),NBAS-RINT1-ZW10 complex(0.67)
16	98	36	32	59	52	31	11	48	35	20	37	97	556	12	0	5	7	0	4	4	11	2	6	20	1	3	63	10	0.0482759	0.192982	0.27451	0.0869565	0.166667	0.308824	0	0.0909091	0.1875	0.571429	0.0961538	0.0263158	0.063867
17	168	14	27	14	12	15	8	26	40	30	60	119	533	12	0	0	1	0	0	0	8	0	7	30	0	31	77	5	0.046875	0	0.0344828	0	0	0	0	0	0.212121	0.266667	0.0695652	0.298246	0.0235359
18	106	32	46	52	27	57	0	20	37	2	10	64	453	11	4	0	4	8	16	10	0	0	0	2	0	0	44	6	0.179811	0	0.0754717	0.367347	0.837696	0.291892	0	0	0	0	0	0	0.133595	eIF3 complex (EIF3S6, EIF3S5, EIF3S4, EIF3S3, EIF3S6IP, EIF3S2, EIF3S9, EIF3S12, EIF3S10, EIF3S8, EIF3S1, EIF3S7)(0.75),eIF3 complex (EIF3S6, EIF3S5, EIF3S4, EIF3S3, EIF3S6IP, EIF3S2, EIF3S9, EIF3S12, EIF3S10, EIF3S8, EIF3S1, EIF3S7, PCID1)(0.77),EIF3 core complex (EIF3A, EIF3B, EIF3G, EIF3I)(1.00),EIF3 complex (EIF3A, EIF3B, EIF3G, EIF3I, EIF3C)(0.80),EIF3 complex (EIF3B, EIF3G, EIF3I)(1.00),EIF…
19	112	53	67	53	33	49	5	0	4	0	17	50	443	10	7	1	9	8	8	1	5	0	0	0	0	1	40	8	0.300595	0.0212766	0.191011	0.348718	0.674847	0.113208	0	0	0	0	0	0.0263158	0.159932	CCT complex (chaperonin containing TCP1 complex)(1.00),BBS-chaperonin complex(0.60)
20	156	32	46	40	32	32	7	13	42	6	11	102	519	12	1	0	3	0	1	1	7	0	2	6	0	2	23	8	0.0657673	0	0.0576923	0.0315789	0.0740741	0.0757576	0	0	0.0588235	0	0	0.017094	0.0137342
21	125	50	46	75	34	54	5	6	27	5	48	54	529	12	0	2	1	0	0	0	5	0	2	5	0	1	16	6	0.0512821	0.0327869	0.02	0.0404624	0.0208333	0.00826446	0	0	0.142857	0	0.0263158	0.0178571	0.00951032
22	87	65	58	27	12	32	3	6	59	7	2	104	462	12	5	6	10	0	0	0	3	0	2	7	0	17	50	7	0.207237	0.125	0.322222	0.277778	0	0.147059	0	0	0.0754717	0	0	0.280702	0.106188	ER membrane protein complex (EMC8)(0.78),ER membrane protein complex (EMC9)(0.78),EMC2-EMC5-EMC8 complex(0.67)
23	195	21	28	12	0	5	6	0	1	7	71	81	427	10	7	0	6	0	0	0	6	0	0	7	1	9	36	6	0.208388	0	0.27027	0	0	0	0	0	0	0	0.0935673	0.224638	0.0801262	Ubiquitin E3 ligase (CUL3, KEAP1, RBX1)(0.67),DNAJB11-SDF2 complex(1.00)
24	203	35	34	0	0	0	7	19	22	26	21	110	477	9	1	1	7	0	0	0	7	0	1	26	0	22	65	7	0.0647249	0.0344828	0.152174	0	0	0	0	0	0.0588235	0.0909091	0.0689655	0.184211	0.0269936	Dolichol-phosphate mannose (DPM) synthase(0.67)
25	104	36	41	5	2	18	6	24	40	19	46	112	453	12	1	8	7	0	0	0	6	1	6	19	1	24	73	9	0.0647482	0.229508	0.150685	0	0	0.0869565	0	0.0416667	0.216216	0.444444	0.119565	0.267442	0.0306721
26	146	33	18	0	8	0	4	5	19	13	41	82	369	10	18	0	0	0	0	0	4	0	2	13	1	11	49	6	0.359813	0	0	0	0	0	0	0	0.142857	0.333333	0.125	0.28777	0.128013	Oligosaccharyltransferase complex (Stt3A variant)(1.00),Oligosaccharyltransferase complex (Stt3B variant)(1.00)
27	112	4	7	5	4	12	6	25	59	0	74	76	384	11	14	0	0	0	0	0	6	0	2	0	6	4	32	5	0.477816	0	0	0	0	0.0666667	0	0	0.04	0	0.180952	0.040404	0.104984
28	160	44	57	21	7	16	0	20	28	15	0	54	422	10	6	6	11	0	0	0	0	1	4	15	0	4	47	7	0.14658	0.179104	0.174419	0	0	0	0	0.5	0.235294	0.333333	0	0.0779221	0.0625223	VPS35-VPS29-VPS26A complex(0.67)
29	128	48	55	59	38	37	8	0	0	0	0	1	374	8	4	2	3	7	4	5	8	0	0	0	0	0	33	7	0.18543	0.05	0.0491803	0.403315	0.317647	0.402778	0	0	0	0	0	0	0.188362	Prefoldin complex(1.00)
30	92	27	33	44	25	27	6	0	0	5	59	75	393	10	3	3	8	3	1	3	6	0	0	5	0	1	33	9	0.172131	0.0810811	0.326531	0.280822	0.104167	0.418919	0	0	0	0.333333	0.0689655	0.0151515	0.139001
31	172	6	7	5	8	13	0	26	31	14	68	78	428	11	2	0	0	0	0	0	0	2	7	14	3	2	30	6	0.103383	0	0	0	0	0.0714286	0	0.2	0.189189	0	0.105263	0.0550459	0.0600281
32	96	30	43	57	24	27	1	5	1	22	25	38	369	12	6	0	1	2	0	0	1	0	0	22	0	2	34	6	0.342711	0	0.025	0.132075	0.0681818	0.03125	0	0	0	0.6	0	0.0714286	0.0439101	erlin1/2-RNF170 complex(1.00),AMFR-ERLIN2-TMUB1 complex(0.67)
33	127	20	27	0	5	0	1	14	32	15	46	66	353	10	5	0	5	0	0	0	1	0	6	15	1	6	39	7	0.125737	0	0.225806	0	0	0	0	0	0.3125	0.25	0.100917	0.08	0.0343944
34	145	26	33	4	1	2	0	0	0	6	66	56	339	9	4	3	5	0	0	0	0	0	0	6	2	4	24	6	0.144462	0.0789474	0.152174	0	0	0	0	0	0	0	0.109091	0.0487805	0.0489319
35	93	2	0	12	2	6	6	24	36	18	55	68	322	11	7	0	0	0	0	0	6	1	6	18	9	0	47	6	0.310843	0	0	0.285714	0	0	0	0.0769231	0.176471	0.125	0.323077	0	0.0797414	MICOS subcomplex (CHCHD3, IMMT, MICOS10), mitochondrial(0.67),MIB complex, mitochondrial(0.58),MICOS complex, mitochondrial(0.86),MICOS subcomplex (APOO, IMMT), mitochondrial(1.00),Mitofilin complex, mitochondrial(0.57)
36	64	35	26	37	18	27	8	25	27	4	38	35	344	12	0	7	4	1	3	2	8	5	9	4	0	1	44	10	0.0708661	0.134615	0.176471	0.128205	0.377049	0.112903	0	0.5	0.694444	0	0.0483871	0.0416667	0.0307202
37	98	16	18	11	11	26	1	18	24	6	32	71	332	12	4	0	0	0	0	0	1	0	2	6	4	15	32	6	0.247191	0	0	0	0	0	0	0	0.08	0.5	0.454545	0.346774	0.0619654
38	58	39	30	52	35	47	10	1	0	0	9	90	371	10	0	0	0	1	1	2	10	0	0	0	0	2	16	5	0.0506329	0	0	0.0490196	0.139241	0.148515	0	0	0	0	0	0.020202	0.0201741
39	128	12	13	37	31	17	4	16	32	15	32	25	362	12	1	0	1	2	0	1	4	1	5	15	0	0	30	8	0.0455927	0	0.125	0.138462	0.0735294	0.129032	0	0.5	0.28	0.428571	0	0	0.0162482
40	87	15	27	18	24	12	8	15	22	9	44	74	355	12	0	0	6	0	0	0	8	3	7	9	0	7	40	6	0.0163934	0	0.190476	0.142857	0	0	0	0.333333	0.478261	0.5	0.0227273	0.0769231	0.00930874
41	91	34	28	20	26	28	0	4	24	13	17	67	352	11	1	0	1	0	0	0	0	0	1	13	0	9	25	5	0.0945455	0	0.0416667	0.0571429	0.0967742	0.0408163	0	0	0.0588235	0	0	0.171875	0.0218382
42	115	32	35	13	22	6	3	18	20	12	29	48	353	12	0	0	0	0	1	0	3	0	5	12	0	1	22	5	0.0657534	0	0	0	0.186047	0.333333	0	0	0.291667	0.333333	0.0408163	0.0172414	0.0124088
43	146	24	27	31	18	11	0	0	0	5	4	86	352	9	0	1	0	0	0	0	0	0	0	5	0	4	10	3	0.0418848	0.0714286	0	0.0425532	0.0322581	0	0	0	0	0	0	0.0550459	0.0086881
44	139	36	15	30	15	42	0	0	0	0	1	31	309	8	7	0	0	1	1	0	0	0	0	0	0	0	9	3	0.238281	0	0	0.0555556	0.178571	0.047619	0	0	0	0	0	0	0.044488	LIN2-LIN7-SAP97 complex(0.67),ITGAV-ITGB5-PLAUR complex(0.67),ITGAV-ITGB5-ICAM4 complex(0.67),ITGAV-ITGB5-ADAM9 complex(0.67),ITGAV-ITGB5-SPP1 complex(0.67),ITGAV-ITGB5-CYR61 complex(0.67),ITGAV-ITGB5 complex(1.00),ITGB5-ITGAV-VTN complex(0.67),LIN2-SAP97 complex(1.00),AP2-PICALM adaptor complex(0.75)
45	124	0	0	0	0	0	0	0	0	8	62	71	265	4	10	0	0	0	0	0	0	0	0	8	8	3	29	4	0.348214	0	0	0	0	0	0	0	0	0	0.363158	0.0515464	0.185395	Arp2/3 protein complex(1.00)
46	163	1	9	6	17	3	1	1	0	9	15	25	250	11	14	0	0	0	0	0	1	0	0	9	0	0	24	3	0.326174	0	0	0	0	0	0	0	0	0.5	0.111111	0	0.129406	DDB2 complex(0.67),CSA complex(0.67),CSA-POLIIa complex(0.62),COP9 signalosome complex(1.00),CNS-P53 complex(0.89)
47	52	36	17	23	13	25	7	15	16	5	36	76	321	12	0	2	1	1	1	0	7	0	1	5	0	5	23	8	0	0.0444444	0.125	0.0769231	0.1875	0.027027	0	0	0.142857	0	0.0447761	0.0769231	0.0111201
48	95	26	13	35	22	39	12	0	25	5	0	45	317	10	0	1	0	1	1	0	12	0	0	5	0	1	21	6	0.0369004	0.0454545	0	0.119565	0.104167	0.028169	0	0	0	0	0	0.0217391	0.015411
49	76	53	40	3	3	11	10	11	8	11	14	35	275	12	4	11	13	0	0	0	10	0	1	11	1	5	56	8	0.174074	0.168831	0.35443	0	0	0	0	0	0.2	0	0.138889	0.111111	0.0512244	TOM complex (TOMM5, TOMM6, TOMM7, TOMM20, TOMM22, TOMM40, TOMM70), mitochondrial(0.57),TOM subcomplex (TOMM7, TOMM22, TOMM40), mitochondrial(1.00)
50	122	17	14	25	25	22	6	1	20	3	13	46	314	12	0	0	1	0	0	0	6	0	2	3	0	1	13	5	0.0524476	0	0.0588235	0.0606061	0.0212766	0.0243902	0	0	0.25	0	0	0.0238095	0.0107366
51	67	20	26	24	6	25	9	0	2	1	46	66	292	11	0	0	0	0	0	0	9	0	0	1	8	2	20	4	0.0572687	0	0	0.0652174	0	0.025641	0	0	0	0	0.286765	0.0350877	0.0192399	ITGB3-ITGAV-CD47 complex(0.67),ITGAV-ITGB3-SPP1 complex(0.67),ITGAV-ITGB3-ADAM15 complex(0.67),ITAGV-ITGB3-F11R complex(0.67),ITGAV-ITGB3-ADAM23 complex(0.67),ITGAV-ITGB3-COL4A3 complex(0.67),ITGAV-ITGB3-PPAP2b complex(0.67),ITGAV-ITGB3-EGFR complex(0.67),ITGAV-ITGB3-LAMA4 complex(0.67),ITGA2-ITGB1-CD47 complex(0.67),ITGA2-ITGB1-CHAD complex(0.67),ITGA2-ITGB1-COL6A3 complex(0.67),ITGA2-ITGB1 comp…
52	131	17	19	29	18	23	5	0	0	13	28	1	284	10	3	0	2	2	1	0	5	0	0	13	0	0	26	6	0.123404	0	0.0833333	0.134615	0.172414	0.0816327	0	0	0	0	0	0	0.0236264
53	109	10	23	27	21	21	7	0	2	0	40	17	277	10	5	0	4	2	1	1	7	0	0	0	0	0	20	6	0.125333	0	0.153846	0.190476	0.185185	0.2	0	0	0	0	0.0116279	0	0.0320334
54	58	45	39	16	16	28	2	0	13	10	8	42	277	11	0	3	15	0	0	0	2	0	0	10	0	4	34	5	0.0379747	0.12069	0.494253	0	0	0.0625	0	0	0	0.5	0	0.125	0.0311419
55	40	42	42	20	17	15	5	0	0	11	11	67	270	10	0	11	14	1	0	0	5	0	0	11	0	7	49	6	0	0.386667	0.291139	0.135135	0	0	0	0	0	0.166667	0	0.0833333	0.03947
56	62	17	15	29	21	30	4	12	15	8	37	42	292	12	0	0	0	1	1	1	4	1	1	8	0	1	18	8	0.0405405	0	0	0.0645161	0.0909091	0.102941	0	0.1	0.1	0	0.0506329	0.025641	0.0148023
57	42	31	47	24	28	15	3	12	18	11	25	44	300	12	0	0	3	0	0	0	3	0	1	11	0	2	20	5	0.0294118	0	0.0638298	0.0212766	0.0714286	0	0	0	0.111111	0.25	0	0.0416667	0.00618733
58	45	41	17	0	0	0	9	24	32	3	32	78	281	9	0	3	1	0	0	0	9	1	4	3	2	12	35	8	0	0.0566038	0.0666667	0	0	0	0	0.0526316	0.173913	0	0.116667	0.186047	0.0303723
59	59	18	33	22	13	31	7	13	23	6	21	51	297	12	0	0	0	1	1	0	7	0	1	6	0	0	16	5	0.013245	0	0	0.0851064	0.3	0.0333333	0	0	0.05	0	0.0434783	0	0.00775352
60	73	28	33	37	14	19	7	4	15	12	0	41	283	11	2	0	3	1	0	0	7	0	1	12	0	0	26	6	0.0972222	0	0.0714286	0.084507	0.214286	0.0434783	0	0	0.0769231	0.333333	0	0	0.0159927
61	75	23	17	47	22	11	6	9	7	0	1	76	294	11	0	0	0	0	1	0	6	0	0	0	0	4	11	3	0.00917431	0	0	0	0.216216	0	0	0	0	0	0	0.0597015	0.00628307
62	94	44	22	28	17	37	0	4	0	10	3	9	268	10	2	1	0	0	0	0	0	0	0	10	0	0	13	3	0.166154	0.025641	0	0.0925926	0	0.0166667	0	0	0	0.5	0	0	0.0291147	TIP49-TIP48-BAF53 complex(0.67),Ferritin complex(1.00),RUVBL1-RUVBL2-DKC1 complex(0.67),RUVBL1-RUVBL2-TERT complex(0.67),RUVBL1-RUVBL2 complex(1.00)
63	65	28	34	3	0	9	9	12	34	0	20	66	280	10	0	0	4	0	0	0	9	0	4	0	0	6	23	4	0.00588235	0	0.136364	0	0	0	0	0	0.176471	0	0	0.0705882	0.011185
64	48	33	26	14	10	23	5	18	21	13	14	46	271	12	0	2	4	0	0	0	5	1	4	13	0	5	34	7	0.00840336	0.0434783	0.15	0	0.307692	0.0357143	0	0.0909091	0.285714	0	0	0.0793651	0.0112757
65	49	24	20	35	30	26	0	16	25	0	27	26	278	10	0	0	0	0	0	0	0	0	2	0	0	0	2	1	0.0266667	0	0	0.0617284	0.06	0.0285714	0	0	0.125	0	0.0540541	0	0.0103192
66	60	17	15	18	26	19	8	0	6	2	13	94	278	11	0	0	1	0	1	0	8	0	0	2	0	4	16	5	0.0179641	0	0.111111	0	0.207547	0.1	0	0	0	0	0	0.0545455	0.0113046
67	160	0	0	0	19	9	0	11	22	1	25	0	247	7	4	0	0	0	2	0	0	0	1	1	0	0	8	4	0.154851	0	0	0	0.163265	0	0	0	0.0555556	0	0.0192308	0	0.0578728
68	70	9	19	18	18	8	0	15	13	0	38	50	258	10	0	0	0	0	0	0	0	0	6	0	0	1	7	2	0.0590909	0	0	0.125	0.0555556	0	0	0	0.631579	0	0.121622	0.0175439	0.0179594
69	79	18	27	14	27	10	3	18	17	0	20	27	260	11	1	1	0	0	0	0	3	0	1	0	0	1	7	5	0.122172	0.0769231	0	0.133333	0.0416667	0	0	0	0.0769231	0	0	0.0526316	0.0127559
70	70	12	7	15	20	13	6	17	13	7	39	51	270	12	0	0	0	0	0	0	6	0	0	7	1	1	15	4	0.0414508	0	0	0.166667	0	0	0	0	0	0.25	0.103093	0.0172414	0.00975732
71	79	23	16	31	22	24	2	9	5	2	0	27	240	11	2	0	2	1	2	0	2	0	0	2	0	0	11	6	0.141079	0	0.222222	0.102941	0.295082	0.0612245	0	0	0	0	0	0	0.0275611
72	78	32	24	18	17	37	0	2	6	0	9	21	244	10	1	0	0	1	2	1	0	0	0	0	0	0	5	4	0.103139	0	0	0.235294	0.236842	0.162162	0	0	0	0	0	0	0.0626072
73	64	24	20	16	22	18	2	14	25	5	13	37	260	12	0	2	0	0	0	1	2	0	3	5	0	2	15	6	0	0.0645161	0	0.05	0.0681818	0.21875	0	0	0.125	0	0.0454545	0.0487805	0.00898058
74	110	16	19	19	12	24	0	1	4	8	36	6	255	11	0	0	0	0	0	1	0	0	0	8	0	0	9	2	0.0257235	0	0	0.137931	0	0.175	0	0	0	0.5	0.0444444	0	0.013836
75	22	10	17	34	22	27	8	6	32	4	0	23	205	11	1	0	1	5	6	7	8	0	0	4	0	0	32	7	0.264151	0	0.0625	0.354167	0.658228	0.375	0	0	0	0	0	0	0.114611
76	0	32	49	36	20	31	0	0	0	0	0	3	171	6	0	2	11	5	5	8	0	0	0	0	0	0	31	5	0	0.0588235	0.340659	0.379562	0.622222	0.444444	0	0	0	0	0	0	0.253642
77	38	5	13	26	23	14	7	12	20	4	30	56	248	12	0	0	3	1	0	0	7	0	6	4	0	2	23	6	0	0	0.157895	0.0806452	0.027027	0.05	0	0	0.3	0	0.0208333	0.03125	0.0115578
78	11	29	37	21	23	27	7	11	12	9	1	46	234	12	0	3	11	0	0	0	7	0	0	9	0	5	35	5	0	0.128205	0.295775	0	0.0625	0.0217391	0	0	0	0.5	0	0.0862069	0.0232558
79	2	12	24	35	26	29	0	10	0	1	32	8	179	10	0	0	3	7	4	7	0	0	0	1	0	1	23	6	0	0	0.107143	0.532374	0.325843	0.453782	0	0	0	0	0.102941	0.1	0.170333
80	48	13	27	23	18	27	2	19	34	0	1	19	231	11	0	0	2	1	0	2	2	0	9	0	0	0	16	5	0.00970874	0	0.0555556	0.0769231	0.135135	0.125	0	0	0.342105	0	0	0	0.0144128
81	35	19	21	25	25	25	1	0	0	0	0	84	235	8	0	0	1	2	2	1	1	0	0	0	0	1	8	6	0.0392157	0	0.0769231	0.166667	0.27027	0.307692	0	0	0	0	0	0.0123457	0.0279008
82	44	23	22	14	15	14	0	5	30	1	12	62	242	11	0	0	1	0	0	0	0	0	5	1	0	4	11	4	0.0128205	0	0.047619	0	0.285714	0.0625	0	0	0.263158	0	0	0.057971	0.0137803
83	69	20	24	0	3	0	4	21	22	6	24	46	239	10	0	1	2	0	0	0	4	2	5	6	0	3	23	7	0.0145985	0.0526316	0.142857	0	0	0	0	0.125	0.238095	0.5	0.0232558	0.0576923	0.0110538
84	77	0	3	1	0	0	0	20	35	8	8	64	216	8	1	0	0	0	0	0	0	4	12	8	0	3	28	5	0.162791	0	0	0	0	0	0	0.4	0.409091	0.6	0	0.0422535	0.0781623
85	61	15	17	17	21	18	2	0	12	0	11	47	221	10	0	0	0	3	0	0	2	0	0	0	0	4	9	3	0.0193548	0	0	0.391304	0.105263	0.125	0	0	0	0	0	0.0888889	0.0106823
86	83	0	5	27	2	33	0	0	0	0	2	67	219	7	4	0	0	0	0	2	0	0	0	0	0	2	8	3	0.142857	0	0	0	0	0.116667	0	0	0	0	0	0.0277778	0.0375895
87	81	0	0	1	2	2	2	14	14	9	30	28	183	10	4	0	0	0	0	0	2	1	2	9	3	2	23	7	0.320285	0	0	0	0	0	0	0.111111	0.181818	0	0.56338	0.3	0.18439	Isocitrate dehydrogenase [NAD], mitochondrial(1.00)
88	75	9	17	17	15	26	0	0	0	2	34	4	199	9	2	0	1	0	0	0	0	0	0	2	5	0	10	4	0.125581	0	0.0526316	0.0930233	0.0526316	0.0416667	0	0	0	0	0.21519	0	0.0372694
89	83	7	13	28	14	29	0	0	9	1	6	27	217	10	1	0	0	0	0	0	0	0	0	1	0	0	2	2	0.1	0	0	0	0	0.04	0	0	0	0	0	0	0.0148515
90	30	25	12	31	16	13	7	0	0	6	2	81	223	10	0	1	0	0	0	0	7	0	0	6	0	8	22	4	0.0172414	0.05	0	0	0.0909091	0.0526316	0	0	0	0.333333	0	0.144231	0.0106112
91	99	13	7	8	3	7	0	0	0	1	36	16	190	9	2	0	0	0	0	0	0	0	0	1	5	0	8	3	0.177285	0	0	0	0	0	0	0	0	0	0.45	0	0.1143	Propionyl-CoA carboxylase(1.00)
92	93	31	9	25	11	21	0	0	0	0	0	37	227	7	1	0	0	0	0	0	0	0	0	0	0	0	1	1	0.0622222	0	0	0	0.153846	0	0	0	0	0	0	0	0.010015
93	64	4	6	4	23	12	3	9	21	5	30	32	213	12	0	0	1	0	1	0	3	0	5	5	0	0	15	5	0.0653266	0	0.111111	0	0.111111	0	0	0	0.304348	0	0.0151515	0	0.011859
94	110	1	0	0	7	1	0	1	0	0	40	3	163	7	7	0	0	0	0	0	0	0	0	0	1	0	8	2	0.32964	0	0	0	0	0	0	0	0	0	0.19403	0	0.17759	Calprotectin heterotetramer(1.00),iNOS-S100A8/A9 complex(0.67)
95	48	15	11	10	15	3	3	20	56	3	22	20	226	12	0	0	0	0	0	0	3	0	6	3	0	0	12	3	0.015625	0	0	0	0	0	0	0	0.111111	0	0.0625	0	0.00806794
96	103	0	3	1	0	4	0	13	29	1	27	27	208	9	0	0	0	0	0	0	0	0	0	1	0	1	2	2	0.0727273	0	0	0	0	0	0	0	0	0	0.0363636	0.0666667	0.0197101
97	54	26	16	25	13	24	1	3	12	10	25	3	212	12	0	0	2	1	0	0	1	0	0	10	0	0	14	4	0.0847458	0	0.133333	0.138889	0.0666667	0.0232558	0	0	0	0.6	0.133333	0	0.0131422
98	63	25	25	3	0	9	6	14	19	8	28	11	211	11	0	3	4	0	0	0	6	0	3	8	1	0	25	6	0.025641	0.0909091	0.153846	0	0	0	0	0	0.157895	0	0.105263	0	0.0191163
99	23	19	12	16	35	11	0	7	20	2	49	5	199	11	1	0	0	2	0	0	0	0	0	2	2	0	7	4	0.242857	0	0	0.357143	0.0491803	0.0526316	0	0	0	0	0.125	0	0.034076
100	88	6	12	27	12	18	1	2	17	0	3	29	215	11	1	0	0	0	0	0	1	0	2	0	0	0	4	3	0.078853	0	0	0.0204082	0	0	0	0	0.5	0	0	0	0.0162524
101	54	1	0	0	0	0	0	2	37	0	35	46	175	6	7	0	0	0	0	0	0	0	5	0	0	1	13	3	0.413934	0	0	0	0	0	0	0	0.166667	0	0.015625	0.0285714	0.0791223
102	62	0	0	0	0	0	4	20	24	7	36	37	190	7	1	0	0	0	0	0	4	2	9	7	2	3	28	7	0.0493827	0	0	0	0	0	0	0.235294	0.5	0.333333	0.1375	0.12	0.0564474
103	75	16	12	2	4	0	0	0	1	11	30	31	182	9	5	0	1	0	0	0	0	0	0	11	0	0	17	3	0.197324	0	0.0625	0	0	0	0	0	0	0	0.116279	0	0.0376677
104	77	19	29	28	11	10	5	0	0	1	24	2	206	10	0	0	1	0	0	0	5	0	0	1	0	0	7	3	0.0606061	0	0.03125	0.0517241	0	0.125	0	0	0	0	0	0	0.0119352
105	94	5	11	24	15	24	0	0	0	0	19	0	192	7	0	0	0	2	1	3	0	0	0	0	0	0	6	3	0.0472103	0	0	0.2	0.111111	0.235294	0	0	0	0	0	0	0.0318379
106	69	1	9	2	19	7	0	18	28	0	4	18	175	10	3	0	0	0	0	0	0	3	11	0	0	0	17	3	0.172131	0	0	0	0.047619	0	0	0.25	0.5	0	0	0	0.0627566	NCLN-NOMO1-TMEM147 complex(1.00)
107	56	20	12	0	16	11	7	12	12	14	31	4	195	11	0	0	0	0	0	1	7	0	3	14	1	0	26	5	0.0457516	0	0	0	0	0.666667	0	0	0.416667	0.142857	0.0555556	0	0.0130119
108	63	12	8	32	0	16	0	13	22	0	22	12	200	9	0	0	0	1	0	0	0	0	3	0	0	0	4	2	0.0248447	0	0	0.104167	0	0.0555556	0	0	0.136364	0	0	0	0.00618477
109	1	17	9	28	7	13	3	18	21	7	10	53	187	12	0	0	0	0	0	0	3	2	6	7	0	5	23	5	0	0	0	0.15	0.0769231	0.0869565	0	0.2	0.48	0	0	0.0819672	0.0284781
110	47	25	26	18	25	15	0	0	0	0	0	49	205	7	0	1	0	0	0	0	0	0	0	0	0	1	2	2	0.021978	0.047619	0	0	0.0277778	0	0	0	0	0	0	0.0344828	0.0078125
111	51	8	8	4	7	19	0	5	5	8	18	65	198	11	0	0	1	0	0	0	0	0	0	8	1	4	14	4	0.00952381	0	0.0833333	0	0	0.0434783	0	0	0	0.25	0.133333	0.0465116	0.00842302
112	128	0	0	0	0	0	0	0	0	7	26	16	177	4	1	0	0	0	0	0	0	0	0	7	0	0	8	2	0.0854503	0	0	0	0	0	0	0	0	0	0.0697674	0	0.0550193
113	8	18	28	16	18	17	3	18	30	11	21	0	188	11	0	0	2	0	1	0	3	2	3	11	0	0	22	6	0	0	0.108108	0.142857	0.129032	0.0555556	0	0.166667	0.125	0.5	0	0	0.0129486
114	72	28	29	9	1	12	4	5	19	0	0	19	198	10	0	1	2	0	0	0	4	0	0	0	0	0	7	3	0.0353535	0.0416667	0.047619	0	0	0	0	0	0	0	0	0	0.00645802
115	47	16	12	20	26	29	0	0	0	0	22	24	196	8	0	0	0	1	0	0	0	0	0	0	0	1	2	2	0.0806452	0	0	0.0967742	0.0277778	0.025	0	0	0	0	0	0.0769231	0.0162942
116	79	13	18	11	12	14	4	0	0	5	23	0	179	9	1	1	1	0	1	0	4	0	0	5	0	0	13	6	0.0676157	0.125	0.0625	0	0.121212	0	0	0	0	0	0.147059	0	0.0234483
117	42	5	20	45	12	13	0	7	3	0	0	36	183	9	2	0	0	0	1	0	0	0	0	0	0	2	5	3	0.217742	0	0	0	0.130435	0	0	0	0	0	0	0.148148	0.0186963	Multisynthetase complex(0.64),ArgRS-GlnRS-AIMP1 complex(0.67)
118	56	21	22	22	14	19	0	0	0	11	0	30	195	8	0	1	0	0	0	0	0	0	0	11	0	0	12	2	0.019802	0.047619	0	0.0238095	0.1	0.0833333	0	0	0	0.333333	0	0	0.00688705
119	25	16	22	19	11	16	5	4	8	11	15	36	188	12	0	2	2	0	0	0	5	0	0	11	0	5	25	5	0	0.0952381	0.428571	0	0.2	0.0625	0	0	0	0.333333	0	0.0961538	0.0117871
120	42	16	12	26	12	28	0	0	0	3	4	42	185	9	0	0	0	0	2	0	0	0	0	3	0	1	6	3	0.0153846	0	0	0.05	0.241379	0.0727273	0	0	0	0	0	0.03125	0.0269231
121	99	0	0	0	0	0	0	0	0	0	52	0	151	2	3	0	0	0	0	0	0	0	0	0	0	0	3	1	0.205811	0	0	0	0	0	0	0	0	0	0.0588235	0	0.120833	Gamma-secretase complex (APH1A, PSEN1, PSENEN, NCSTN)(1.00),CD147-gamma-secretase complex(0.80),Gamma-secretase complex (APH1A, PSEN2, PSENEN, NCSTN)(0.75),APH1A-PSEN1-NCSTN complex(1.00),APH1A-PSEN2-NCSTN complex(0.67),Gamma-secretase complex (APH1B, PSEN1, PSENEN, NCSTN)(0.75),Gamma-secretase-Delta1 complex(0.80),Gamma-secretase complex (APH1A, PSENEN, PSEN1, NCSTN, TMP21)(0.80)
123	29	9	13	33	16	46	0	0	1	0	0	34	181	8	0	0	0	0	1	0	0	0	0	0	0	0	1	1	0.16	0	0	0.0175439	0.125	0.0666667	0	0	0	0	0	0	0.0191874
124	34	0	0	0	0	14	0	21	34	0	37	37	177	6	0	0	0	0	0	0	0	0	10	0	0	1	11	2	0.0410959	0	0	0	0	0	0	0	0.444444	0	0.0181818	0.0238095	0.0383615
125	49	6	8	24	14	12	0	9	26	1	4	21	174	11	0	0	0	3	0	0	0	0	2	1	0	0	6	3	0.0454545	0	0	0.278689	0.0454545	0	0	0	0.111111	0	0	0	0.0143139
126	58	12	8	6	9	9	0	0	2	2	20	52	178	10	0	0	0	0	0	0	0	0	0	2	0	5	7	2	0.0566038	0	0	0	0	0	0	0	0	0	0.0322581	0.112903	0.015873
127	54	20	6	15	7	13	0	0	0	10	19	35	179	9	0	0	0	1	0	0	0	0	0	10	0	1	12	3	0.0273973	0	0	0.107143	0.125	0.125	0	0	0	0.4	0	0.0285714	0.00986105
128	55	0	0	0	0	0	0	13	22	5	43	31	169	6	0	0	0	0	0	0	0	1	6	5	0	1	13	4	0.0487805	0	0	0	0	0	0	0.2	0.47619	0	0.0595238	0.0333333	0.03125
129	77	8	17	19	10	21	0	0	0	0	1	28	181	8	0	0	0	1	0	0	0	0	0	0	0	1	2	2	0.0176471	0	0	0.108108	0.1	0	0	0	0	0	0	0.0769231	0.00920245
130	37	8	15	10	23	28	3	16	13	0	16	11	180	11	0	0	0	0	0	0	3	1	4	0	0	0	8	3	0	0	0	0.047619	0.0333333	0.0208333	0	0.5	0.4	0	0	0	0.00922509
131	49	10	15	0	0	0	4	3	3	7	35	59	185	9	0	0	0	0	0	0	4	0	0	7	0	2	13	3	0.0105263	0	0	0	0	0	0	0	0	0	0	0.0350877	0.0037679
132	44	12	3	19	12	11	0	3	14	0	1	59	178	10	0	0	0	0	0	0	0	0	0	0	0	4	4	1	0.222222	0	0	0.0465116	0	0	0	0	0	0	0	0.0597015	0.00954654
133	79	24	37	14	4	3	2	3	1	5	0	0	172	10	0	4	4	0	0	0	2	0	0	5	0	0	15	4	0.0373444	0.142857	0.0701754	0	0	0	0	0	0	0	0	0	0.0239482
134	23	25	19	12	21	15	3	8	28	7	12	0	173	11	0	0	1	0	0	0	3	0	4	7	0	0	15	4	0.0857143	0	0.0384615	0.0588235	0.0263158	0.030303	0	0	0.296296	0	0.0833333	0	0.0103864
135	35	10	19	17	16	10	0	0	14	3	0	55	179	9	0	0	0	0	0	0	0	0	0	3	0	2	5	2	0	0	0	0.0294118	0.0689655	0.0952381	0	0	0	0	0	0.0526316	0.0109261
136	65	17	17	13	17	9	2	3	6	2	16	0	167	11	2	2	1	0	0	0	2	0	0	2	0	0	9	5	0.134969	0.0952381	0.0769231	0	0	0.222222	0	0	0	0	0.0666667	0	0.0282215
137	36	6	21	13	16	10	0	9	24	1	13	27	176	11	0	0	0	0	1	0	0	0	5	1	0	0	7	3	0	0	0	0	0.142857	0	0	0	0.259259	0	0	0	0.00967296
138	7	42	25	25	25	20	0	0	0	3	0	4	151	8	0	0	0	6	3	0	0	0	0	3	0	0	12	3	0	0	0	0.448718	0.290323	0.025641	0	0	0	0	0	0	0.104064
139	106	1	1	0	6	0	0	0	0	15	8	12	149	7	3	0	0	0	0	0	0	0	0	15	0	0	18	2	0.161184	0	0	0	0	0	0	0	0	0.142857	0	0	0.0663329
140	52	8	12	26	9	10	1	18	22	0	10	8	176	11	0	0	0	0	0	0	1	0	0	0	0	0	1	1	0.0212766	0	0	0.025	0	0.2	0	0	0	0	0.05	0	0.0049456
141	79	7	17	13	13	2	0	0	2	1	11	22	167	10	1	0	0	0	1	0	0	0	0	1	0	0	3	3	0.0646766	0	0	0.1	0.194444	0	0	0	0	0	0	0	0.0132412	DNAJB11-SDF2L1 complex(1.00)
142	48	23	24	24	7	21	4	0	0	3	3	0	157	9	0	3	3	0	0	0	4	0	0	3	0	0	13	4	0.08	0.107143	0.21875	0.06	0.153846	0.0285714	0	0	0	0	0	0	0.0318343
143	27	33	29	0	0	2	0	0	0	5	13	55	164	7	0	3	2	0	0	0	0	0	0	5	0	9	19	4	0.0263158	0.0697674	0.047619	0	0	0	0	0	0	0	0	0.115385	0.025177
144	49	4	4	6	3	19	0	16	9	11	21	23	165	11	0	0	1	0	0	0	0	0	3	11	0	0	15	3	0.00793651	0	0.25	0.285714	0	0	0	0	0.375	0.333333	0.0930233	0	0.00895804
145	30	15	20	20	18	9	1	18	6	1	28	0	166	11	0	0	0	0	2	0	1	0	0	1	0	0	4	3	0.0178571	0	0	0	0.324324	0.0666667	0	0	0	0	0.0416667	0	0.00827206
146	71	0	0	0	0	0	1	19	14	0	22	26	153	6	0	0	0	0	0	0	1	1	4	0	0	0	6	3	0.0909091	0	0	0	0	0	0	0.111111	0.266667	0	0.1	0	0.0247525
148	52	7	15	23	18	26	0	0	0	0	0	21	162	7	0	0	1	1	1	0	0	0	0	0	0	0	3	3	0.0183486	0	0.111111	0.0862069	0.205882	0.0571429	0	0	0	0	0	0	0.0195975
149	70	0	0	3	13	7	0	10	17	10	0	33	163	8	0	0	0	0	0	0	0	0	4	10	0	1	15	3	0.0209424	0	0	0	0.111111	0	0	0	0.428571	0.5	0	0.03125	0.0108225
150	15	20	18	36	18	29	5	0	0	0	2	27	170	9	0	0	0	0	0	0	5	0	0	0	0	1	6	2	0	0	0	0.057971	0	0	0	0	0	0	0	0.0294118	0.013986
151	0	34	23	8	16	7	1	0	0	8	0	62	159	8	0	4	3	0	0	0	1	0	0	8	0	3	19	5	0	0.0816327	0.125	0	0.1	0.142857	0	0	0	0.666667	0	0.0352941	0.0249584
152	74	14	18	12	0	9	0	3	11	0	1	20	162	9	1	0	0	0	0	0	0	0	0	0	0	1	2	2	0.0793651	0	0	0.0666667	0	0	0	0	0	0	0	0.0666667	0.0142349
153	38	30	15	8	10	14	2	4	18	11	13	4	167	12	0	3	1	0	0	0	2	0	0	11	0	0	17	4	0.0253165	0.0652174	0.0666667	0	0	0	0	0	0	0	0	0	0.00731835
154	62	2	0	0	0	0	0	0	9	8	44	0	125	5	1	0	0	0	0	0	0	0	0	8	7	0	16	3	0.159204	0	0	0	0	0	0	0	0	0.5	0.426667	0	0.110806
155	32	9	19	23	16	17	0	2	3	0	13	30	164	10	0	0	1	1	0	0	0	0	0	0	0	0	2	2	0.0285714	0	0.0434783	0.102041	0	0	0	0	0	0	0	0	0.0101659
156	30	19	19	1	1	0	1	15	30	0	26	7	149	10	0	1	1	0	0	0	1	3	10	0	0	0	16	5	0.0142857	0.0526316	0.0666667	0	0	0	0	0.272727	0.514286	0	0.0192308	0	0.0280724
157	18	3	10	25	18	21	5	11	16	8	15	15	165	12	0	0	1	0	0	0	5	0	0	8	0	0	14	3	0.130435	0	0.111111	0	0	0.0769231	0	0	0	0	0	0	0.0121766
158	40	13	17	16	12	16	0	0	0	0	0	48	162	7	0	0	0	0	0	1	0	0	0	0	0	0	1	1	0	0	0	0.0909091	0	0.2	0	0	0	0	0	0	0.00526316
159	23	11	3	19	23	12	0	0	0	0	3	65	159	8	0	0	0	1	1	0	0	0	0	0	0	1	3	3	0	0	0	0.190476	0.0740741	0	0	0	0	0	0	0.0212766	0.0174854
160	42	5	17	14	13	15	3	0	0	0	33	18	160	9	0	0	1	0	0	0	3	0	0	0	0	0	4	2	0	0	0.05	0.107143	0.0416667	0	0	0	0	0	0.0175439	0	0.00630456
161	40	15	5	0	0	23	2	8	12	0	31	18	154	9	0	1	0	0	0	0	2	1	0	0	0	0	4	3	0.0238095	0.0526316	0	0	0	0	0	0.25	0	0	0.106061	0	0.00689655
162	5	31	40	13	4	14	1	0	0	4	0	35	147	9	0	1	8	0	0	0	1	0	0	4	0	1	15	5	0.166667	0.025	0.266667	0	0	0	0	0	0	0	0	0.0243902	0.0211864
163	28	12	14	32	12	5	6	12	14	0	12	5	152	11	0	0	0	0	1	0	6	0	1	0	0	0	8	3	0	0	0	0.0350877	0.208333	0.142857	0	0	0.3	0	0	0	0.00963082
164	42	11	7	22	12	11	5	0	0	8	31	0	149	9	0	0	0	1	0	0	5	0	0	8	0	0	14	3	0	0	0	0.163934	0.0967742	0	0	0	0	0	0.0338983	0	0.0105699
165	74	16	14	0	0	0	0	2	25	8	16	0	155	7	0	0	0	0	0	0	0	0	3	8	0	0	11	2	0.0229885	0	0	0	0	0	0	0	0.115385	0	0	0	0.00730519
166	34	4	12	11	15	6	5	26	8	5	22	0	148	11	0	0	0	0	0	0	5	0	0	5	0	0	10	2	0.0694444	0	0	0.166667	0.0333333	0.2	0	0	0	0	0.0434783	0	0.00612813
167	58	0	0	0	0	0	5	15	20	4	35	0	137	6	0	0	0	0	0	0	5	1	1	4	2	0	13	5	0.05	0	0	0	0	0	0	0.0666667	0.0666667	0.5	0.152941	0	0.0389105
168	32	9	10	0	0	23	0	8	11	10	12	29	144	9	0	0	1	0	0	0	0	0	3	10	0	2	16	4	0.0422535	0	0.166667	0	0	0.037037	0	0	0.375	0.2	0	0.0769231	0.00788357
169	43	9	14	14	12	13	0	0	4	0	0	29	138	8	0	2	2	2	1	0	0	0	0	0	0	0	7	4	0.0361446	0.25	0.105263	0.25	0.208333	0	0	0	0	0	0	0	0.0251716
170	79	1	0	0	0	0	0	8	34	0	6	15	143	6	0	0	0	0	0	0	0	0	3	0	0	0	3	1	0.046875	0	0	0	0	0	0	0	0.208333	0	0	0	0.0216216
171	28	22	10	38	8	25	5	0	0	0	3	0	139	8	0	0	0	4	0	0	5	0	0	0	0	0	9	2	0	0	0	0.294118	0	0.0769231	0	0	0	0	0	0	0.0488048
172	8	9	17	4	25	9	0	0	1	0	0	71	144	8	0	1	0	0	0	0	0	0	0	0	0	5	6	2	0	0.2	0	0	0.0277778	0	0	0	0	0	0	0.0843373	0.0122249
173	39	15	14	0	0	1	0	0	0	0	0	51	120	5	5	0	0	0	0	0	0	0	0	0	0	6	11	2	0.44898	0	0	0	0	0	0	0	0	0	0	0.135593	0.142327	GAA1-GPI8-PIGT-PIG-PIGS complex(1.00)
174	42	8	8	27	14	6	2	8	7	0	0	25	147	10	0	0	0	0	0	0	2	0	0	0	0	0	2	1	0.026087	0	0	0.0425532	0	0	0	0	0	0	0	0	0.00644783
176	51	4	9	11	5	16	0	0	10	0	0	31	137	8	0	0	0	0	0	0	0	0	0	0	0	3	3	1	0.0280374	0	0	0.25	0	0	0	0	0	0	0	0.0857143	0.011994
177	61	26	8	25	11	5	0	0	0	0	0	0	136	6	0	0	0	1	0	0	0	0	0	0	0	0	1	1	0.0614035	0	0	0.142857	0.0833333	0	0	0	0	0	0	0	0.0372137
178	13	6	6	3	13	17	5	12	41	5	0	13	134	11	0	0	0	0	0	0	5	0	8	5	0	0	18	3	0	0	0	0	0.08	0.05	0	0	0.27027	0	0	0	0.0155844
179	44	8	9	11	13	13	0	13	2	0	15	2	130	10	0	0	0	1	0	0	0	0	0	0	0	0	1	1	0.0747664	0	0	0.25	0	0.125	0	0	0	0	0.05	0	0.0115607
180	30	0	0	0	0	0	0	6	14	10	30	45	135	6	0	0	0	0	0	0	0	0	1	10	0	4	15	3	0.0294118	0	0	0	0	0	0	0	0.111111	0	0.047619	0.0952381	0.016537
181	30	14	26	14	7	15	0	0	1	1	0	34	142	9	0	0	0	0	0	0	0	0	0	1	0	0	1	1	0	0	0	0.0454545	0	0	0	0	0	0	0	0	0.00149031
183	58	1	0	1	1	0	0	12	17	9	11	24	134	9	0	0	0	0	0	0	0	0	0	9	0	0	9	1	0.0492958	0	0	0	0	0	0	0	0	0.25	0	0	0.0115207
184	9	5	8	25	21	19	2	3	9	9	18	0	128	11	0	0	0	0	1	0	2	0	0	9	0	0	12	3	0	0	0	0.102564	0.186047	0.0512821	0	0	0	0	0.0606061	0	0.0202931
185	59	5	9	11	16	4	4	0	11	1	0	6	126	10	0	0	0	0	0	0	4	0	0	1	0	0	5	2	0.0674847	0	0	0	0.0322581	0.25	0	0	0	1	0	0	0.0153965
186	26	1	2	7	1	0	0	29	45	1	4	12	128	10	0	0	0	0	0	0	0	0	7	1	0	0	8	2	0.0625	0	0	0.142857	0	0	0	0	0.170732	0	0	0	0.0271041
187	53	0	0	0	5	0	4	12	12	0	17	31	134	7	0	0	0	0	0	0	4	0	0	0	0	0	4	1	0.0181818	0	0	0	0	0	0	0	0	0	0	0	0.0034965
188	29	10	5	8	10	1	3	4	1	0	10	50	131	11	0	0	0	0	0	0	3	0	0	0	0	2	5	2	0.015625	0	0	0	0.2	0	0	0	0	0	0	0.0285714	0.00572363
190	7	16	6	13	12	17	0	1	0	0	0	52	124	8	0	0	0	0	1	1	0	0	0	0	0	4	6	3	0	0	0	0.0869565	0.222222	0.103448	0	0	0	0	0	0.0833333	0.0280957
191	39	10	17	14	14	11	1	2	12	0	0	4	124	10	0	0	0	1	0	0	1	0	0	0	0	0	2	2	0.0379747	0	0	0.0909091	0.130435	0.142857	0	0	0	0	0	0	0.00826972
192	14	31	30	15	15	17	0	0	0	0	5	0	127	7	0	2	4	0	0	0	0	0	0	0	0	0	6	2	0	0.133333	0.111111	0	0.0434783	0	0	0	0	0	0	0	0.020372
193	42	7	3	17	14	9	0	5	17	2	12	2	130	11	0	0	0	0	0	0	0	0	2	2	0	0	4	2	0	0	0	0.0384615	0	0	0	0	0.142857	1	0	0	0.00435866
194	43	15	14	12	0	10	2	0	1	0	25	3	125	9	0	0	0	0	0	1	2	0	0	0	0	0	3	2	0.0289855	0	0	0.111111	0	0.307692	0	0	0	0	0	0	0.00819062
195	43	11	1	15	12	12	5	2	11	0	15	0	127	10	0	0	0	0	1	1	5	0	0	0	0	0	7	3	0.015625	0	0	0	0.16	0.214286	0	0	0	0	0	0	0.0083682
196	13	3	5	9	3	7	4	2	8	16	9	48	127	12	0	0	0	0	0	0	4	0	0	16	0	3	23	3	0.0769231	0	0	0	0	0.5	0	0	0	0	0	0.05	0.00908265
197	0	22	19	23	11	17	0	0	0	0	0	0	92	5	0	5	4	2	2	0	0	0	0	0	0	0	13	4	0	0.444444	0.470588	0.379747	0.466667	0	0	0	0	0	0	0	0.268161
198	0	15	13	18	16	18	6	15	26	0	0	0	127	8	0	0	0	0	0	0	6	0	3	0	0	0	9	2	0	0	0	0.0333333	0	0.0434783	0	0	0.178571	0	0	0	0.0185357
199	66	0	0	0	0	0	0	3	13	1	14	19	116	6	0	0	0	0	0	0	0	0	2	1	0	0	3	2	0.0851064	0	0	0	0	0	0	0	0.2	0	0.0384615	0	0.0299625
200	32	4	8	6	0	4	0	6	4	0	18	42	124	9	1	0	0	0	0	0	0	0	0	0	0	3	4	2	0.101449	0	0	0	0	0	0	0	0	0	0	0.0652174	0.00969932
201	18	10	9	11	7	12	2	0	0	0	18	34	121	9	0	0	0	0	0	0	2	0	0	0	1	1	4	3	0	0	0	0.05	0	0.0909091	0	0	0	0	0.264706	0.0555556	0.0145322
202	50	16	11	0	0	0	1	7	27	7	2	0	121	8	0	0	0	0	0	0	1	0	5	7	0	0	13	3	0	0	0	0	0	0	0	0	0.259259	0.25	0	0	0.0101124
203	74	8	2	15	9	9	1	0	0	1	4	0	123	9	0	0	0	0	0	0	1	0	0	1	0	0	2	2	0.0236686	0	0	0.117647	0	0	0	0	0	0	0	0	0.00838574
204	10	1	3	32	11	32	1	0	0	0	0	8	98	8	0	0	0	5	1	2	1	0	0	0	0	0	9	4	0	0	0	0.426471	0.25	0.2	0	0	0	0	0	0	0.168831
205	52	10	10	10	13	14	1	0	0	1	0	5	116	9	0	0	1	0	0	0	1	0	0	1	0	0	3	3	0.0526316	0	0.1	0	0.0909091	0	0	0	0	1	0	0	0.0155102
206	47	0	1	0	0	0	1	14	23	5	25	0	116	7	0	0	0	0	0	0	1	0	3	5	0	0	9	3	0.0693069	0	0	0	0	0	0	0	0.35	0	0.025	0	0.0259128
207	50	11	19	12	0	0	0	3	1	4	0	27	127	8	0	0	0	0	0	0	0	0	0	4	0	0	4	1	0.00840336	0	0	0	0	0	0	0	0	0	0	0	0.00383632
208	18	23	20	3	14	17	0	0	0	0	0	28	123	7	0	0	0	0	0	0	0	0	0	0	0	1	1	1	0	0	0	0	0.0588235	0.111111	0	0	0	0	0	0.0588235	0.00978261
209	46	9	10	15	0	0	4	4	17	2	13	0	120	9	0	0	1	0	0	0	4	0	2	2	0	0	9	4	0.0192308	0	0.25	0	0	0	0	0	0.125	0	0.25	0	0.0131004
210	31	15	9	8	3	3	0	3	2	7	1	38	120	11	0	0	2	0	0	0	0	0	0	7	0	2	11	3	0	0	0.2	0.1	0	0	0	0	0	0	0	0.0555556	0.00644468
211	59	6	10	0	3	14	1	4	13	0	8	3	121	10	0	0	0	0	0	0	1	0	2	0	0	0	3	2	0.0215827	0	0	0	0	0	0	0	0.222222	0	0	0	0.00759734
212	25	16	15	16	7	5	0	0	0	0	0	36	120	7	0	0	0	1	0	0	0	0	0	0	0	0	1	1	0	0	0	0.153846	0.181818	0	0	0	0	0	0	0	0.0101911
213	19	17	6	9	11	12	0	9	13	2	0	21	119	10	0	0	0	0	0	1	0	0	0	2	0	0	3	2	0	0	0	0	0.0526316	0.241379	0	0	0	0	0	0	0.0142946
215	17	0	0	0	15	8	5	0	4	0	33	35	117	7	0	0	0	0	0	0	5	0	0	0	0	2	7	2	0	0	0	0	0	0.0769231	0	0	0	0	0.0526316	0.0689655	0.0141044
216	33	13	13	15	22	14	0	0	0	0	0	0	110	6	0	0	0	1	1	1	0	0	0	0	0	0	3	3	0	0	0	0.423077	0.130435	0.107143	0	0	0	0	0	0	0.0625
217	33	8	5	12	9	15	0	12	18	3	1	0	116	10	0	0	0	0	0	0	0	0	0	3	0	0	3	1	0.0243902	0	0	0.0434783	0.166667	0	0	0	0	0	0	0	0.00951684
218	76	1	0	7	1	0	0	0	0	0	14	0	99	5	2	0	0	0	0	0	0	0	0	0	0	0	2	1	0.181818	0	0	0.142857	0	0	0	0	0	0	0	0	0.082
219	32	25	42	3	0	0	0	0	0	0	0	0	102	4	0	3	12	0	0	0	0	0	0	0	0	0	15	2	0.0125	0.1	0.225352	0	0	0	0	0	0	0	0	0	0.0557432
221	28	0	1	0	0	0	1	18	25	0	33	4	110	7	0	0	0	0	0	0	1	0	6	0	0	0	7	2	0	0	0	0	0	0	0	0	0.375	0	0.047619	0	0.0259259
222	27	1	11	19	18	9	0	0	2	0	0	18	105	8	1	0	0	1	0	0	0	0	0	0	0	0	2	2	0.155556	0	0	0.136364	0.0857143	0.181818	0	0	0	0	0	0	0.025248
223	18	2	1	0	0	0	2	12	7	0	10	65	117	8	0	0	0	0	0	0	2	0	0	0	0	2	4	2	0	0	0	0	0	0	0	0	0	0	0	0.0210526	0.00503356
224	21	9	15	10	15	17	4	0	0	6	12	0	109	9	0	0	1	0	1	0	4	0	0	6	0	0	12	4	0	0	0.214286	0	0.142857	0.117647	0	0	0	0	0	0	0.0100418
225	75	0	0	0	1	0	0	1	0	4	0	23	104	5	0	0	0	0	0	0	0	0	0	4	0	1	5	2	0.0590717	0	0	0	0	0	0	0	0	0	0	0.0416667	0.0289017
226	19	13	12	16	13	8	1	0	14	2	0	16	114	10	0	0	0	0	0	0	1	0	0	2	0	0	3	2	0	0	0	0.08	0.0588235	0	0	0	0	0	0	0	0.017769
227	0	15	16	16	0	0	0	9	18	10	22	0	106	7	0	1	2	0	0	0	0	0	3	10	0	0	16	4	0	0.2	0.105263	0	0	0	0	0	0.294118	0	0.0487805	0	0.0190678
228	42	0	0	0	0	0	0	1	25	3	3	33	107	6	0	0	0	0	0	0	0	0	4	3	0	2	9	3	0.0243902	0	0	0	0	0	0	0	0.307692	0	0	0.0909091	0.0266393
229	60	0	0	0	0	0	0	0	23	0	0	24	107	3	0	0	0	0	0	0	0	0	0	0	0	3	3	1	0.027027	0	0	0	0	0	0	0	0	0	0	0.25	0.014862
231	56	0	0	0	0	0	7	8	3	5	12	12	103	7	1	0	0	0	0	0	7	0	0	5	0	0	13	3	0.10119	0	0	0	0	0	0	0	0	0	0	0	0.0218228
232	49	7	3	0	0	8	10	0	0	10	14	11	112	8	0	0	0	0	0	0	10	0	0	10	0	0	20	2	0.00980392	0	0	0	0	0	0	0	0	0	0	0	0.00387597
233	41	17	16	2	0	0	1	1	0	11	4	15	108	9	0	0	3	0	0	0	1	0	0	11	0	1	16	4	0.0106383	0	0.1875	0	0	0	0	0	0	0	0	0.047619	0.013
234	13	10	15	9	2	9	0	0	0	8	13	30	109	9	0	0	0	0	0	0	0	0	0	8	0	1	9	2	0.166667	0	0	0.0769231	0	0	0	0	0	0.25	0	0.0416667	0.0125285
235	0	10	11	12	10	16	0	6	2	0	31	7	105	9	0	0	0	0	0	0	0	0	1	0	0	1	2	2	0	0	0	0.1	0.0714286	0.0909091	0	0	0.333333	0	0.0227273	0.166667	0.0105914
236	32	1	0	2	6	0	2	0	0	3	31	33	110	8	0	0	0	0	0	0	2	0	0	3	0	0	5	2	0.0289855	0	0	0	0	0	0	0	0	0	0.0238095	0	0.010929
237	25	8	10	22	22	9	0	0	0	0	0	0	96	6	2	0	0	1	0	0	0	0	0	0	0	0	3	2	0.393939	0	0	0.108108	0.0454545	0	0	0	0	0	0	0	0.0949119
238	5	9	14	20	5	13	0	3	17	4	2	15	107	11	0	0	2	0	0	0	0	0	0	4	0	0	6	2	0	0	0.125	0.0333333	0.5	0	0	0	0	0	0	0	0.0077821
241	4	25	38	1	0	5	1	0	8	2	15	4	103	10	0	0	4	0	0	0	1	0	0	2	0	0	7	3	0	0	0.111111	0	0	0	0	0	0	0	0.0952381	0	0.0231125
242	37	11	5	8	7	7	4	0	2	2	16	0	99	10	0	0	0	0	0	0	4	0	0	2	0	0	6	2	0.117647	0	0	0	0	0.25	0	0	0	0	0.129032	0	0.0148837
244	35	18	16	6	0	1	0	0	3	0	0	20	99	7	0	1	2	0	0	0	0	0	0	0	0	2	5	3	0.0425532	0.0666667	0.0909091	0	0	0	0	0	0	0	0	0.105263	0.016109
245	38	9	11	6	5	4	0	0	0	12	3	14	102	9	0	0	1	0	0	0	0	0	0	12	0	0	13	2	0.0701754	0	0.1	0	0	0	0	0	0	0.5	0	0	0.00797267
246	4	8	12	14	4	2	3	11	10	7	13	18	106	12	0	0	1	0	0	0	3	0	1	7	0	0	12	4	0	0	0.125	0	0	0	0	0	0.142857	0	0	0	0.0055991
247	33	1	1	1	1	0	0	0	0	0	6	54	97	7	0	0	0	0	0	0	0	0	0	0	0	7	7	1	0.0461538	0	0	0	0	0	0	0	0	0	0	0.2	0.037234
248	21	4	7	30	9	21	1	1	0	1	0	4	99	10	0	0	0	1	0	0	1	0	0	1	0	0	3	3	0	0	0	0.163265	0.2	0	0	0	0	0	0	0	0.0204429
249	60	0	0	3	1	16	0	0	8	0	5	4	97	7	0	0	0	0	0	1	0	0	0	0	0	0	1	1	0.0402299	0	0	0	0	0.272727	0	0	0	0	0	0	0.0173611
250	8	3	8	19	18	13	0	0	0	0	26	0	95	7	0	0	0	1	0	0	0	0	0	0	0	0	1	1	0	0	0	0.136364	0.0714286	0	0	0	0	0	0.0882353	0	0.0119641
252	34	0	0	0	0	0	0	11	19	8	7	17	96	6	0	0	0	0	0	0	0	0	4	8	0	1	13	3	0	0	0	0	0	0	0	0	0.25	0.6	0	0.157895	0.0138122
255	49	3	11	16	9	9	0	0	0	0	1	0	98	7	0	1	0	0	0	0	0	0	0	0	0	0	1	1	0.0238095	1	0	0.0294118	0	0	0	0	0	0	0	0	0.00625978
256	52	1	1	5	4	3	0	3	12	0	7	12	100	10	0	0	0	0	0	0	0	0	0	0	0	1	1	1	0	0	0	0	0	0	0	0	0	0	0	0.1	0.00268456
257	0	17	3	20	5	10	6	0	6	0	0	33	100	8	0	0	0	0	0	0	6	0	0	0	0	0	6	1	0	0	0	0	0	0.125	0	0	0	0	0	0	0.00595238
258	7	17	17	15	5	6	0	11	18	0	0	0	96	8	0	1	1	0	0	0	0	0	1	0	0	0	3	3	0	0.0555556	0.0454545	0.0526316	0	0	0	0	0.0666667	0	0	0	0.010989
259	57	0	0	0	0	0	0	1	0	3	10	23	94	5	0	0	0	0	0	0	0	0	0	3	0	0	3	1	0.0298507	0	0	0	0	0	0	0	0	0	0	0	0.00985222
260	12	12	12	5	13	10	0	0	0	0	0	32	96	7	0	0	0	0	0	0	0	0	0	0	0	1	1	1	0	0	0	0	0.05	0	0	0	0	0	0	0.025	0.00528402
261	5	0	0	0	10	0	0	2	41	0	0	19	77	5	0	0	0	0	0	0	0	0	13	0	0	1	14	2	0	0	0	0	0	0	0	0	0.46	0	0	0.1	0.114407
262	33	0	0	0	0	0	0	0	0	0	0	56	89	2	0	0	0	0	0	0	0	0	0	0	0	4	4	1	0.0576923	0	0	0	0	0	0	0	0	0	0	0.0833333	0.0460829
263	26	0	0	0	0	0	0	0	22	9	11	25	93	5	0	0	0	0	0	0	0	0	1	9	0	0	10	2	0	0	0	0	0	0	0	0	0.0769231	0.4	0	0	0.00687285
265	10	6	5	15	13	3	0	2	3	4	6	26	93	11	0	0	0	0	0	0	0	0	0	4	0	0	4	1	0	0	0	0	0.0666667	0	0	0	0	0.5	0	0	0.00314465
266	32	1	2	0	2	2	4	0	4	3	11	32	93	10	0	0	0	0	0	0	4	0	0	3	0	0	7	2	0.0240964	0	0	0	0	0	0	0	0	0	0	0	0.00316456
267	7	14	16	10	8	9	0	1	20	0	0	7	92	9	0	0	0	0	0	0	0	0	1	0	0	0	1	1	0	0	0	0.1	0	0.111111	0	0	0.0833333	0	0	0	0.00768049
268	3	0	0	20	5	3	0	0	1	0	0	53	85	6	0	0	0	1	0	0	0	0	0	0	0	3	4	2	0	0	0	0.166667	0.142857	0	0	0	0	0	0	0.0625	0.0408805
269	39	15	13	3	3	14	1	0	3	0	0	0	91	8	0	0	0	0	0	0	1	0	0	0	0	0	1	1	0.0212766	0	0	0	0	0.0625	0	0	0	0	0	0	0.00535714
270	39	16	6	2	0	8	3	0	0	0	15	0	89	7	0	0	0	0	0	0	3	0	0	0	0	0	3	1	0.0384615	0	0	0	0	0	0	0	0	0	0.133333	0	0.0106952
271	25	6	16	6	13	12	0	0	0	0	0	6	84	7	0	0	1	1	1	0	0	0	0	0	0	0	3	3	0	0	0.0666667	0.625	0.138889	0	0	0	0	0	0	0	0.0409712
273	32	0	0	0	0	0	0	11	4	3	12	26	88	6	0	0	0	0	0	0	0	1	1	3	0	1	6	4	0.0151515	0	0	0	0	0	0	0.111111	0.333333	0.5	0	0.0333333	0.015015
274	41	0	0	0	0	0	0	0	0	19	14	0	74	3	4	0	0	0	0	0	0	0	0	19	0	0	23	2	0.401961	0	0	0	0	0	0	0	0	0	0.111111	0	0.17094	G protein complex (GNAS, GNB1, GNG2)(0.67),G protein complex (GNB1, GNG2, MCF2)(0.67),G protein complex (BTK, GNG1, GNG2)(0.67),G protein complex (CACNA1A, GNB1, GNG2)(0.67),G protein complex (GNB1, GNG2, PTHR1)(0.67),G protein complex (HDAC5, GNB1, GNG2)(0.67),G protein complex (HDAC4, GNB1, GNG2)(0.67),KCTD12-GNB1-GNG2 complex(0.67),KCTD8-GNB1-GNG2 complex(0.67),KCTD16-GNB1-GNG2 complex(0.67),G…
275	35	0	0	0	0	0	0	8	17	15	12	4	91	6	0	0	0	0	0	0	0	0	1	15	0	0	16	2	0	0	0	0	0	0	0	0	0.0625	0	0	0	0.00542495
278	33	3	13	1	0	7	0	0	3	8	0	19	87	8	0	0	1	0	0	0	0	0	0	8	0	0	9	2	0.0217391	0	0.111111	0	0	0	0	0	0	0	0	0	0.00725953
279	0	11	16	8	7	17	1	0	0	0	0	24	84	7	0	0	0	2	0	0	1	0	0	0	0	0	3	2	0	0	0	0.466667	0	0	0	0	0	0	0	0	0.0174165
280	0	2	8	25	12	16	9	0	0	0	0	0	72	6	0	0	0	2	1	2	9	0	0	0	0	0	14	4	0	0	0	0.288889	0.181818	0.241379	0	0	0	0	0	0	0.122203
281	46	0	0	0	0	0	0	0	5	0	0	21	72	3	2	0	0	0	0	0	0	0	0	0	0	3	5	2	0.128378	0	0	0	0	0	0	0	0	0	0	0.2	0.0764706
282	57	0	0	0	0	0	0	9	10	0	1	0	77	4	0	0	0	0	0	0	0	0	1	0	0	0	1	1	0.0758621	0	0	0	0	0	0	0	0.166667	0	0	0	0.0395137
283	27	0	16	5	0	5	4	0	20	0	7	0	84	7	0	0	0	0	0	0	4	0	0	0	0	0	4	1	0.0666667	0	0	0	0	0	0	0	0	0	0.125	0	0.0104822
284	14	10	5	30	5	15	0	0	0	0	0	0	79	6	0	0	0	2	0	0	0	0	0	0	0	0	2	1	0.25	0	0	0.18	0	0	0	0	0	0	0	0	0.0416667
285	63	2	7	5	1	4	0	0	0	3	0	0	85	7	0	0	1	0	0	0	0	0	0	3	0	0	4	2	0	0	0.125	0	0	0	0	0	0	0	0	0	0.0151515
286	49	0	0	0	0	0	0	0	0	0	0	22	71	2	0	0	0	0	0	0	0	0	0	0	0	2	2	1	0.103896	0	0	0	0	0	0	0	0	0	0	0.137931	0.0911681	Serine-palmitoyltransferase (SPTLC1, SPTLC2) complex(1.00),Serine-palmitoyltransferase (SPTLC1, SPTLC2, SPTLC3) complex(0.67),Serine-palmitoyltransferase (SPTLC1, SPTLC2, ssSPTb) complex(0.67),Serine-palmitoyltransferase (SPTLC1, SPTLC2, ssSPTa) complex(0.67),ORMDL3-SPTLC1 complex(1.00)
287	29	5	9	9	5	12	0	0	0	0	0	12	81	7	0	0	1	0	0	0	0	0	0	0	0	0	1	1	0.0784314	0	0.142857	0	0	0	0	0	0	0	0	0	0.00923077
288	20	9	6	0	0	10	3	0	5	10	0	21	84	8	0	0	0	0	0	0	3	0	1	10	0	0	14	3	0.0384615	0	0	0	0	0	0	0	0.333333	0	0	0	0.00338409
291	1	7	12	11	4	32	0	0	0	0	0	13	80	7	0	0	0	1	0	0	0	0	0	0	0	0	1	1	0	0	0	0.176471	0	0.0666667	0	0	0	0	0	0	0.0375671
292	6	3	3	4	3	2	3	6	0	0	9	41	80	10	0	0	0	0	0	0	3	0	0	0	0	0	3	1	0	0	0	0	0	0	0	0	0	0	0.0909091	0	0.00431034
293	8	8	5	8	6	6	0	0	0	0	0	27	68	7	0	0	1	0	0	1	0	0	0	0	0	3	5	3	0.181818	0	0.166667	0.0769231	0.222222	0.375	0	0	0	0	0	0.15	0.0652174
294	28	2	6	10	6	5	0	0	0	2	0	18	77	8	0	0	0	0	0	0	0	0	0	2	0	0	2	1	0.0930233	0	0	0	0	0	0	0	0	0	0	0	0.00679117
295	36	11	9	0	0	0	0	0	0	1	0	22	79	5	0	0	1	0	0	0	0	0	0	1	0	0	2	2	0.0136986	0	0.0833333	0	0	0	0	0	0	0	0	0	0.00798403
296	0	12	12	0	0	0	3	9	7	0	14	18	75	7	0	1	1	0	0	0	3	0	2	0	0	0	7	4	0	0.0909091	0.157895	0	0	0	0	0	0.4	0	0	0	0.0162272
297	14	0	0	0	0	0	0	3	3	0	15	41	76	5	0	0	0	0	0	0	0	0	0	0	0	3	3	1	0	0	0	0	0	0	0	0	0	0	0	0.0625	0.00864553
299	10	3	7	20	5	3	0	0	0	0	1	27	76	8	0	0	0	0	0	0	0	0	0	0	0	1	1	1	0	0	0	0	0	0	0	0	0	0	0	0.047619	0.00492611
301	26	0	0	0	8	0	0	6	5	1	9	12	67	7	1	0	0	0	0	0	0	0	2	1	0	1	5	4	0.183673	0	0	0	0	0	0	0	0.4	0	0	0.125	0.0306346
306	10	8	7	12	5	17	0	0	10	0	0	0	69	7	0	0	0	0	1	0	0	0	0	0	0	0	1	1	0	0	0	0.0869565	0.384615	0	0	0	0	0	0	0	0.0378657
307	5	0	2	20	9	6	5	10	5	6	0	0	68	9	0	0	0	0	0	0	5	0	1	6	0	0	12	3	0	0	0	0.102564	0.047619	0.2	0	0	0.5	0	0	0	0.0214876
308	0	6	16	9	4	1	0	7	21	0	0	5	69	8	0	0	0	0	0	0	0	1	3	0	0	0	4	2	0	0	0	0	0	0	0	0.75	0.384615	0	0	0	0.0329949
310	43	0	0	0	0	0	0	1	17	7	1	0	69	5	0	0	0	0	0	0	0	0	2	7	0	0	9	2	0.0212766	0	0	0	0	0	0	0	0.125	0	0	0	0.0127389
313	0	0	1	0	1	0	0	5	24	0	0	31	62	5	0	0	0	0	0	0	0	0	6	0	0	3	9	2	0	0	0	0	0	0	0	0	0.363636	0	0	0.12	0.0769231
314	12	10	7	6	6	10	0	8	9	0	0	0	68	8	0	0	0	1	0	0	0	0	0	0	0	0	1	1	0	0	0	0.272727	0.0909091	0	0	0	0	0	0	0	0.0153846
315	0	11	4	7	2	8	0	0	0	0	0	34	66	6	0	0	0	0	0	0	0	0	0	0	0	3	3	1	0	0	0	0.2	0	0.25	0	0	0	0	0	0.0638298	0.0221519
317	12	0	10	4	13	6	0	0	0	2	19	1	67	8	0	0	0	0	0	0	0	0	0	2	0	0	2	1	0	0	0	0	0	0	0	0	0	1	0	0	0.0045045
318	0	22	15	1	6	1	4	5	9	0	0	0	63	8	0	3	1	0	0	0	4	0	1	0	0	0	9	4	0	0.12	0.0555556	0	0	0	0	0	0.125	0	0	0	0.0308123
321	30	0	2	0	0	2	0	4	9	0	6	9	62	7	0	0	0	0	0	0	0	0	0	0	0	1	1	1	0.0789474	0	0	0	0	0	0	0	0	0	0.111111	0.166667	0.0261628
323	50	0	3	8	0	2	0	0	0	1	0	0	64	5	0	0	0	0	0	0	0	0	0	1	0	0	1	1	0.0483871	0	0	0	0	0	0	0	0	0	0	0	0.0191083
324	4	8	9	0	0	0	0	0	0	3	21	19	64	6	0	0	0	0	0	0	0	0	0	3	0	2	5	2	0	0	0	0	0	0	0	0	0	0	0.0217391	0.142857	0.00877193
327	10	27	19	6	0	1	0	1	0	0	0	0	64	6	0	0	1	0	0	0	0	0	0	0	0	0	1	1	0	0	0.0555556	0	0	0	0	0	0	0	0	0	0.0109091
329	44	0	0	0	0	0	9	0	0	6	0	2	61	4	0	0	0	0	0	0	9	0	0	6	0	0	15	2	0.0206186	0	0	0	0	0	0	0	0	0.5	0	0	0.0139535
330	7	0	0	0	0	0	0	23	33	1	0	0	64	4	0	0	0	0	0	0	0	0	0	1	0	0	1	1	0	0	0	0	0	0	0	0	0	0	0	0	0.0505051
331	0	12	18	13	7	10	0	0	0	0	0	0	60	5	0	2	2	0	0	0	0	0	0	0	0	0	4	2	0	0.153846	0.111111	0	0	0	0	0	0	0	0	0	0.0317848
332	0	1	2	14	2	31	0	0	0	0	0	0	50	5	0	0	0	0	0	4	0	0	0	0	0	0	4	1	0	0	0	0.25	0	0.202532	0	0	0	0	0	0	0.119342
335	12	4	4	7	20	8	0	0	0	0	0	0	55	6	0	0	0	0	2	0	0	0	0	0	0	0	2	1	0.0833333	0	0	0	0.236842	0	0	0	0	0	0	0	0.0325203
336	19	0	0	10	5	8	2	0	0	0	1	17	62	7	0	0	0	0	0	0	2	0	0	0	0	0	2	1	0	0	0	0	0	0.333333	0	0	0	0	0	0	0.0195122
337	0	7	11	4	4	10	3	0	0	1	11	11	62	9	0	0	1	0	0	0	3	0	0	1	0	0	5	3	0	0	0.0909091	0	0	0	0	0	0	0	0	0	0.00330033
340	3	0	0	12	3	10	0	0	0	0	0	32	60	5	0	0	0	0	0	0	0	0	0	0	0	1	1	1	0	0	0	0.0526316	0	0	0	0	0	0	0	0.0714286	0.0199005
341	2	0	9	2	0	2	0	2	11	0	3	29	60	8	0	0	0	0	0	0	0	0	1	0	0	0	1	1	0	0	0	0	0	0	0	0	0.0833333	0	0	0	0.0136054
344	4	18	0	5	0	2	0	10	14	0	2	0	55	7	0	2	0	0	0	0	0	0	3	0	0	0	5	2	0	0.166667	0	0	0	0	0	0	0.2	0	0	0	0.0226415
345	11	3	9	8	1	8	0	5	3	4	7	0	59	10	0	0	0	0	0	0	0	0	0	4	0	0	4	1	0	0	0	0.0769231	0	0	0	0	0	0	0	0	0.00391389
348	24	0	0	0	0	1	0	0	0	4	7	21	57	5	0	0	0	0	0	0	0	0	0	4	0	1	5	2	0.0243902	0	0	0	0	0	0	0	0	0	0	0.0625	0.00793651
349	6	2	4	0	0	0	0	0	0	3	0	35	50	5	0	0	0	0	0	0	0	0	0	3	0	5	8	2	0	0	0	0	0	0	0	0	0	0.5	0	0.272727	0.0942029
350	37	0	2	0	3	0	0	0	0	1	11	0	54	5	0	0	0	0	0	0	0	0	0	1	0	0	1	1	0.0615385	0	0	0	0	0	0	0	0	0	0.142857	0	0.0368421
351	23	0	0	0	0	0	0	0	0	0	23	0	46	2	0	0	0	0	0	0	0	0	0	0	1	0	1	1	0.226415	0	0	0	0	0	0	0	0	0	0.194444	0	0.185
352	2	5	12	10	10	18	0	0	0	0	0	0	57	6	0	0	1	0	0	0	0	0	0	0	0	0	1	1	0	0	0.1	0	0	0	0	0	0	0	0	0	0.0118694
354	13	6	7	0	0	0	3	0	1	0	5	22	57	7	0	1	0	0	0	0	3	0	0	0	0	1	5	3	0	0.333333	0	0	0	0	0	0	0	0	0	0.111111	0.0101351
362	16	3	4	10	5	1	3	3	2	0	0	8	55	10	0	0	0	0	0	0	3	0	0	0	0	0	3	1	0	0	0	0.0625	0	0	0	0	0	0	0	0	0.00707547
367	0	11	3	8	2	15	0	9	4	0	0	0	52	7	0	1	0	0	0	0	0	0	0	0	0	0	1	1	0	0.142857	0	0	0	0.0625	0	0	0	0	0	0	0.00892857
370	15	15	2	1	0	3	0	0	0	0	0	14	50	6	0	1	0	0	0	0	0	0	0	0	0	0	1	1	0.285714	0.0555556	0	0	0	0	0	0	0	0	0	0	0.0408163
371	0	0	0	0	0	8	0	0	0	0	0	41	49	2	0	0	0	0	0	0	0	0	0	0	0	4	4	1	0	0	0	0	0	0	0	0	0	0	0	0.190476	0.102564
377	0	0	0	6	8	5	0	0	0	0	6	25	50	5	0	0	0	0	0	0	0	0	0	0	0	1	1	1	0	0	0	0	0.2	0	0	0	0	0	0	0.0769231	0.0110497
381	33	0	0	0	0	0	0	0	0	0	0	13	46	2	0	0	0	0	0	0	0	0	0	0	0	1	1	1	0.047619	0	0	0	0	0	0	0	0	0	0	0.0714286	0.0336134
382	1	2	0	7	7	3	0	2	0	0	0	24	46	7	0	0	0	0	0	0	0	0	0	0	0	3	3	1	0	0	0	0	0	0	0	0	0	0	0	0.333333	0.0227273
384	10	9	2	8	5	3	9	0	0	0	0	1	47	8	0	0	0	0	0	0	9	0	0	0	0	0	9	1	0	0	0	0	0.2	0	0	0	0	0	0	0	0.012931
389	22	0	0	0	0	0	0	4	12	4	3	0	45	5	0	0	0	0	0	0	0	0	0	4	0	0	4	1	0.0238095	0	0	0	0	0	0	0	0	0	0	0	0.0140187
390	34	0	0	0	0	0	0	0	7	3	0	0	44	3	0	0	0	0	0	0	0	0	0	3	0	0	3	1	0.0185185	0	0	0	0	0	0	0	0	0	0	0	0.016
392	20	3	3	2	2	2	1	0	0	6	0	0	39	8	0	1	1	0	0	0	1	0	0	6	0	0	9	4	0.114286	0.333333	0.333333	0	0	0	0	0	0	0	0	0	0.0305344
393	7	0	0	0	0	0	0	0	0	0	5	29	41	3	0	0	0	0	0	0	0	0	0	0	0	3	3	1	0	0	0	0	0	0	0	0	0	0	0	0.1	0.0309278
403	11	0	0	0	0	0	0	0	4	1	1	22	39	5	0	0	0	0	0	0	0	0	1	1	0	1	3	3	0	0	0	0	0	0	0	0	0.333333	0	0	0.047619	0.0306122
410	0	0	0	0	0	0	0	9	17	0	0	0	26	2	0	0	0	0	0	0	0	3	5	0	0	0	8	2	0	0	0	0	0	0	0	0.7	0.65	0	0	0	0.647887
412	10	5	3	5	3	0	0	5	0	3	0	3	37	8	0	0	0	0	0	0	0	0	0	3	0	0	3	1	0.0769231	0	0	0	0.333333	0	0	0	0	0	0	0	0.00847458
413	19	0	0	0	0	0	0	1	3	1	5	7	36	6	0	0	0	0	0	0	0	0	1	1	0	1	3	3	0	0	0	0	0	0	0	0	1	0	0	0.111111	0.0203046
428	0	5	7	3	11	6	1	0	0	0	0	0	33	6	0	0	1	0	0	0	1	0	0	0	0	0	2	2	0	0	0.166667	0	0.222222	0	0	0	0	0	0	0	0.0342466
436	5	2	6	4	1	1	0	0	0	0	0	13	32	7	0	0	0	0	1	0	0	0	0	0	0	0	1	1	0	0	0	0	1	0	0	0	0	0	0	0	0.0166667
487	12	0	0	0	0	0	0	0	0	3	6	0	21	3	0	0	0	0	0	0	0	0	0	3	0	0	3	1	0.0714286	0	0	0	0	0	0	0	0	0.5	0.333333	0	0.175824
543	0	0	0	0	0	0	0	2	4	10	0	0	16	3	0	0	0	0	0	0	0	0	0	10	0	0	10	1	0	0	0	0	0	0	0	0	0	1	0	0	0.105263
562	2	0	0	0	0	0	0	0	0	0	0	9	11	2	0	0	0	0	0	0	0	0	0	0	0	4	4	1	0	0	0	0	0	0	0	0	0	0	0	0.266667	0.166667
608	0	2	0	1	3	2	0	0	0	0	0	0	8	4	0	1	0	0	0	0	0	0	0	0	0	0	1	1	0	1	0	0	0.5	0	0	0	0	0	0	0	0.190476

## Sheet: HUM
clust_id	id	fraction_clustered	PF3_GAM_mapping	PF3_AS_mapping	PF3_SCH_mapping	BER_SCH_mapping	KNO_SCH_mapping	TOX_mapping	AT_LF_mapping	AT_SD_mapping	ANOST_mapping	BOVIN_mapping	YARLI_mapping	best_guess_selection	match_over_threshold	Gene	Description
0	A0A140VJK7	0.125												FALSE	FALSE
0	A0A140VK72	0.125												FALSE	FALSE
0	ABHD11	0.625	PF3D7_1143000	PF3D7_1143000	PF3D7_1143000	PBANKA_0906000	PKNH_0940900	TGGT1_240830	AT4G10030	AT4G10030		ABHD11	YALI0_D08404g	TRUE	FALSE	ABHD11	Protein ABHD11
0	ABRAXAS2	0.125							AT3G08780	AT3G08780		ABRAXAS2		FALSE	FALSE	ABRAXAS2	BRISC complex subunit Abraxas 2
0	ACAA1	0.125						TGGT1_273740	AT1G04710	AT1G04710		ACAA1	POT1	FALSE	FALSE	ACAA1	3-ketoacyl-CoA thiolase, peroxisomal
0	ACOT13	0.25							AT1G04290	AT1G04290	A0A182YMM5	ACOT13	YALI0_E21472g	FALSE	FALSE	ACOT13	Acyl-coenzyme A thioesterase 13
0	ACTG1	0.125	PF3D7_1246200	PF3D7_1246200	PF3D7_1246200	PBANKA_1459300	PKNH_1465800	TGGT1_209030	AT3G12110	AT3G12110	A0A182YH06	ACTG1	ACT1	FALSE	FALSE	ACTG1	Actin, cytoplasmic 2
0	AGFG1	0.125							AT1G08680	AT1G08680	A0A182YII9	AGFG1		FALSE	FALSE	AGFG1	Arf-GAP domain and FG repeat-containing protein 1
0	AIDA	0.125										AIDA		FALSE	FALSE	AIDA	Axin interactor, dorsalization-associated protein
0	AK1	0.125										AK1		FALSE	FALSE	AK1	Adenylate kinase isoenzyme 1
0	AK2	0.125	PF3D7_1008900	PF3D7_1008900	PF3D7_1008900	PBANKA_1207200	PKNH_0808600	TGGT1_224900	AT5G63400	AT5G63400	Adk2	AK2	ADK1	FALSE	FALSE	AK2	Adenylate kinase 2, mitochondrial
0	AK3	0.625									Adk3	AK3	ADK2	TRUE	FALSE	AK3	GTP:AMP phosphotransferase AK3, mitochondrial
0	AK4	0.375										AK4		FALSE	FALSE	AK4	Adenylate kinase 4, mitochondrial
0	AKR1B1	0.25									A0A182YBI5	AKR1B1		FALSE	FALSE	AKR1B1	Aldo-keto reductase family 1 member B1
0	AKR1C1	0.125										P05980		FALSE	FALSE	AKR1C1	Aldo-keto reductase family 1 member C1
0	AKR1C3	0.125										LOC538060		FALSE	FALSE	AKR1C3	Aldo-keto reductase family 1 member C3
0	AKR7L	0.125										AKR7A2		FALSE	FALSE	AKR7L	Aflatoxin B1 aldehyde reductase member 4
0	ANXA11	0.125										ANXA11	YALI0_D08338g	FALSE	FALSE	ANXA11	Annexin A11
0	APRT	0.125							AT4G22570	AT4G22570	A0A182YD60	APRT	APT1	FALSE	FALSE	APRT	Adenine phosphoribosyltransferase
0	ARF1	0.125	PF3D7_1020900	PF3D7_1020900	PF3D7_1020900	PBANKA_0505100	PKNH_0605200	TGGT1_276140	AT1G10630	AT1G10630	A0A182YCG7	ARF1	YALI0_F02167g	FALSE	FALSE	ARF1	ADP-ribosylation factor 1
0	ARF4	0.25										ARF4		FALSE	FALSE	ARF4	ADP-ribosylation factor 4
0	ARF6	0.125									A0A182Y826	ARF6	YALI0_C14586g	FALSE	FALSE	ARF6	ADP-ribosylation factor 6
0	ARHG	0.125												FALSE	FALSE
0	ARL6	0.125										ARL6		FALSE	FALSE	ARL6	ADP-ribosylation factor-like protein 6
0	ARL8A	0.125							AT3G49870	AT3G49870				FALSE	FALSE	ARL8A	ADP-ribosylation factor-like protein 8A
0	ARSB	0.125									A0A182YCD3	ARSB	YALI0_D26488g	FALSE	FALSE	ARSB	Arylsulfatase B
0	ATG3	0.125	PF3D7_0905700	PF3D7_0905700	PF3D7_0905700	PBANKA_0415700	PKNH_0703400	TGGT1_236110	AT5G61500	AT5G61500	A0A182Y619	ATG3	ATG3	FALSE	FALSE	ATG3	Ubiquitin-like-conjugating enzyme ATG3
0	ATPAF1	0.125	PF3D7_1209800	PF3D7_1209800	PF3D7_1209800	PBANKA_0608200	PKNH_1309700	TGGT1_213069	AT2G34050	AT2G34050	A0A182YER0	ATPAF1	YALI0_B17314g	FALSE	FALSE	ATPAF1	ATP synthase mitochondrial F1 complex assembly factor 1
0	B2R769	0.125												FALSE	FALSE
0	B3GLCT	0.125	PF3D7_0310400	PF3D7_0310400	PF3D7_0310400	PBANKA_0408500	PKNH_0832300	TGGT1_239752	AT1G33250	AT1G33250	A0A182Y5P9	B3GLCT		FALSE	FALSE	B3GLCT	Beta-1,3-glucosyltransferase
0	B4DK46	0.125												FALSE	FALSE
0	B4E3I5	0.125												FALSE	FALSE
0	BABAM2	0.125							AT5G42470	AT5G42470		BABAM2		FALSE	FALSE	BABAM2	BRISC and BRCA1-A complex member 2
0	BAIAP2L1	0.125										BAIAP2L1		FALSE	FALSE	BAIAP2L1	Brain-specific angiogenesis inhibitor 1-associated protein 2-like protein 1
0	BCL2L12	0.125										BCL2L12		FALSE	FALSE	BCL2L12	Bcl-2-like protein 12
0	BLVRA	0.25										BLVRA		FALSE	FALSE	BLVRA	Biliverdin reductase A
0	BPHL	0.125									A0A182Y4E8	BPHL		FALSE	FALSE	BPHL	Valacyclovir hydrolase
0	BRCC3	0.125							AT1G80210	AT1G80210		BRCC3		FALSE	FALSE	BRCC3	Lys-63-specific deubiquitinase BRCC36
0	C11orf98	0.125										A0A3Q1MMH2		FALSE	FALSE	C11orf98	Uncharacterized protein C11orf98
0	C1orf198	0.125										Q58CU6		FALSE	FALSE	C1orf198	Uncharacterized protein C1orf198
0	C8orf82	0.125									A0A182YPF9	C14H8orf82		FALSE	FALSE	C8orf82	UPF0598 protein C8orf82
0	CACYBP	0.125	PF3D7_1238100	PF3D7_1238100	PF3D7_1238100	PBANKA_1452600	PKNH_1457900	TGGT1_305820	AT1G30070	AT1G30070	A0A182XW24	CACYBP		FALSE	FALSE	CACYBP	Calcyclin-binding protein
0	CARHSP1	0.125	PF3D7_0109600	PF3D7_0109600	PF3D7_0109600	PBANKA_0204000	PKNH_0204200				A0A182Y199	CARHSP1		FALSE	FALSE	CARHSP1	Calcium-regulated heat-stable protein 1
0	CBR1	0.125						TGGT1_290890	AT5G61830	AT5G61830		CBR1		FALSE	FALSE	CBR1	Carbonyl reductase [NADPH] 1
0	CCDC134	0.125									A0A182YHR0	CCDC134		FALSE	FALSE	CCDC134	Coiled-coil domain-containing protein 134
0	CCS	0.125							AT1G12520	AT1G12520	A0A182Y295	CCS		FALSE	FALSE	CCS	Copper chaperone for superoxide dismutase
0	CD2AP	0.125										CD2AP		FALSE	FALSE	CD2AP	CD2-associated protein
0	CDC42	0.125									A0A182XWZ5	CDC42	YALI0_B15752g	FALSE	FALSE	CDC42	Cell division control protein 42 homolog
0	CDIPT	0.125	PF3D7_1315600	PF3D7_1315600	PF3D7_1315600	PBANKA_1414100	PKNH_1416300	TGGT1_207710	AT4G38570	AT4G38570	A0A182YRK0	CDIPT	YALI0_F20328g	FALSE	FALSE	CDIPT	CDP-diacylglycerol--inositol 3-phosphatidyltransferase
0	CFL2	0.25						TGGT1_220400	AT1G01750	AT1G01750		CFL2		FALSE	FALSE	CFL2	Cofilin-2
0	CHCHD2P9	0.125												FALSE	FALSE	CHCHD2P9	Putative coiled-coil-helix-coiled-coil-helix domain-containing protein CHCHD2P9, mitochondrial
0	CKB	0.125									A0A182Y185	CKB		FALSE	FALSE	CKB	Creatine kinase B-type
0	CLASP1	0.125							AT2G20190	AT2G20190	A0A182XZ85	CLASP1	STU1	FALSE	FALSE	CLASP1	CLIP-associating protein 1
0	CLIC1	0.25										CLIC1		FALSE	FALSE	CLIC1	Chloride intracellular channel protein 1
0	CNBP	0.125									A0A182Y043	CNBP	YALI0_D12056g	FALSE	FALSE	CNBP	Cellular nucleic acid-binding protein
0	CNPY4	0.125									A0A182YB11	CNPY4		FALSE	FALSE	CNPY4	Protein canopy homolog 4
0	COL14A1	0.125										COL14A1		FALSE	FALSE	COL14A1	Collagen alpha-1(XIV) chain
0	COQ5	0.25	PF3D7_0204900	PF3D7_0204900	PF3D7_0204900	PBANKA_0302700	PKNH_0416000	TGGT1_295690	AT5G57300	AT5G57300	coq5	COQ5	COQ5	FALSE	FALSE	COQ5	2-methoxy-6-polyprenyl-1,4-benzoquinol methylase, mitochondrial
0	COTL1	0.125									A0A182Y4U5	COTL1		FALSE	FALSE	COTL1	Coactosin-like protein
0	COX15	0.125	PF3D7_1435000	PF3D7_1435000	PF3D7_1435000	PBANKA_1009800	PKNH_0421600	TGGT1_228180	AT5G56090	AT5G56090	A0A182XUZ6	COX15	YALI0_F24651g	FALSE	FALSE	COX15	Cytochrome c oxidase assembly protein COX15 homolog
0	CRABP2	0.125										CRABP2		FALSE	FALSE	CRABP2	Cellular retinoic acid-binding protein 2
0	CRELD2	0.125									A0A182XZU6	CRELD2		FALSE	FALSE	CRELD2	Protein disulfide isomerase CRELD2
0	CRIP2	0.125										CRIP2		FALSE	FALSE	CRIP2	Cysteine-rich protein 2
0	CRK	0.125									A0A182Y5V6	CRK		FALSE	FALSE	CRK	Adapter molecule crk
0	CSRP1	0.125										CSRP1		FALSE	FALSE	CSRP1	Cysteine and glycine-rich protein 1
0	CSRP2	0.125										CSRP2		FALSE	FALSE	CSRP2	Cysteine and glycine-rich protein 2
0	CTSL	0.125	PF3D7_1115400	PF3D7_1115400	PF3D7_1115400			TGGT1_321530	AT5G50260	AT5G50260				FALSE	FALSE	CTSL	Procathepsin L
0	CUL2	0.125									A0A182YI94	CUL2		FALSE	FALSE	CUL2	Cullin-2
0	CUL4A	0.125									A0A182XZI7	CUL4A		FALSE	FALSE	CUL4A	Cullin-4A
0	CUTA	0.125	PF3D7_1249500	PF3D7_1249500	PF3D7_1249500	PBANKA_1462400	PKNH_1469200	TGGT1_224910	AT2G33740	AT2G33740	A0A182XY62	CUTA		FALSE	FALSE	CUTA	Protein CutA
0	CYP51A1	0.125							AT1G11680	AT1G11680		CYP51A1	YALI0_B05126g	FALSE	FALSE	CYP51A1	Lanosterol 14-alpha demethylase
0	DAZAP1	0.125						TGGT1_310050	AT3G07810	AT3G07810	A0A182YNZ2	DAZAP1		FALSE	FALSE	DAZAP1	DAZ-associated protein 1
0	DCLK1	0.125												FALSE	FALSE	DCLK1	Serine/threonine-protein kinase DCLK1
0	DDX46	0.125	PF3D7_0508700	PF3D7_0508700	PF3D7_0508700	PBANKA_1108300	PKNH_1024900	TGGT1_221660	AT1G20920	AT1G20920	A0A182YAA0	DDX46	PRP5	FALSE	FALSE	DDX46	Probable ATP-dependent RNA helicase DDX46
0	DESI2	0.125	PF3D7_1006900	PF3D7_1006900	PF3D7_1006900	PBANKA_1205100	PKNH_0805700	TGGT1_256780	AT2G25190	AT2G25190	A0A182YCC2	DESI2		FALSE	FALSE	DESI2	Deubiquitinase DESI2
0	DFFA	0.125									A0A182YA41	DFFA		FALSE	FALSE	DFFA	DNA fragmentation factor subunit alpha
0	DHRS1	0.125										DHRS1		FALSE	FALSE	DHRS1	Dehydrogenase/reductase SDR family member 1
0	DHRS7B	0.125									A0A182Y100	DHRS7B		FALSE	FALSE	DHRS7B	Dehydrogenase/reductase SDR family member 7B
0	DMAC2L	0.125										DMAC2L		FALSE	FALSE	DMAC2L	ATP synthase subunit s, mitochondrial
0	DNAJB2	0.25										DNAJB2		FALSE	FALSE	DNAJB2	DnaJ homolog subfamily B member 2
0	DOLPP1	0.125					PKNH_0113300		AT5G03080	AT5G03080	A0A182Y6R2	DOLPP1	YALI0_D21032g	FALSE	FALSE	DOLPP1	Dolichyldiphosphatase 1
0	DSC1	0.125										DSC1		FALSE	FALSE	DSC1	Desmocollin-1
0	DUT	0.25	PF3D7_1127100	PF3D7_1127100	PF3D7_1127100	PBANKA_0921300	PKNH_0925100	TGGT1_233140	AT3G46940	AT3G46940		DUT	DUT1	FALSE	FALSE	DUT	Deoxyuridine 5'-triphosphate nucleotidohydrolase, mitochondrial
0	DUT::1	0.125												FALSE	FALSE
0	DYNLRB1	0.125										DYNLRB1		FALSE	FALSE	DYNLRB1	Dynein light chain roadblock-type 1
0	DYNLT1	0.125	PF3D7_0927500	PF3D7_0927500	PF3D7_0927500	PBANKA_0828300	PKNH_0725800	TGGT1_247560			A0A182YHX9	DYNLT1		FALSE	FALSE	DYNLT1	Dynein light chain Tctex-type 1
0	ECHDC1	0.125										ECHDC1		FALSE	FALSE	ECHDC1	Ethylmalonyl-CoA decarboxylase
0	ECI2	0.125									A0A182Y2F8	ECI2		FALSE	FALSE	ECI2	Enoyl-CoA delta isomerase 2
0	EDF1	0.25	PF3D7_1128200	PF3D7_1128200	PF3D7_1128200	PBANKA_0920000	PKNH_0926300	TGGT1_278530	AT3G58680	AT3G58680	A0A182YQR0	EDF1	MBF1	FALSE	FALSE	EDF1	Endothelial differentiation-related factor 1
0	EEF1D	0.125	PF3D7_0319600	PF3D7_0319600	PF3D7_0319600	PBANKA_1218900	PKNH_0821600	TGGT1_219140			A0A182Y5E1	EEF1D		FALSE	FALSE	EEF1D	Elongation factor 1-delta
0	EIF2B4	0.125	PF3D7_1013900	PF3D7_1013900	PF3D7_1013900	PBANKA_1212300	PKNH_0813700	TGGT1_252850	AT5G38640	AT5G38640	A0A182YD31	EIF2B4	YALI0_E00198g	FALSE	FALSE	EIF2B4	Translation initiation factor eIF-2B subunit delta
0	EIF4A2	0.125							AT1G72730	AT1G72730	A0A182YDL5	EIF4A2		FALSE	FALSE	EIF4A2	Eukaryotic initiation factor 4A-II
0	EIF4H	0.375						TGGT1_223855			A0A182XUW5	EIF4H		FALSE	FALSE	EIF4H	Eukaryotic translation initiation factor 4H
0	EIF5A	0.25	PF3D7_1204300	PF3D7_1204300	PF3D7_1204300	PBANKA_0603200	PKNH_1304000	TGGT1_251810	AT1G13950	AT1G13950	A0A182Y6V5	EIF5A	YALI0_C06886g	FALSE	FALSE	EIF5A	Eukaryotic translation initiation factor 5A-1
0	ELN	0.125										ELN		FALSE	FALSE	ELN	Elastin
0	ENO2	0.125	PF3D7_1015900	PF3D7_1015900	PF3D7_1015900	PBANKA_1214300	PKNH_0816200					ENO2		FALSE	FALSE	ENO2	Gamma-enolase
0	ERP44	0.25									A0A182YH88	ERP44		FALSE	FALSE	ERP44	Endoplasmic reticulum resident protein 44
0	FABP5	0.125										FABP5		FALSE	FALSE	FABP5	Fatty acid-binding protein 5
0	FAHD1	0.125							AT4G15940	AT4G15940	A0A182YQM0	FAHD1	YALI0_C23122g	FALSE	FALSE	FAHD1	Acylpyruvase FAHD1, mitochondrial
0	FAM210A	0.375									A0A182YM55	FAM210A		FALSE	FALSE	FAM210A	Protein FAM210A
0	FAM49B	0.125												FALSE	FALSE
0	FAM50A	0.125						TGGT1_253950	AT2G21150	AT2G21150	A0A182YAQ2	FAM50A	YALI0_F06490g	FALSE	FALSE	FAM50A	Protein FAM50A
0	FAU	0.625									A0A182YKJ2	FAU		TRUE	FALSE	FAU	Ubiquitin-like protein FUBI
0	FBLN1	0.125										FBLN1		FALSE	FALSE	FBLN1	Fibulin-1
0	FHL2	0.375									A0A182YRI6	FHL2		FALSE	FALSE	FHL2	Four and a half LIM domains protein 2
0	FKBP11	0.25										FKBP11		FALSE	FALSE	FKBP11	Peptidyl-prolyl cis-trans isomerase FKBP11
0	FKBP14	0.125									A0A182Y995	FKBP14		FALSE	FALSE	FKBP14	Peptidyl-prolyl cis-trans isomerase FKBP14
0	FKBP1A	0.125									A0A182YMJ5	FKBP1A	FPR1	FALSE	FALSE	FKBP1A	Peptidyl-prolyl cis-trans isomerase FKBP1A
0	FKBP2	0.125							AT5G48580	AT5G48580	A0A182XVK4	FKBP2	FPR2	FALSE	FALSE	FKBP2	Peptidyl-prolyl cis-trans isomerase FKBP2
0	FKBP7	0.125										FKBP7		FALSE	FALSE	FKBP7	Peptidyl-prolyl cis-trans isomerase FKBP7
0	FLJ10842	0.125												FALSE	FALSE
0	FLJ22555	0.125												FALSE	FALSE
0	FOXRED1	0.125									A0A182YFG1	FOXRED1		FALSE	FALSE	FOXRED1	FAD-dependent oxidoreductase domain-containing protein 1
0	GABARAP	0.125									A0A182Y428	GABARAP	ATG8	FALSE	FALSE	GABARAP	Gamma-aminobutyric acid receptor-associated protein
0	GALNT7	0.125									A0A182YH11	GALNT7		FALSE	FALSE	GALNT7	N-acetylgalactosaminyltransferase 7
0	GARNL3	0.125									A0A182Y6G1	GARNL3		FALSE	FALSE	GARNL3	GTPase-activating Rap/Ran-GAP domain-like protein 3
0	GIPC2	0.125										GIPC2		FALSE	FALSE	GIPC2	PDZ domain-containing protein GIPC2
0	GLO1	0.25	PF3D7_1113700	PF3D7_1113700	PF3D7_1113700	PBANKA_0933900	PKNH_0911300	TGGT1_248400	AT1G08110	AT1G08110	A0A182YCB3	GLO1	YALI0_E24057g	FALSE	FALSE	GLO1	Lactoylglutathione lyase
0	GMFB	0.125									A0A182YMU0	GMFB	YALI0_E33693g	FALSE	FALSE	GMFB	Glia maturation factor beta
0	GNAI2	0.125										GNAI2		FALSE	FALSE	GNAI2	Guanine nucleotide-binding protein G(i) subunit alpha-2
0	GOLPH3	0.25									A0A182Y6C0	GOLPH3		FALSE	FALSE	GOLPH3	Golgi phosphoprotein 3
0	GPX8	0.125										GPX8		FALSE	FALSE	GPX8	Probable glutathione peroxidase 8
0	GRIN2D	0.125						TGGT1_261400				GRIN2D		FALSE	FALSE	GRIN2D	Glutamate receptor ionotropic, NMDA 2D
0	GRPEL1	0.25	PF3D7_1124700	PF3D7_1124700	PF3D7_1124700	PBANKA_0923600	PKNH_0922500	TGGT1_265220	AT5G55200	AT5G55200	A0A182YB19	GRPEL1	YALI0_C18513g	FALSE	FALSE	GRPEL1	GrpE protein homolog 1, mitochondrial
0	GRPEL2	0.125										GRPEL2		FALSE	FALSE	GRPEL2	GrpE protein homolog 2, mitochondrial
0	GSTM2	0.125												FALSE	FALSE	GSTM2	Glutathione S-transferase Mu 2
0	GSTO1	0.125							AT2G29450	AT2G29450	A0A182YPK5	GSTO1		FALSE	FALSE	GSTO1	Glutathione S-transferase omega-1
0	GSTZ1	0.125							AT2G02380	AT2G02380	A0A182XV55	GSTZ1		FALSE	FALSE	GSTZ1	Maleylacetoacetate isomerase
0	GUK1	0.375	PF3D7_0928900	PF3D7_0928900	PF3D7_0928900	PBANKA_0829700	PKNH_0727200	TGGT1_242730	AT3G57550	AT3G57550	A0A182YAW9	GUK1	YALI0_C16434g	FALSE	FALSE	GUK1	Guanylate kinase
0	H1-2	0.125												FALSE	FALSE	H1-2	Histone H1.2
0	H2AC1	0.125												FALSE	FALSE	H2AC1	Histone H2A type 1-A
0	H2BC14	0.125												FALSE	FALSE	H2BC14	Histone H2B type 1-M
0	H2BU1	0.125										H2BU1		FALSE	FALSE	H2BU1	Histone H2B type 3-B
0	HADH	0.25						TGGT1_232090	AT3G15290	AT3G15290	A0A182YC93	HADH	YALI0_C08811g	FALSE	FALSE	HADH	Hydroxyacyl-coenzyme A dehydrogenase, mitochondrial
0	HAX1	0.125										HAX1		FALSE	FALSE	HAX1	HCLS1-associated protein X-1
0	HDHD3	0.25	PF3D7_1118400	PF3D7_1118400	PF3D7_1118400		PKNH_0916100		AT5G44730	AT5G44730	A0A182YR53	HDHD3	YALI0_C14564g	FALSE	FALSE	HDHD3	Haloacid dehalogenase-like hydrolase domain-containing protein 3
0	HEBP1	0.125										A0A3Q1MAC3		FALSE	FALSE	HEBP1	Heme-binding protein 1
0	HEL-S-1	0.25												FALSE	FALSE
0	HEL-S-101	0.125												FALSE	FALSE
0	HEL-S-132P	0.125												FALSE	FALSE
0	HEL-S-14	0.125												FALSE	FALSE
0	HEL-S-15	0.25												FALSE	FALSE
0	HEL-S-165mP	0.25												FALSE	FALSE
0	HEL-S-299	0.25												FALSE	FALSE
0	HEL-S-304	0.25												FALSE	FALSE
0	HEL-S-310	0.125												FALSE	FALSE
0	HEL-S-43	0.25												FALSE	FALSE
0	HEL-S-66p	0.125												FALSE	FALSE
0	HEL-S-69p	0.25												FALSE	FALSE
0	HEL-S-8a	0.125												FALSE	FALSE
0	HEL2	0.125												FALSE	FALSE
0	HEL55	0.125												FALSE	FALSE
0	HIF1AN	0.125										HIF1AN		FALSE	FALSE	HIF1AN	Hypoxia-inducible factor 1-alpha inhibitor
0	HIST1H2AH	0.125												FALSE	FALSE
0	HMGCL	0.25						TGGT1_204460				HMGCL	YALI0_B22550g	FALSE	FALSE	HMGCL	Hydroxymethylglutaryl-CoA lyase, mitochondrial
0	HNRNPA1L2	0.125						TGGT1_264610			A0A182Y780	HNRNPA1		FALSE	FALSE	HNRNPA1L2	Heterogeneous nuclear ribonucleoprotein A1-like 2
0	HNRNPA2B1	0.25										HNRNPA2B1		FALSE	FALSE	HNRNPA2B1	Heterogeneous nuclear ribonucleoproteins A2/B1
0	HNRNPC	0.125										HNRPC		FALSE	FALSE	HNRNPC	Heterogeneous nuclear ribonucleoproteins C1/C2
0	HNRNPK	0.125									A0A182YLG1	HNRNPK		FALSE	FALSE	HNRNPK	Heterogeneous nuclear ribonucleoprotein K
0	HNRPA1	0.125												FALSE	FALSE
0	HSPB11	0.125										HSPB11		FALSE	FALSE	HSPB11	Intraflagellar transport protein 25 homolog
0	HSPB6	0.125										HSPB6		FALSE	FALSE	HSPB6	Heat shock protein beta-6
0	HSPB7	0.25										HSPB7		FALSE	FALSE	HSPB7	Heat shock protein beta-7
0	IBA57	0.125							AT4G12130	AT4G12130	A0A182YCF3	IBA57	CAF17	FALSE	FALSE	IBA57	Putative transferase CAF17, mitochondrial
0	IDH3A	0.125							AT5G03290	AT5G03290	A0A182Y3Z3	IDH3A	YALI0_D06303g	FALSE	FALSE	IDH3A	Isocitrate dehydrogenase [NAD] subunit alpha, mitochondrial
0	IGFBP4	0.125										IGFBP4		FALSE	FALSE	IGFBP4	Insulin-like growth factor-binding protein 4
0	IMMT	0.125						TGGT1_213670	AT4G39690	AT4G39690	A0A182Y789	IMMT	MIC60	FALSE	FALSE	IMMT	MIC
0	INPP1	0.125									A0A182YH25	INPP1		FALSE	FALSE	INPP1	Inositol polyphosphate 1-phosphatase
0	IPO5	0.125	PF3D7_0524000	PF3D7_0524000	PF3D7_0524000	PBANKA_1238800	PKNH_1008900	TGGT1_229180	AT5G19820	AT5G19820	A0A182XXG2	IPO5	YALI0_F14575g	FALSE	FALSE	IPO5	Importin-5
0	IPO9	0.125							AT1G26170	AT1G26170	A0A182YB22	IPO9	YALI0_B18480g	FALSE	FALSE	IPO9	Importin-9
0	IQGAP3	0.125										IQGAP3		FALSE	FALSE	IQGAP3	Ras GTPase-activating-like protein IQGAP3
0	ISCU	0.125	PF3D7_1454500	PF3D7_1454500	PF3D7_1454500	PBANKA_1318200	PKNH_1227600	TGGT1_237560	AT4G22220	AT4G22220	A0A182Y7V3	ISCU	ISU1	FALSE	FALSE	ISCU	Iron-sulfur cluster assembly enzyme ISCU, mitochondrial
0	KRAS	0.125										KRAS		FALSE	FALSE	KRAS	GTPase KRas
0	LACTB2	0.25							AT1G25375	AT1G25375	A0A182Y5D9	LACTB2	YALI0_F18678g	FALSE	FALSE	LACTB2	Endoribonuclease LACTB2
0	LGALS3	0.125										LGALS3		FALSE	FALSE	LGALS3	Galectin-3
0	LOC51064	0.125												FALSE	FALSE
0	LPP	0.125									A0A182Y5V3	LPP		FALSE	FALSE	LPP	Lipoma-preferred partner
0	LRRC40	0.125							AT3G15410	AT3G15410	A0A182Y318	LRRC40		FALSE	FALSE	LRRC40	Leucine-rich repeat-containing protein 40
0	LRRC57	0.125							AT2G30105	AT2G30105	A0A182YB91	LRRC57		FALSE	FALSE	LRRC57	Leucine-rich repeat-containing protein 57
0	MACROD1	0.125					PKNH_1233300					MACROD1		FALSE	FALSE	MACROD1	ADP-ribose glycohydrolase MACROD1
0	MAIP1	0.125									A0A182YR01	MAIP1		FALSE	FALSE	MAIP1	m-AAA protease-interacting protein 1, mitochondrial
0	MALSU1	0.125	PF3D7_1020500	PF3D7_1020500	PF3D7_1020500	PBANKA_0504700	PKNH_0604700	TGGT1_240520	AT3G12930	AT3G12930	A0A182YR52	MALSU1	ATP25	FALSE	FALSE	MALSU1	Mitochondrial assembly of ribosomal large subunit protein 1
0	MAP1S	0.125										MAP1S		FALSE	FALSE	MAP1S	Microtubule-associated protein 1S
0	MAPK1	0.125							AT3G45640	AT3G45640	A0A182Y9U8	MAPK1	YALI0_E23496g	FALSE	FALSE	MAPK1	Mitogen-activated protein kinase 1
0	MAPK14	0.125									A0A182YC55	MAPK14	HOG1	FALSE	FALSE	MAPK14	Mitogen-activated protein kinase 14
0	MGLL	0.25	PF3D7_0731800	PF3D7_0731800	PF3D7_0731800	PBANKA_1220300	PKNH_1324900	TGGT1_305260	AT1G73480	AT1G73480		MGLL	YALI0_C14520g	FALSE	FALSE	MGLL	Monoglyceride lipase
0	MMP24OS	0.125												FALSE	FALSE	MMP24OS	Protein MMP24
0	MOB1B	0.5						TGGT1_304730			A0A182YAQ0	MOB1B		FALSE	FALSE	MOB1B	MOB kinase activator 1B
0	MPDU1	0.125	PF3D7_1135000	PF3D7_1135000	PF3D7_1135000	PBANKA_0913500		TGGT1_253420	AT5G59470	AT5G59470	A0A182YDV0	MPDU1	YALI0_B04400g	FALSE	FALSE	MPDU1	Mannose-P-dolichol utilization defect 1 protein
0	MRPL11	0.125	PF3D7_1110600	PF3D7_1110600	PF3D7_1110600	PBANKA_0937000	PKNH_0908300	TGGT1_254380	AT4G35490	AT4G35490	A0A182XVH9	MRPL11	YALI0_D22088g	FALSE	FALSE	MRPL11	39S ribosomal protein L11, mitochondrial
0	MRPL16	0.25	PF3D7_API01800	PF3D7_API01800	PF3D7_API01800	PBANKA_API00380	PKNH_API02700	TGGT1_220150	ATCG00790	ATCG00790	A0A182YQR5	MRPL16	YALI0_C18139g	FALSE	FALSE	MRPL16	39S ribosomal protein L16, mitochondrial
0	MRPL17	0.125	PF3D7_0522500	PF3D7_0522500	PF3D7_0522500	PBANKA_1237200	PKNH_1010400	TGGT1_297170	AT5G64650	AT5G64650	A0A182YJW8	MRPL17	YALI0_B17732g	FALSE	FALSE	MRPL17	39S ribosomal protein L17, mitochondrial
0	MRPL33	0.125	PF3D7_0210400	PF3D7_0210400	PF3D7_0210400	PBANKA_0307300	PKNH_0410800	TGGT1_308930	AT3G06320	AT3G06320	A0A182YS51	MRPL33	YALI0_C15323g	FALSE	FALSE	MRPL33	39S ribosomal protein L33, mitochondrial
0	MRPS11	0.125						TGGT1_300601	ATCG00750	ATCG00750	A0A182YG18	MRPS11		FALSE	FALSE	MRPS11	28S ribosomal protein S11, mitochondrial
0	MRPS12	0.125	PF3D7_API02700	PF3D7_API02700	PF3D7_API02700	PBANKA_API00300	PKNH_API03600	TGGT1_302055	ATCG01230	ATCG01230	A0A182YJV4	MRPS12	YALI0_A03003g	FALSE	FALSE	MRPS12	28S ribosomal protein S12, mitochondrial
0	MTHFD2	0.125	PF3D7_0630700	PF3D7_0630700	PF3D7_0630700	PBANKA_1129500	PKNH_1118800	TGGT1_257625			A0A182YPR9	MTHFD2		FALSE	FALSE	MTHFD2	Bifunctional methylenetetrahydrofolate dehydrogenase/cyclohydrolase, mitochondrial
0	MYO18A	0.125									A0A182YB09	MYO18A		FALSE	FALSE	MYO18A	Unconventional myosin-XVIIIa
0	NAA50	0.25						TGGT1_260010	AT5G11340	AT5G11340	A0A182Y6F5	NAA50	YALI0_A10571g	FALSE	FALSE	NAA50	N-alpha-acetyltransferase 50
0	NADSYN1	0.125	PF3D7_0926700	PF3D7_0926700	PF3D7_0926700	PBANKA_0827500	PKNH_0724800	TGGT1_269800	AT1G55090	AT1G55090	A0A182YQW1	NADSYN1	YALI0_A20108g	FALSE	FALSE	NADSYN1	Glutamine-dependent NAD(+) synthetase
0	NAPA	0.375				PBANKA_1108600						NAPA		FALSE	FALSE	NAPA	Alpha-soluble NSF attachment protein
0	NDUFAF2	0.375							AT4G26965	AT4G26965	A0A182YA21	NDUFAF2	N7BML	FALSE	FALSE	NDUFAF2	NADH dehydrogenase [ubiquinone] 1 alpha subcomplex assembly factor 2
0	NECAP2	0.25						TGGT1_263330	AT1G03900	AT1G03900		NECAP2		FALSE	FALSE	NECAP2	Adaptin ear-binding coat-associated protein 2
0	NEDD8	0.125										NEDD8	YALI0_F18403g	FALSE	FALSE	NEDD8	NEDD8
0	NFKB1	0.125										NFKB1		FALSE	FALSE	NFKB1	Nuclear factor NF-kappa-B p105 subunit
0	NIPSNAP2	0.125										NIPSNAP2		FALSE	FALSE	NIPSNAP2	Protein NipSnap homolog 2
0	NIT1	0.125							AT4G08790	AT4G08790	A0A182Y1J6	NIT1	YALI0_F29139g	FALSE	FALSE	NIT1	Deaminated glutathione amidase
0	NIT2	0.125						TGGT1_265860	AT5G12040	AT5G12040	A0A182YLL0	NIT2	YALI0_B07359g	FALSE	FALSE	NIT2	Omega-amidase NIT2
0	NNMT	0.5										LOC511161		FALSE	FALSE	NNMT	Nicotinamide N-methyltransferase
0	NTPCR	0.25							AT5G66005	AT5G66005		NTPCR		FALSE	FALSE	NTPCR	Cancer-related nucleoside-triphosphatase
0	NUBPL	0.125							AT4G19540	AT4G19540	A0A182Y987	NUBPL	IND1	FALSE	FALSE	NUBPL	Iron-sulfur protein NUBPL
0	NUSAP1	0.125									A0A182YJP2	NUSAP1		FALSE	FALSE	NUSAP1	Nucleolar and spindle-associated protein 1
0	ORMDL2	0.125										ORMDL2		FALSE	FALSE	ORMDL2	ORM1-like protein 2
0	OSBPL11	0.125										OSBPL11		FALSE	FALSE	OSBPL11	Oxysterol-binding protein-related protein 11
0	OSTF1	0.625										OSTF1		TRUE	FALSE	OSTF1	Osteoclast-stimulating factor 1
0	OVCA2	0.125									A0A182XVI6	OVCA2	YALI0_D16940g	FALSE	FALSE	OVCA2	Esterase OVCA2
0	PCBP1	0.25										PCBP1		FALSE	FALSE	PCBP1	Poly(rC)-binding protein 1
0	PCBP2	0.125										PCBP2		FALSE	FALSE	PCBP2	Poly(rC)-binding protein 2
0	PCMT1	0.125	PF3D7_1432700	PF3D7_1432700	PF3D7_1432700	PBANKA_1012200	PKNH_0419300	TGGT1_315130	AT5G50240	AT5G50240	A0A182XXT0	PCMT1		FALSE	FALSE	PCMT1	Protein-L-isoaspartate(D-aspartate) O-methyltransferase
0	PCOLCE	0.25										PCOLCE		FALSE	FALSE	PCOLCE	Procollagen C-endopeptidase enhancer 1
0	PDCD10	0.25									A0A182YSK7	PDCD10		FALSE	FALSE	PDCD10	Programmed cell death protein 10
0	PDHA1	0.125										PDHA1		FALSE	FALSE	PDHA1	Pyruvate dehydrogenase E1 component subunit alpha, somatic form, mitochondrial
0	PDLIM2	0.25										PDLIM2		FALSE	FALSE	PDLIM2	PDZ and LIM domain protein 2
0	PDLIM4	0.125										PDLIM4		FALSE	FALSE	PDLIM4	PDZ and LIM domain protein 4
0	PDLIM7	0.125										PDLIM7		FALSE	FALSE	PDLIM7	PDZ and LIM domain protein 7
0	PEF1	0.125							AT5G04170	AT5G04170	A0A182YPX7	PEF1		FALSE	FALSE	PEF1	Peflin
0	PISD	0.125	PF3D7_0927900	PF3D7_0927900	PF3D7_0927900	PBANKA_0828700	PKNH_0726300	TGGT1_225550	AT4G16700	AT4G16700	A0A182YHY5	PISD	PSD1	FALSE	FALSE	PISD	Phosphatidylserine decarboxylase proenzyme, mitochondrial
0	PKM2	0.125												FALSE	FALSE
0	PLPBP	0.25	PF3D7_0919700	PF3D7_0919700	PF3D7_0919700	PBANKA_0820600	PKNH_0717700	TGGT1_318720	AT1G11930	AT1G11930	A0A182YAJ6	PLPBP	YALI0_C21934g	FALSE	FALSE	PLPBP	Pyridoxal phosphate homeostasis protein
0	PMM2	0.125	PF3D7_1017400	PF3D7_1017400	PF3D7_1017400	PBANKA_0501700	PKNH_0601600	TGGT1_239710	AT2G45790	AT2G45790	A0A182Y721	PMM2	YALI0_D13112g	FALSE	FALSE	PMM2	Phosphomannomutase 2
0	PNKD	0.125										PNKD		FALSE	FALSE	PNKD	Probable hydrolase PNKD
0	POGLUT2	0.125						TGGT1_238040			A0A182Y016	POGLUT2		FALSE	FALSE	POGLUT2	Protein O-glucosyltransferase 2
0	POLDIP2	0.25									A0A182YND4	POLDIP2		FALSE	FALSE	POLDIP2	Polymerase delta-interacting protein 2
0	POTEE	0.125												FALSE	FALSE	POTEE	POTE ankyrin domain family member E
0	PPIAL4G	0.125												FALSE	FALSE	PPIAL4G	Peptidyl-prolyl cis-trans isomerase A-like 4G
0	PPIL3	0.125	PF3D7_1116300	PF3D7_1116300	PF3D7_1116300	PBANKA_0931700	PKNH_0914000	TGGT1_289250	AT1G01940	AT1G01940	A0A182Y696	PPIL3		FALSE	FALSE	PPIL3	Peptidyl-prolyl cis-trans isomerase-like 3
0	PPM2C	0.125												FALSE	FALSE
0	PPP1CA	0.125							AT4G11240	AT4G11240		PPP1CA	YALI0_A08077g	FALSE	FALSE	PPP1CA	Serine/threonine-protein phosphatase PP1-alpha catalytic subunit
0	PPP1R12A	0.125										PPP1R12A		FALSE	FALSE	PPP1R12A	Protein phosphatase 1 regulatory subunit 12A
0	PPP1R14B	0.125									A0A182YGY3	PPP1R14B		FALSE	FALSE	PPP1R14B	Protein phosphatase 1 regulatory subunit 14B
0	PPP1R7	0.125	PF3D7_1032800	PF3D7_1032800	PF3D7_1032800	PBANKA_0516600	PKNH_0617600	TGGT1_267550	AT5G19680	AT5G19680	A0A182YDJ5	PPP1R7	YALI0_B14355g	FALSE	FALSE	PPP1R7	Protein phosphatase 1 regulatory subunit 7
0	PPP5C	0.125	PF3D7_1355500	PF3D7_1355500	PF3D7_1355500	PBANKA_1131900	PKNH_1116000	TGGT1_312200	AT2G42810	AT2G42810	A0A182YGL7	PPP5C	YALI0_B06963g	FALSE	FALSE	PPP5C	Serine/threonine-protein phosphatase 5
0	PSMD5	0.125						TGGT1_306910	AT3G15180	AT3G15180	A0A182YB97	PSMD5	YALI0_D09207g	FALSE	FALSE	PSMD5	26S proteasome non-ATPase regulatory subunit 5
0	PSME2	0.125										PSME2		FALSE	FALSE	PSME2	Proteasome activator complex subunit 2
0	PSPH	0.125						TGGT1_222900	AT1G18640	AT1G18640	A0A182Y1W9	PSPH	YALI0_B20438g	FALSE	FALSE	PSPH	Phosphoserine phosphatase
0	PTGR1	0.125							AT3G03080	AT3G03080	A0A182YCS2	PTGR1		FALSE	FALSE	PTGR1	Prostaglandin reductase 1
0	PTP4A2	0.125	PF3D7_1113100	PF3D7_1113100	PF3D7_1113100	PBANKA_0934500						PTP4A2		FALSE	FALSE	PTP4A2	Protein tyrosine phosphatase type IVA 2
0	PTPMT1	0.25							AT2G35680	AT2G35680	A0A182Y7P3	PTPMT1		FALSE	FALSE	PTPMT1	Phosphatidylglycerophosphatase and protein-tyrosine phosphatase 1
0	Q8WVM9	0.125												FALSE	FALSE
0	Q9H4N8	0.25												FALSE	FALSE
0	QDPR	0.125						TGGT1_285750			A0A182YHP7	QDPR		FALSE	FALSE	QDPR	Dihydropteridine reductase
0	RAB10	0.125										RAB10		FALSE	FALSE	RAB10	Ras-related protein Rab-10
0	RAB12	0.125										RAB12		FALSE	FALSE	RAB12	Ras-related protein Rab-12
0	RAB13	0.125										RAB13		FALSE	FALSE	RAB13	Ras-related protein Rab-13
0	RAB21	0.25										RAB21		FALSE	FALSE	RAB21	Ras-related protein Rab-21
0	RAB27A	0.125										RAB27A		FALSE	FALSE	RAB27A	Ras-related protein Rab-27A
0	RAB2B	0.125										RAB2B		FALSE	FALSE	RAB2B	Ras-related protein Rab-2B
0	RAB33B	0.125										RAB33B		FALSE	FALSE	RAB33B	Ras-related protein Rab-33B
0	RAB34	0.25										RAB34		FALSE	FALSE	RAB34	Ras-related protein Rab-34
0	RAB35	0.25									A0A182Y4C2	RAB35		FALSE	FALSE	RAB35	Ras-related protein Rab-35
0	RAB38	0.25										RAB38		FALSE	FALSE	RAB38	Ras-related protein Rab-38
0	RAB3B	0.125										RAB3B		FALSE	FALSE	RAB3B	Ras-related protein Rab-3B
0	RAB4B	0.125									A0A182Y5G8	RAB4B	YALI0_B18788g	FALSE	FALSE	RAB4B	Ras-related protein Rab-4B
0	RAB5A	0.125	PF3D7_0106800	PF3D7_0106800	PF3D7_0106800		PKNH_0206700				A0A182YGX1	RAB5A		FALSE	FALSE	RAB5A	Ras-related protein Rab-5A
0	RAB5B	0.125				PBANKA_0206500						RAB5B	YALI0_D07128g	FALSE	FALSE	RAB5B	Ras-related protein Rab-5B
0	RAB5C	0.125						TGGT1_267810	AT4G19640	AT4G19640		RAB5C		FALSE	FALSE	RAB5C	Ras-related protein Rab-5C
0	RAB6A	0.125	PF3D7_1144900	PF3D7_1144900	PF3D7_1144900	PBANKA_0904100	PKNH_0942800	TGGT1_310460	AT2G44610	AT2G44610	A0A182Y730	RAB6A	YALI0_B22154g	FALSE	FALSE	RAB6A	Ras-related protein Rab-6A
0	RAB8A	0.125							AT3G53610	AT3G53610	A0A182YHW3	RAB8A		FALSE	FALSE	RAB8A	Ras-related protein Rab-8A
0	RAB8B	0.375							AT5G59840	AT5G59840		RAB8B	RYL1	FALSE	FALSE	RAB8B	Ras-related protein Rab-8B
0	RAB8B::1	0.125												FALSE	FALSE
0	RAB9A	0.125										RAB9A		FALSE	FALSE	RAB9A	Ras-related protein Rab-9A
0	RAC3	0.125										RAC3		FALSE	FALSE	RAC3	Ras-related C3 botulinum toxin substrate 3
0	RACK1::1	0.125												FALSE	FALSE
0	RALA	0.375									A0A182YSR9	RALA		FALSE	FALSE	RALA	Ras-related protein Ral-A
0	RALY	0.125									A0A182YKX5	RALY	YALI0_F23683g	FALSE	FALSE	RALY	RNA-binding protein Raly
0	RBM15	0.125									A0A182YNS2	RBM15		FALSE	FALSE	RBM15	RNA-binding protein 15
0	RIN1	0.25										RIN1		FALSE	FALSE	RIN1	Ras and Rab interactor 1
0	RND3	0.25										RND3		FALSE	FALSE	RND3	Rho-related GTP-binding protein RhoE
0	ROMO1	0.125	PF3D7_1353700	PF3D7_1353700	PF3D7_1353700	PBANKA_1130300	PKNH_1118000	TGGT1_316140	AT3G07910	AT3G07910	A0A182YRI7	ROMO1	YALI0_F27929g	FALSE	FALSE	ROMO1	Reactive oxygen species modulator 1
0	RP11-78J21.1	0.125												FALSE	FALSE
0	RPL11	0.375	PF3D7_0719600	PF3D7_0719600	PF3D7_0719600	PBANKA_0617100	PKNH_0315000	TGGT1_309820	AT2G42740	AT2G42740	A0A182YB37	RPL11	YALI0_B15103g	TRUE	TRUE	RPL11	60S ribosomal protein L11
0	RPL12	0.5	PF3D7_0517000	PF3D7_0517000	PF3D7_0517000	PBANKA_1231800	PKNH_1016300	TGGT1_254440	AT5G60670	AT5G60670	A0A182YQP2	RPL12	YALI0_D13882g	TRUE	TRUE	RPL12	60S ribosomal protein L12
0	RPL18	0.125	PF3D7_1341300	PF3D7_1341300	PF3D7_1341300	PBANKA_1354500	PKNH_1260000	TGGT1_300000	AT3G05590	AT3G05590		RPL18	YALI0_B08866g	FALSE	FALSE	RPL18	60S ribosomal protein L18
0	RPL21	0.125	PF3D7_1426000	PF3D7_1426000	PF3D7_1426000	PBANKA_1018600	PKNH_1332700	TGGT1_245680	AT1G57860	AT1G57860	A0A182YC59	RPL21	YALI0_F05522g	FALSE	FALSE	RPL21	60S ribosomal protein L21
0	RPL22	0.25	PF3D7_0821700	PF3D7_0821700	PF3D7_0821700	PBANKA_0709100	PKNH_1315700	TGGT1_239760	AT3G05560	AT3G05560	A0A182YRM5	RPL22		FALSE	FALSE	RPL22	60S ribosomal protein L22
0	RPL23	0.25	PF3D7_1331800	PF3D7_1331800	PF3D7_1331800	PBANKA_1346700	PKNH_1268700	TGGT1_312090	AT1G04480	AT1G04480	A0A182YHG2	RPL23	YALI0_D10263g	FALSE	FALSE	RPL23	60S ribosomal protein L23
0	RPL23A	0.25	PF3D7_1323400	PF3D7_1323400	PF3D7_1323400	PBANKA_1338600	PKNH_1205400	TGGT1_238010	AT3G55280	AT3G55280		A0A452DJ23	YALI0_F25531g	FALSE	FALSE	RPL23A	60S ribosomal protein L23a
0	RPL24	0.125	PF3D7_1309100	PF3D7_1309100	PF3D7_1309100	PBANKA_1407600	PKNH_1409500	TGGT1_244320	AT3G53020	AT3G53020	A0A182YHC2	RPL24	RPL24	TRUE	TRUE	RPL24	60S ribosomal protein L24
0	RPL26L1	0.125											YALI0_E21219g	TRUE	TRUE	RPL26L1	60S ribosomal protein L26-like 1
0	RPL27	0.5	PF3D7_1460700	PF3D7_1460700	PF3D7_1460700	PBANKA_1324400	PKNH_1221000	TGGT1_262690	AT2G32220	AT2G32220	A0A182YJD7	RPL27	YALI0_B05896g	TRUE	TRUE	RPL27	60S ribosomal protein L27
0	RPL27A	0.625	PF3D7_0618300	PF3D7_0618300	PF3D7_0618300	PBANKA_1117500	PKNH_1132100	TGGT1_310490	AT1G70600	AT1G70600	A0A182YJF2	RPL27A	YALI0_B21076g	TRUE	FALSE	RPL27A	60S ribosomal protein L27a
0	RPL28	0.375				PBANKA_0906500	PKNH_0940300	TGGT1_229250	AT2G19730	AT2G19730	A0A182Y0R9	RPL28	YALI0_E14212g	FALSE	FALSE	RPL28	60S ribosomal protein L28
0	RPL30	0.125	PF3D7_1019400	PF3D7_1019400	PF3D7_1019400	PBANKA_0503600	PKNH_0603600	TGGT1_232230	AT1G36240	AT1G36240	A0A182XXC3	RPL30	RPL30	FALSE	FALSE	RPL30	60S ribosomal protein L30
0	RPL31	0.375	PF3D7_0503800	PF3D7_0503800	PF3D7_0503800	PBANKA_1103400	PKNH_1029800	TGGT1_266070	AT4G26230	AT4G26230		RPL31	YALI0_E24475g	FALSE	FALSE	RPL31	60S ribosomal protein L31
0	RPL32	0.375	PF3D7_0903900	PF3D7_0903900	PF3D7_0903900	PBANKA_0417500	PKNH_0701600	TGGT1_267400	AT4G18100	AT4G18100	A0A182Y459	RPL32	YALI0_E30811g	FALSE	FALSE	RPL32	60S ribosomal protein L32
0	RPL34	0.25	PF3D7_0710600	PF3D7_0710600	PF3D7_0710600	PBANKA_1221200	PKNH_0109300	TGGT1_227600	AT1G26880	AT1G26880	A0A182YNG1	RPL34	YALI0_C05082g	FALSE	FALSE	RPL34	60S ribosomal protein L34
0	RPL35	0.5	PF3D7_1124900	PF3D7_1124900	PF3D7_1124900	PBANKA_0923400	PKNH_0922800	TGGT1_250810	AT2G39390	AT2G39390	A0A182YGG8	RPL35	YALI0_A09922g	TRUE	TRUE	RPL35	60S ribosomal protein L35
0	RPL36A	0.125						TGGT1_203630	AT3G23390	AT3G23390		RPL36A	RPL44	FALSE	FALSE	RPL36A	60S ribosomal protein L36a
0	RPL38	0.125	PF3D7_1130100	PF3D7_1130100	PF3D7_1130100	PBANKA_0918100	PKNH_0928000	TGGT1_231080	AT2G43460	AT2G43460	A0A182YIL4	RPL38	YALI0_B11308g	TRUE	TRUE	RPL38	60S ribosomal protein L38
0	RPL39	0.25				PBANKA_0110000		TGGT1_254620	AT3G02190	AT3G02190		RPL39		FALSE	FALSE	RPL39	60S ribosomal protein L39
0	RPL9	0.375												FALSE	FALSE
0	RPL9P9	0.25	PF3D7_1323100	PF3D7_1323100	PF3D7_1323100	PBANKA_1338300	PKNH_1205700	TGGT1_284560	AT1G33120	AT1G33120	A0A182Y5U8	RPL9	YALI0_E29073g	FALSE	FALSE	RPL9P9	60S ribosomal protein L9
0	RPS10	0.5	PF3D7_0719700	PF3D7_0719700	PF3D7_0719700	PBANKA_0617200	PKNH_0315100	TGGT1_275810	AT4G25740	AT4G25740	A0A182YEX1	RPS10	YALI0_C11473g	FALSE	FALSE	RPS10	40S ribosomal protein S10
0	RPS11	0.375	PF3D7_0317600	PF3D7_0317600	PF3D7_0317600	PBANKA_0807600	PKNH_0824200	TGGT1_226970	AT4G30800	AT4G30800	A0A182Y694	RPS11	YALI0_F20482g	FALSE	FALSE	RPS11	40S ribosomal protein S11
0	RPS13	0.5	PF3D7_1358800	PF3D7_1358800	PF3D7_1358800	PBANKA_1135100	PKNH_1112500	TGGT1_270380	AT4G00100	AT4G00100	A0A182YD22	RPS13	YALI0_F11055g	TRUE	TRUE	RPS13	40S ribosomal protein S13
0	RPS14	0.375	PF3D7_0516200	PF3D7_0516200	PF3D7_0516200	PBANKA_1231000	PKNH_1017100	TGGT1_263700	AT2G36160	AT2G36160	A0A182YH09	RPS14	YALI0_D05753g	FALSE	FALSE	RPS14	40S ribosomal protein S14
0	RPS15	0.25	PF3D7_1317800	PF3D7_1317800	PF3D7_1317800	PBANKA_1416300	PKNH_1418500	TGGT1_213350	AT5G09500	AT5G09500	A0A182YBG6	RPS15	YALI0_F05803g	FALSE	FALSE	RPS15	40S ribosomal protein S15
0	RPS16	0.125	PF3D7_0813900	PF3D7_0813900	PF3D7_0813900	PBANKA_1423600	PKNH_1426400	TGGT1_263040	AT5G18380	AT5G18380	A0A182YDB1	RPS16	YALI0_B12848g	TRUE	TRUE	RPS16	40S ribosomal protein S16
0	RPS17	0.25	PF3D7_1242700	PF3D7_1242700	PF3D7_1242700	PBANKA_1456100	PKNH_1462000	TGGT1_207840	AT2G05220	AT2G05220	A0A182YPI5	RPS17	YALI0_F14465g	TRUE	TRUE	RPS17	40S ribosomal protein S17
0	RPS18	0.5	PF3D7_1126200	PF3D7_1126200	PF3D7_1126200	PBANKA_0922100	PKNH_0924100	TGGT1_225080	AT4G09800	AT4G09800	A0A182YE50	RPS18	YALI0_D20614g	TRUE	TRUE	RPS18	40S ribosomal protein S18
0	RPS19	0.625	PF3D7_0422400	PF3D7_0422400	PF3D7_0422400	PBANKA_0522800	PKNH_0514300	TGGT1_212290	AT5G61170	AT5G61170	A0A182YKM6	RPS19	YALI0_B20504g	TRUE	TRUE	RPS19	40S ribosomal protein S19
0	RPS20	0.25	PF3D7_1003500	PF3D7_1003500	PF3D7_1003500	PBANKA_1201900	PKNH_0802300	TGGT1_223050	AT5G62300	AT5G62300	A0A182YA48	RPS20	YALI0_E20581g	FALSE	FALSE	RPS20	40S ribosomal protein S20
0	RPS23	0.375	PF3D7_0306900	PF3D7_0306900	PF3D7_0306900	PBANKA_0405300	PKNH_0835700	TGGT1_229670	AT5G02960	AT5G02960	A0A182YAF3	RPS23	YALI0_A20746g	FALSE	FALSE	RPS23	40S ribosomal protein S23
0	RPS24	0.5	PF3D7_0519400	PF3D7_0519400	PF3D7_0519400	PBANKA_1234200	PKNH_1013700	TGGT1_215460	AT5G28060	AT5G28060	A0A182YNR8	RPS24	YALI0_D13728g	TRUE	TRUE	RPS24	40S ribosomal protein S24
0	RPS25	0.625	PF3D7_1421200	PF3D7_1421200	PF3D7_1421200	PBANKA_1022000	PKNH_1336700	TGGT1_231140	AT4G34555	AT4G34555	A0A182Y8V3	RPS25	YALI0_C03872g	TRUE	FALSE	RPS25	40S ribosomal protein S25
0	RPS26	0.125	PF3D7_0217800	PF3D7_0217800	PF3D7_0217800	PBANKA_0314500	PKNH_0403100	TGGT1_243570	AT3G56340	AT3G56340	A0A182YC92	RPS26	YALI0_E19701g	FALSE	FALSE	RPS26	40S ribosomal protein S26
0	RPS28	0.25	PF3D7_1461300	PF3D7_1461300	PF3D7_1461300	PBANKA_1325000	PKNH_1220400	TGGT1_209290	AT3G10090	AT3G10090	A0A182Y4I5	RPS28	YALI0_C05148g	FALSE	FALSE	RPS28	40S ribosomal protein S28
0	RPS3	0.125	PF3D7_1465900	PF3D7_1465900	PF3D7_1465900	PBANKA_1329300	PKNH_1215600	TGGT1_232300	AT2G31610	AT2G31610	A0A182YJS8	RPS3	YALI0_E23694g	FALSE	FALSE	RPS3	40S ribosomal protein S3
0	RPS3A	0.125	PF3D7_0322900	PF3D7_0322900	PF3D7_0322900	PBANKA_1215600	PKNH_0817500	TGGT1_232710	AT4G34670	AT4G34670	A0A182YLK0	RPS3A	RPS1	TRUE	TRUE	RPS3A	40S ribosomal protein S3a
0	RPS5	0.125	PF3D7_0721600	PF3D7_0721600	PF3D7_0721600	PBANKA_0619100	PKNH_0317000	TGGT1_242330	AT2G37270	AT2G37270	A0A182Y3C2	RPS5	YALI0_F08569g	TRUE	TRUE	RPS5	40S ribosomal protein S5
0	RPS6	0.125	PF3D7_1342000	PF3D7_1342000	PF3D7_1342000	PBANKA_1355100	PKNH_1259400	TGGT1_210690	AT5G10360	AT5G10360	A0A182XV24	RPS6	RPS6	FALSE	FALSE	RPS6	40S ribosomal protein S6
0	RPS7	0.375	PF3D7_1302800	PF3D7_1302800	PF3D7_1302800	PBANKA_1401300	PKNH_1403000	TGGT1_239100	AT3G02560	AT3G02560	A0A182YA49	RPS7	YALI0_A10725g	TRUE	TRUE	RPS7	40S ribosomal protein S7
0	RPS8	0.125	PF3D7_1408600	PF3D7_1408600	PF3D7_1408600	PBANKA_1033900	PKNH_1349800	TGGT1_245460	AT5G59240	AT5G59240	A0A182XWZ9	RPS8	YALI0_F24959g	TRUE	TRUE	RPS8	40S ribosomal protein S8
0	RPS9	0.125	PF3D7_0520000	PF3D7_0520000	PF3D7_0520000	PBANKA_1234800	PKNH_1013100	TGGT1_248480	AT5G39850	AT5G39850	A0A182YJ09	RPS9	YALI0_F05544g	TRUE	TRUE	RPS9	40S ribosomal protein S9
0	RSU1	0.25									A0A182YRY8	RSU1		FALSE	FALSE	RSU1	Ras suppressor protein 1
0	S100A13	0.125										S100A13		FALSE	FALSE	S100A13	Protein S100-A13
0	S100A16	0.125										S100A16		FALSE	FALSE	S100A16	Protein S100-A16
0	S100A4	0.25										S100A4		FALSE	FALSE	S100A4	Protein S100-A4
0	S100A6	0.25												FALSE	FALSE	S100A6	Protein S100-A6
0	SART1	0.125	PF3D7_0323700	PF3D7_0323700	PF3D7_0323700	PBANKA_1214800	PKNH_0816700	TGGT1_318140	AT5G16780	AT5G16780	A0A182Y9Q9	SART1	YALI0_B10692g	FALSE	FALSE	SART1	U4/U6.U5 tri-snRNP-associated protein 1
0	SCO1	0.125	PF3D7_0708900	PF3D7_0708900	PF3D7_0708900	PBANKA_1219400	PKNH_0107500	TGGT1_257440	AT3G08950	AT3G08950	A0A182Y8I5	SCO1	YALI0_E23045g	FALSE	FALSE	SCO1	Protein SCO1 homolog, mitochondrial
0	SCO2	0.375										SCO2		FALSE	FALSE	SCO2	Protein SCO2 homolog, mitochondrial
0	SDR39U1	0.125						TGGT1_246080	AT2G21280	AT2G21280	A0A182YCQ5	SDR39U1		FALSE	FALSE	SDR39U1	Epimerase family protein SDR39U1
0	SEPTIN9	0.125						TGGT1_309770				SEPTIN9		FALSE	FALSE	SEPTIN9	Septin-9
0	SERBP1	0.25	PF3D7_1445700	PF3D7_1445700	PF3D7_1445700		PKNH_1236500	TGGT1_321680	AT4G17520	AT4G17520	A0A182YGE8	SERBP1	YALI0_C09262g	FALSE	FALSE	SERBP1	Plasminogen activator inhibitor 1 RNA-binding protein
0	SERPINB6	0.125										LOC617406		FALSE	FALSE	SERPINB6	Serpin B6
0	SERPINB8	0.125										SERPINB8		FALSE	FALSE	SERPINB8	Serpin B8
0	SETSIP	0.125												FALSE	FALSE	SETSIP	Protein SETSIP
0	SF3B4	0.125	PF3D7_1420000	PF3D7_1420000	PF3D7_1420000	PBANKA_1023200		TGGT1_224580	AT2G18510	AT2G18510	A0A182YAG1	SF3B4	YALI0_E15356g	FALSE	FALSE	SF3B4	Splicing factor 3B subunit 4
0	SFRS3	0.125												FALSE	FALSE
0	SGTB	0.125							AT4G08320	AT4G08320	A0A182Y4E7	SGTB		FALSE	FALSE	SGTB	Small glutamine-rich tetratricopeptide repeat-containing protein beta
0	SH3GLB1	0.125									A0A182YE51	SH3GLB1		FALSE	FALSE	SH3GLB1	Endophilin-B1
0	SIRT3	0.125										SIRT3		FALSE	FALSE	SIRT3	NAD-dependent protein deacetylase sirtuin-3, mitochondrial
0	SLC25A22	0.125										SLC25A22		FALSE	FALSE	SLC25A22	Mitochondrial glutamate carrier 1
0	SNX3	0.125						TGGT1_309870				SNX3	SNX3	FALSE	FALSE	SNX3	Sorting nexin-3
0	SNX6	0.125									A0A182Y8T2	SNX6		FALSE	FALSE	SNX6	Sorting nexin-6
0	SPARC	0.125										SPARC		FALSE	FALSE	SPARC	SPARC
0	SPATA20	0.125							AT4G03200	AT4G03200	A0A182Y3I5	SPATA20	YALI0_C23379g	FALSE	FALSE	SPATA20	Spermatogenesis-associated protein 20
0	SPATS2L	0.125										SPATS2L		FALSE	FALSE	SPATS2L	SPATS2-like protein
0	SRM	0.375	PF3D7_1129000	PF3D7_1129000	PF3D7_1129000	PBANKA_0919300	PKNH_0927000		AT1G23820	AT1G23820	A0A182YAZ6	SRM	YALI0_E33143g	FALSE	FALSE	SRM	Spermidine synthase
0	SRSF10	0.125							AT3G13570	AT3G13570		SRSF10		FALSE	FALSE	SRSF10	Serine/arginine-rich splicing factor 10
0	SRSF3	0.125						TGGT1_211420				SRSF3		FALSE	FALSE	SRSF3	Serine/arginine-rich splicing factor 3
0	SRSF9	0.125						TGGT1_319530				SRSF9		FALSE	FALSE	SRSF9	Serine/arginine-rich splicing factor 9
0	STARD7	0.125					PKNH_0209300	TGGT1_228130	AT4G14500	AT4G14500		STARD7		FALSE	FALSE	STARD7	StAR-related lipid transfer protein 7, mitochondrial
0	STMN1	0.125									A0A182Y6E6	STMN1		FALSE	FALSE	STMN1	Stathmin
0	SUMF1	0.125									A0A182Y586	SUMF1		FALSE	FALSE	SUMF1	Formylglycine-generating enzyme
0	SURF1	0.375	PF3D7_0531000	PF3D7_0531000	PF3D7_0531000	PBANKA_1245400	PKNH_1001700	TGGT1_311150	AT3G17910	AT3G17910	A0A182Y7X5	SURF1		FALSE	FALSE	SURF1	Surfeit locus protein 1
0	SURF4	0.125							AT3G23190	AT3G23190		SURF4	YALI0_F02189g	FALSE	FALSE	SURF4	Surfeit locus protein 4
0	TAX1BP3	0.125									A0A182Y181	TAX1BP3		FALSE	FALSE	TAX1BP3	Tax1-binding protein 3
0	TBC1D10B	0.125							AT5G15930	AT5G15930		TBC1D10B		FALSE	FALSE	TBC1D10B	TBC1 domain family member 10B
0	TBC1D20	0.125	PF3D7_0323100	PF3D7_0323100	PF3D7_0323100	PBANKA_1215400	PKNH_0817300	TGGT1_223640			A0A182Y3D8	TBC1D20	YALI0_C24332g	FALSE	FALSE	TBC1D20	TBC1 domain family member 20
0	TBCB	0.125	PF3D7_0906910	PF3D7_0906910	PF3D7_0906910	PBANKA_0808420	PKNH_0704700	TGGT1_305060	AT3G10220	AT3G10220	A0A182Y7U3	TBCB	YALI0_F27841g	FALSE	FALSE	TBCB	Tubulin-folding cofactor B
0	TFAM	0.375									A0A182Y8F2	TFAM		FALSE	FALSE	TFAM	Transcription factor A, mitochondrial
0	TFB1M	0.125						TGGT1_300320			A0A182YC67	TFB1M		FALSE	FALSE	TFB1M	Dimethyladenosine transferase 1, mitochondrial
0	TIMM21	0.125							AT4G00026	AT4G00026	A0A182Y9P3	TIMM21	TIM21	FALSE	FALSE	TIMM21	Mitochondrial import inner membrane translocase subunit Tim21
0	TIMMDC1	0.125							AT5G63000	AT5G63000	A0A182YS17	TIMMDC1	YALI0_B21208g	FALSE	FALSE	TIMMDC1	Complex I assembly factor TIMMDC1, mitochondrial
0	TMEM126A	0.125									A0A182Y4U9	TMEM126A		FALSE	FALSE	TMEM126A	Transmembrane protein 126A
0	TNFAIP8	0.125									A0A182Y488	TNFAIP8		FALSE	FALSE	TNFAIP8	Tumor necrosis factor alpha-induced protein 8
0	TNLG2B	0.125												FALSE	FALSE
0	TOMM20	0.375									A0A182Y1N5	TOMM20	YALI0_A07084g	FALSE	FALSE	TOMM20	Mitochondrial import receptor subunit TOM20 homolog
0	TRNT1	0.125	PF3D7_1120500	PF3D7_1120500	PF3D7_1120500	PBANKA_0927800	PKNH_0918200	TGGT1_315810	AT2G17580	AT2G17580	A0A182Y6I7	TRNT1	YALI0_D03267g	FALSE	FALSE	TRNT1	CCA tRNA nucleotidyltransferase 1, mitochondrial
0	TSFM	0.125	PF3D7_0305000	PF3D7_0305000	PF3D7_0305000	PBANKA_0403500	PKNH_0838100	TGGT1_209010	AT4G11120	AT4G11120	A0A182Y9W9	TSFM		FALSE	FALSE	TSFM	Elongation factor Ts, mitochondrial
0	TST	0.125	PF3D7_1206400	PF3D7_1206400	PF3D7_1206400	PBANKA_0605000						TST		FALSE	FALSE	TST	Thiosulfate sulfurtransferase
0	TTC19	0.25									A0A182Y008	TTC19		FALSE	FALSE	TTC19	Tetratricopeptide repeat protein 19, mitochondrial
0	UACA	0.125										UACA		FALSE	FALSE	UACA	Uveal autoantigen with coiled-coil domains and ankyrin repeats
0	UAP1L1	0.125	PF3D7_1343600	PF3D7_1343600	PF3D7_1343600	PBANKA_1356600	PKNH_1257800					UAP1L1		FALSE	FALSE	UAP1L1	UDP-N-acetylhexosamine pyrophosphorylase-like protein 1
0	UBE2L3	0.125									A0A182YDX1	UBE2L3		FALSE	FALSE	UBE2L3	Ubiquitin-conjugating enzyme E2 L3
0	UBE2N	0.125	PF3D7_0527100	PF3D7_0527100	PF3D7_0527100	PBANKA_1241900	PKNH_1005600	TGGT1_304770	AT1G78870	AT1G78870	A0A182YLB5	UBE2N	YALI0_C00561g	FALSE	FALSE	UBE2N	Ubiquitin-conjugating enzyme E2 N
0	UBFD1	0.125										UBFD1	YALI0_B22132g	FALSE	FALSE	UBFD1	Ubiquitin domain-containing protein UBFD1
0	UFD1	0.125	PF3D7_1418000	PF3D7_1418000	PF3D7_1418000	PBANKA_1024700	PKNH_1340000	TGGT1_270530	AT2G21270	AT2G21270	A0A182YBD9	UFD1	YALI0_E26235g	FALSE	FALSE	UFD1	Ubiquitin recognition factor in ER-associated degradation protein 1
0	UFM1	0.625						TGGT1_311110	AT1G77710	AT1G77710	A0A182YGD1	UFM1		TRUE	FALSE	UFM1	Ubiquitin-fold modifier 1
0	UPI0000125C91	0.125												FALSE	FALSE
0	UPI000013DBC1	0.375												FALSE	FALSE
0	UPI0000225CCA	0.125												FALSE	FALSE
0	UPI0002742DBB	0.125												FALSE	FALSE
0	VPS36	0.25							AT5G04920	AT5G04920	A0A182YI43	VPS36	YALI0_D01177g	FALSE	FALSE	VPS36	Vacuolar protein-sorting-associated protein 36
0	WARS	0.125												FALSE	FALSE
0	WBP2	0.125						TGGT1_265020	AT5G11680	AT5G11680	A0A182YL66	WBP2	YALI0_B01012g	FALSE	FALSE	WBP2	WW domain-binding protein 2
0	YWHAQ	0.25										YWHAQ		FALSE	FALSE	YWHAQ	14-3-3 protein theta
0	hCG_1994130	0.125												FALSE	FALSE
0	hCG_22119	0.25												FALSE	FALSE
1	A0A140VJX3	0.125												FALSE	FALSE
1	A0A140VKE9	0.125												FALSE	FALSE
1	A0A140VKG2	0.125												FALSE	FALSE
1	AARS2	0.125										AARS2		FALSE	FALSE	AARS2	Alanine--tRNA ligase, mitochondrial
1	ACOX1	0.125						TGGT1_247500	AT2G35690	AT2G35690	A0A182YL67	ACOX1	POX2	FALSE	FALSE	ACOX1	Peroxisomal acyl-coenzyme A oxidase 1
1	ADAM10	0.125									A0A182Y8H6	ADAM10		FALSE	FALSE	ADAM10	Disintegrin and metalloproteinase domain-containing protein 10
1	ADGRE5	0.125										ADGRE5		FALSE	FALSE	ADGRE5	Adhesion G protein-coupled receptor E5
1	ALDH7A1	0.125							AT1G54100	AT1G54100	A0A182Y4T7	ALDH7A1		FALSE	FALSE	ALDH7A1	Alpha-aminoadipic semialdehyde dehydrogenase
1	ANTXR1	0.125										ANTXR1		FALSE	FALSE	ANTXR1	Anthrax toxin receptor 1
1	ANXA3	0.125										ANXA3		FALSE	FALSE	ANXA3	Annexin A3
1	APOA1	0.125							AT4G30090	AT4G30090	A0A182XVI9	APOA1		FALSE	FALSE	APOA1	Apolipoprotein A-I
1	ARFGEF2	0.125							AT1G01960	AT1G01960		ARFGEF2		FALSE	FALSE	ARFGEF2	Brefeldin A-inhibited guanine nucleotide-exchange protein 2
1	ARSA	0.125										ARSA		FALSE	FALSE	ARSA	Arylsulfatase A
1	ATG7	0.125	PF3D7_1126100	PF3D7_1126100	PF3D7_1126100	PBANKA_0922200	PKNH_0924000	TGGT1_229690	AT5G45900	AT5G45900	A0A182YN41	ATG7	ATG7	FALSE	FALSE	ATG7	Ubiquitin-like modifier-activating enzyme ATG7
1	ATP11A	0.125										ATP11A		FALSE	FALSE	ATP11A	Phospholipid-transporting ATPase IH
1	B3KSU4	0.125												FALSE	FALSE
1	BNIP1	0.125	PF3D7_1316800	PF3D7_1316800	PF3D7_1316800	PBANKA_1415300	PKNH_1417500		AT3G24315	AT3G24315	A0A182XY20	BNIP1	YALI0_C05302g	FALSE	FALSE	BNIP1	Vesicle transport protein SEC20
1	BPI	0.125							AT3G20270	AT3G20270		BPI		FALSE	FALSE	BPI	Bactericidal permeability-increasing protein
1	BPIFB1	0.125										BPIFB1		FALSE	FALSE	BPIFB1	BPI fold-containing family B member 1
1	C15orf40	0.25	PF3D7_1456900	PF3D7_1456900	PF3D7_1456900	PBANKA_1320600	PKNH_1224900	TGGT1_216275	AT1G49170	AT1G49170	A0A182YAH2	Q3ZBP8		FALSE	FALSE	C15orf40	UPF0235 protein C15orf40
1	CAVIN3	0.125										CAVIN3		FALSE	FALSE	CAVIN3	Caveolae-associated protein 3
1	CDS2	0.125	PF3D7_1409900	PF3D7_1409900	PF3D7_1409900	PBANKA_1032600		TGGT1_281980	AT4G22340	AT4G22340	A0A182Y2N6	CDS2		FALSE	FALSE	CDS2	Phosphatidate cytidylyltransferase 2
1	CLDN11	0.125										CLDN11		FALSE	FALSE	CLDN11	Claudin-11
1	CNPY4	0.125									A0A182YB11	CNPY4		FALSE	FALSE	CNPY4	Protein canopy homolog 4
1	COL13A1	0.125										COL13A1		FALSE	FALSE	COL13A1	Collagen alpha-1(XIII) chain
1	CORO7-PAM16	0.125												FALSE	FALSE
1	COX7A2	0.125										COX7A2		FALSE	FALSE	COX7A2	Cytochrome c oxidase subunit 7A2, mitochondrial
1	COX7C	0.125							AT1G72020	AT1G72020	A0A182XZ83	COX7C	YALI0_F04103g	FALSE	FALSE	COX7C	Cytochrome c oxidase subunit 7C, mitochondrial
1	CRELD1	0.125										CRELD1		FALSE	FALSE	CRELD1	Protein disulfide isomerase CRELD1
1	CTNND1	0.125										CTNND1		FALSE	FALSE	CTNND1	Catenin delta-1
1	CYB	0.125												FALSE	FALSE
1	CYCS	0.125	PF3D7_1404100	PF3D7_1404100	PF3D7_1404100	PBANKA_1038000	PKNH_1354000	TGGT1_219750	AT4G10040	AT4G10040	A0A182Y5R9	CYCS	CYC1	FALSE	FALSE	CYCS	Cytochrome c
1	DAB2	0.125										DAB2		FALSE	FALSE	DAB2	Disabled homolog 2
1	DFFA	0.125									A0A182YA41	DFFA		FALSE	FALSE	DFFA	DNA fragmentation factor subunit alpha
1	DIAPH1	0.125									A0A182Y8B8	DIAPH1		FALSE	FALSE	DIAPH1	Protein diaphanous homolog 1
1	DNM2	0.125										DNM2		FALSE	FALSE	DNM2	Dynamin-2
1	DTD1	0.125	PF3D7_1108200	PF3D7_1108200	PF3D7_1108200	PBANKA_0938700	PKNH_0905800	TGGT1_218810	AT4G18460	AT4G18460	A0A182YGD8	DTD1	DTD1	FALSE	FALSE	DTD1	D-aminoacyl-tRNA deacylase 1
1	EIF3E	0.125	PF3D7_0528200	PF3D7_0528200	PF3D7_0528200	PBANKA_1242800	PKNH_1004500	TGGT1_273520	AT3G57290	AT3G57290	A0A182Y2C0	EIF3E	INT6	FALSE	FALSE	EIF3E	Eukaryotic translation initiation factor 3 subunit E
1	EIF3F	0.125	PF3D7_0918300	PF3D7_0918300	PF3D7_0918300	PBANKA_0819300	PKNH_0716300	TGGT1_228190	AT2G39990	AT2G39990	AGAP002935	EIF3F	YALI0E26851g	FALSE	FALSE	EIF3F	Eukaryotic translation initiation factor 3 subunit F
1	EIF3S8	0.125												FALSE	FALSE
1	ELANE	0.125										ELANE		FALSE	FALSE	ELANE	Neutrophil elastase
1	ELOVL1	0.125										ELOVL1		FALSE	FALSE	ELOVL1	Elongation of very long chain fatty acids protein 1
1	EMC2	0.25	PF3D7_1410000	PF3D7_1410000	PF3D7_1410000	PBANKA_1032500	PKNH_1348300	TGGT1_267840	AT3G04830	AT3G04830	A0A182YNB7	EMC2	YALI0_C23188g	FALSE	FALSE	EMC2	ER membrane protein complex subunit 2
1	ERAP1	0.125										ERAP1		FALSE	FALSE	ERAP1	Endoplasmic reticulum aminopeptidase 1
1	FARP1	0.125										FARP1		FALSE	FALSE	FARP1	FERM, ARHGEF and pleckstrin domain-containing protein 1
1	FBF1	0.125									A0A182YIQ1	FBF1		FALSE	FALSE	FBF1	Fas-binding factor 1
1	FBLN1::1	0.125												FALSE	FALSE
1	FRYL	0.125							AT5G15680	AT5G15680	A0A182YPI0	FRYL	YALI0_D24035g	FALSE	FALSE	FRYL	Protein furry homolog-like
1	GFAP	0.125										GFAP		FALSE	FALSE	GFAP	Glial fibrillary acidic protein
1	GGCX	0.125									A0A182YR33	GGCX		FALSE	FALSE	GGCX	Vitamin K-dependent gamma-carboxylase
1	GIPC1	0.125									A0A182XZF0	GIPC1		FALSE	FALSE	GIPC1	PDZ domain-containing protein GIPC1
1	GLT8D1	0.125							AT4G02130	AT4G02130		GLT8D1		FALSE	FALSE	GLT8D1	Glycosyltransferase 8 domain-containing protein 1
1	GNPTAB	0.125									A0A182Y1N7	GNPTAB		FALSE	FALSE	GNPTAB	N-acetylglucosamine-1-phosphotransferase subunits alpha/beta
1	GOLIM4	0.125									A0A182Y476	GOLIM4		FALSE	FALSE	GOLIM4	Golgi integral membrane protein 4
1	GPI	0.125	PF3D7_1436000	PF3D7_1436000	PF3D7_1436000	PBANKA_1008800	PKNH_0422600	TGGT1_283780	AT5G42740	AT5G42740	A0A182YQ87	GPI	YALI0_F07711g	FALSE	FALSE	GPI	Glucose-6-phosphate isomerase
1	GPR176	0.125										GPR176		FALSE	FALSE	GPR176	G-protein coupled receptor 176
1	GTPBP4	0.125	PF3D7_0612900	PF3D7_0612900	PF3D7_0612900	PBANKA_0111200	PKNH_1137100	TGGT1_261520	AT1G50920	AT1G50920	A0A182Y270	GTPBP4	YALI0_B00990g	FALSE	FALSE	GTPBP4	GTP-binding protein 4
1	HEL-S-125m	0.125												FALSE	FALSE
1	HEL-S-8a	0.125												FALSE	FALSE
1	HP	0.125										HP		FALSE	FALSE	HP	Haptoglobin
1	HSPE1-MOB4	0.125												FALSE	FALSE
1	HUWE1	0.375	PF3D7_0826100	PF3D7_0826100	PF3D7_0826100	PBANKA_0704500	PKNH_1320300	TGGT1_295710	AT1G55860	AT1G55860		HUWE1	YALI0_B05940g	FALSE	FALSE	HUWE1	E3 ubiquitin-protein ligase HUWE1
1	HYOU1	0.125							AT4G16660	AT4G16660	A0A182YJX8	HYOU1		FALSE	FALSE	HYOU1	Hypoxia up-regulated protein 1
1	IGHG1	0.125												FALSE	FALSE	IGHG1	Immunoglobulin heavy constant gamma 1
1	IGHG2	0.125										G3N0V0		FALSE	FALSE	IGHG2	Immunoglobulin heavy constant gamma 2
1	IGHV3OR16-9	0.125												FALSE	FALSE	IGHV3OR16-9	Immunoglobulin heavy variable 3/OR16-9 (non-functional)
1	KIAA1109	0.125									A0A182XZU0	KIAA1109	YALI0_E09867g	FALSE	FALSE	KIAA1109	Transmembrane protein KIAA1109
1	KIRREL1	0.125									A0A182XXZ3	KIRREL1		FALSE	FALSE	KIRREL1	Kin of IRRE-like protein 1
1	KRT13	0.125										KRT13		FALSE	FALSE	KRT13	Keratin, type I cytoskeletal 13
1	LAMB2	0.125							AT5G44310	AT5G44310		LAMB2		FALSE	FALSE	LAMB2	Laminin subunit beta-2
1	LARS2	0.125	PF3D7_0828200	PF3D7_0828200	PF3D7_0828200	PBANKA_0702500	PKNH_1322300	TGGT1_266730	AT4G04350	AT4G04350	A0A182XVX8	LARS2	YALI0_F02299g	FALSE	FALSE	LARS2	Probable leucine--tRNA ligase, mitochondrial
1	LAS1L	0.125						TGGT1_265820	AT5G12220	AT5G12220	A0A182YPB7	LAS1L	YALI0_D18700g	FALSE	FALSE	LAS1L	Ribosomal biogenesis protein LAS1L
1	LNPK	0.125							AT2G24330	AT2G24330	A0A182XZW4	LNPK	YALI0_A10549g	FALSE	FALSE	LNPK	Endoplasmic reticulum junction formation protein lunapark
1	LZIC	0.125										LZIC		FALSE	FALSE	LZIC	Protein LZIC
1	MDFIC	0.125										MDFIC		FALSE	FALSE	MDFIC	MyoD family inhibitor domain-containing protein
1	MEMO1	0.125	PF3D7_0417500	PF3D7_0417500	PF3D7_0417500	PBANKA_0719600	PKNH_0509900	TGGT1_227840	AT2G25280	AT2G25280	A0A182Y679	MEMO1	YALI0_C21450g	FALSE	FALSE	MEMO1	Protein MEMO1
1	MICAL1	0.125										MICAL1		FALSE	FALSE	MICAL1	[F-actin]-monooxygenase MICAL1
1	MMS19	0.125				PBANKA_1104600	PKNH_1028600	TGGT1_222230	AT5G48120	AT5G48120		MMS19	YALI0_D16841g	FALSE	FALSE	MMS19	MMS19 nucleotide excision repair protein homolog
1	MNDA	0.125												FALSE	FALSE	MNDA	Myeloid cell nuclear differentiation antigen
1	MPO	0.125										MPO		FALSE	FALSE	MPO	Myeloperoxidase
1	MRPS11	0.125						TGGT1_300601	ATCG00750	ATCG00750	A0A182YG18	MRPS11		FALSE	FALSE	MRPS11	28S ribosomal protein S11, mitochondrial
1	MT-ND1	1							ATCG01100	ATCG01100		MT-ND1	ND1	TRUE	FALSE	MT-ND1	NADH-ubiquinone oxidoreductase chain 1
1	MT-ND2	0.375										MT-ND2		FALSE	FALSE	MT-ND2	NADH-ubiquinone oxidoreductase chain 2
1	MT-ND3	0.75							AT2G07751	AT2G07751		MT-ND3	ND3	TRUE	FALSE	MT-ND3	NADH-ubiquinone oxidoreductase chain 3
1	MT-ND4	0.875							ATMG00580	ATMG00580		MT-ND4	ND4	TRUE	TRUE	MT-ND4	NADH-ubiquinone oxidoreductase chain 4
1	MT-ND5	1							ATCG01010	ATCG01010		MT-ND5	ND5	TRUE	FALSE	MT-ND5	NADH-ubiquinone oxidoreductase chain 5
1	MT-ND6	0.625							ATMG00270	ATMG00270		MT-ND6	ND6	TRUE	TRUE	MT-ND6	NADH-ubiquinone oxidoreductase chain 6
1	MXRA8	0.125										MXRA8		FALSE	FALSE	MXRA8	Matrix remodeling-associated protein 8
1	MYH11	0.125										MYH11		FALSE	FALSE	MYH11	Myosin-11
1	MYH14	0.25										MYH14		FALSE	FALSE	MYH14	Myosin-14
1	MYH9	0.25										MYH9		FALSE	FALSE	MYH9	Myosin-9
1	MYL12B	0.125												FALSE	FALSE	MYL12B	Myosin regulatory light chain 12B
1	MYL6B	0.125										MYL6B		FALSE	FALSE	MYL6B	Myosin light chain 6B
1	MYO1D	0.125									A0A182YIL6	MYO1D		FALSE	FALSE	MYO1D	Unconventional myosin-Id
1	NCAPH	0.125	PF3D7_1304000	PF3D7_1304000	PF3D7_1304000	PBANKA_1402500	PKNH_1404200	TGGT1_288930	AT2G32590	AT2G32590	A0A182YJY4	NCAPH	YALI0_B03476g	FALSE	FALSE	NCAPH	Condensin complex subunit 2
1	NCF1B	0.125												FALSE	FALSE	NCF1B	Putative neutrophil cytosol factor 1B
1	NDUFA1	0.125							AT3G08610	AT3G08610	Q8I6P9	NDUFA1	YALI0_C21789g	TRUE	TRUE	NDUFA1	NADH dehydrogenase [ubiquinone] 1 alpha subcomplex subunit 1
1	NDUFA10	0.875									A0A182YAZ9	NDUFA10		TRUE	TRUE	NDUFA10	NADH dehydrogenase [ubiquinone] 1 alpha subcomplex subunit 10, mitochondrial
1	NDUFA11	1							AT2G42210	AT2G42210	A0A182YMK9	NDUFA11	YALI0_E11891g	TRUE	TRUE	NDUFA11	NADH dehydrogenase [ubiquinone] 1 alpha subcomplex subunit 11
1	NDUFA12	1							AT3G03100	AT3G03100	A0A182YN83	NDUFA12	N7BM	TRUE	TRUE	NDUFA12	NADH dehydrogenase [ubiquinone] 1 alpha subcomplex subunit 12
1	NDUFA13	1							AT1G04630	AT1G04630	A0A182Y8B1	NDUFA13	YALI0_E28930g	TRUE	TRUE	NDUFA13	NADH dehydrogenase [ubiquinone] 1 alpha subcomplex subunit 13
1	NDUFA2	1							AT5G47890	AT5G47890	A0A182Y4L6	NDUFA2	YALI0_C03201g	TRUE	TRUE	NDUFA2	NADH dehydrogenase [ubiquinone] 1 alpha subcomplex subunit 2
1	NDUFA3	1							AT2G46540	AT2G46540		NDUFA3	YALI0_E23749g	TRUE	TRUE	NDUFA3	NADH dehydrogenase [ubiquinone] 1 alpha subcomplex subunit 3
1	NDUFA5	1							AT5G52840	AT5G52840	A0A182Y179	NDUFA5	YALI0_E23089g	TRUE	TRUE	NDUFA5	NADH dehydrogenase [ubiquinone] 1 alpha subcomplex subunit 5
1	NDUFA6	1							AT3G12260	AT3G12260	A0A182XXA2	NDUFA6	YALI0_A01419g	TRUE	TRUE	NDUFA6	NADH dehydrogenase [ubiquinone] 1 alpha subcomplex subunit 6
1	NDUFA7	1									A0A182XX94	NDUFA7	YALI0_A02651g	TRUE	TRUE	NDUFA7	NADH dehydrogenase [ubiquinone] 1 alpha subcomplex subunit 7
1	NDUFA8	1							AT3G06310	AT3G06310	A0A182Y7Z6	NDUFA8	YALI0_A20680g	TRUE	TRUE	NDUFA8	NADH dehydrogenase [ubiquinone] 1 alpha subcomplex subunit 8
1	NDUFA9	1							AT2G20360	AT2G20360	A0A182YIX4	NDUFA9	YALI0_D24585g	TRUE	TRUE	NDUFA9	NADH dehydrogenase [ubiquinone] 1 alpha subcomplex subunit 9, mitochondrial
1	NDUFAB1	0.625	PF3D7_0208500	PF3D7_0208500	PF3D7_0208500	PBANKA_0305600	PKNH_0412600	TGGT1_264080	AT1G65290	AT1G65290		NDUFAB1	YALI0_D24629g	TRUE	TRUE	NDUFAB1	Acyl carrier protein, mitochondrial
1	NDUFAB1::1	0.125												FALSE	FALSE
1	NDUFB1	0.875										NDUFB1		TRUE	TRUE	NDUFB1	NADH dehydrogenase [ubiquinone] 1 beta subcomplex subunit 1
1	NDUFB10	1							AT1G49140	AT1G49140	A0A182YRR4	NDUFB10	YALI0_A17946g	TRUE	TRUE	NDUFB10	NADH dehydrogenase [ubiquinone] 1 beta subcomplex subunit 10
1	NDUFB11	1									A0A182XYQ0	NDUFB11		TRUE	TRUE	NDUFB11	NADH dehydrogenase [ubiquinone] 1 beta subcomplex subunit 11, mitochondrial
1	NDUFB2	0.5							AT1G76200	AT1G76200	A0A182Y6M0	NDUFB2		TRUE	TRUE	NDUFB2	NADH dehydrogenase [ubiquinone] 1 beta subcomplex subunit 2, mitochondrial
1	NDUFB3	0.875							AT1G14450	AT1G14450	A0A182Y1K0	NDUFB3	YALI0_D10274g	TRUE	TRUE	NDUFB3	NADH dehydrogenase [ubiquinone] 1 beta subcomplex subunit 3
1	NDUFB4	1							AT2G31490	AT2G31490	A0A182YLA0	NDUFB4	YALI0_F06061g	TRUE	TRUE	NDUFB4	NADH dehydrogenase [ubiquinone] 1 beta subcomplex subunit 4
1	NDUFB5	1									A0A182XYI6	NDUFB5		TRUE	TRUE	NDUFB5	NADH dehydrogenase [ubiquinone] 1 beta subcomplex subunit 5, mitochondrial
1	NDUFB6	0.875									A0A182Y5L0	NDUFB6		TRUE	TRUE	NDUFB6	NADH dehydrogenase [ubiquinone] 1 beta subcomplex subunit 6
1	NDUFB7	0.875							AT2G02050	AT2G02050	A0A182XZ40	NDUFB7	YALI0_E31766g	TRUE	TRUE	NDUFB7	NADH dehydrogenase [ubiquinone] 1 beta subcomplex subunit 7
1	NDUFB8	0.875							AT5G47570	AT5G47570	A0A182XVY6	NDUFB8	YALI0_D04939g	TRUE	TRUE	NDUFB8	NADH dehydrogenase [ubiquinone] 1 beta subcomplex subunit 8, mitochondrial
1	NDUFB9	1							AT4G34700	AT4G34700	A0A182YDL9	NDUFB9	YALI0_D07216g	TRUE	TRUE	NDUFB9	NADH dehydrogenase [ubiquinone] 1 beta subcomplex subunit 9
1	NDUFC1	0.625										NDUFC1		TRUE	TRUE	NDUFC1	NADH dehydrogenase [ubiquinone] 1 subunit C1, mitochondrial
1	NDUFC2	0.5									A0A182XW89	NDUFC2		TRUE	TRUE	NDUFC2	NADH dehydrogenase [ubiquinone] 1 subunit C2
1	NDUFC2-KCTD14	0.25							AT4G20150	AT4G20150				TRUE	TRUE	NDUFC2-KCTD14	NADH dehydrogenase [ubiquinone] 1 subunit C2, isoform 2
1	NDUFS1	1							AT5G37510	AT5G37510	A0A182YB51	NDUFS1	YALI0_D05467g	TRUE	TRUE	NDUFS1	NADH-ubiquinone oxidoreductase 75 kDa subunit, mitochondrial
1	NDUFS2	1							ATMG00510	ATMG00510	A0A182XY39	NDUFS2	YALI0_F17248g	TRUE	TRUE	NDUFS2	NADH dehydrogenase [ubiquinone] iron-sulfur protein 2, mitochondrial
1	NDUFS3	1							ATMG00070	ATMG00070	A0A182YNV4	NDUFS3	YALI0_F02123g	TRUE	TRUE	NDUFS3	NADH dehydrogenase [ubiquinone] iron-sulfur protein 3, mitochondrial
1	NDUFS4	1							AT5G67590	AT5G67590	A0A182YEG8	NDUFS4	YALI0_B14861g	TRUE	TRUE	NDUFS4	NADH dehydrogenase [ubiquinone] iron-sulfur protein 4, mitochondrial
1	NDUFS5	0.875							AT2G47690	AT2G47690	A0A182YDI1	NDUFS5	YALI0_F18359g	TRUE	TRUE	NDUFS5	NADH dehydrogenase [ubiquinone] iron-sulfur protein 5
1	NDUFS6	1							AT3G03070	AT3G03070	A0A182YFH3	NDUFS6	YALI0_D19030g	TRUE	TRUE	NDUFS6	NADH dehydrogenase [ubiquinone] iron-sulfur protein 6, mitochondrial
1	NDUFS7	0.25							AT5G11770	AT5G11770	A0A182YQG3	NDUFS7	YALI0_F06050g	TRUE	TRUE	NDUFS7	NADH dehydrogenase [ubiquinone] iron-sulfur protein 7, mitochondrial
1	NDUFS8	1							AT1G79010	AT1G79010	A0A182Y3S4	NDUFS8	YALI0_F00924g	TRUE	TRUE	NDUFS8	NADH dehydrogenase [ubiquinone] iron-sulfur protein 8, mitochondrial
1	NDUFV1	1							AT5G08530	AT5G08530	A0A182Y655	NDUFV1	YALI0_B20372g	TRUE	TRUE	NDUFV1	NADH dehydrogenase [ubiquinone] flavoprotein 1, mitochondrial
1	NDUFV2	1							AT4G02580	AT4G02580	A0A182XWH6	NDUFV2	YALI0_D00737g	TRUE	TRUE	NDUFV2	NADH dehydrogenase [ubiquinone] flavoprotein 2, mitochondrial
1	NDUFV3	0.5									A0A182Y6J8	NDUFV3		TRUE	TRUE	NDUFV3	NADH dehydrogenase [ubiquinone] flavoprotein 3, mitochondrial
1	NUMA1	0.125										NUMA1		FALSE	FALSE	NUMA1	Nuclear mitotic apparatus protein 1
1	NUMA1::1	0.125												FALSE	FALSE
1	OS9	0.125						TGGT1_210778	AT5G35080	AT5G35080		OS9	YOS9	FALSE	FALSE	OS9	Protein
1	OSBP	0.125									A0A182YRK2	OSBP		FALSE	FALSE	OSBP	Oxysterol-binding protein 1
1	PA2G4	0.125	PF3D7_1428300	PF3D7_1428300	PF3D7_1428300	PBANKA_1016300	PKNH_1330400	TGGT1_279390	AT3G51800	AT3G51800	A0A182YFL8	PA2G4	YALI0_E13035g	FALSE	FALSE	PA2G4	Proliferation-associated protein 2G4
1	PABPC4	0.125				PBANKA_1439200						PABPC4	PAB1	FALSE	FALSE	PABPC4	Polyadenylate-binding protein 4
1	PIEZO1	0.125										PIEZO1		FALSE	FALSE	PIEZO1	Piezo-type mechanosensitive ion channel component 1
1	PPL	0.125										PPL		FALSE	FALSE	PPL	Periplakin
1	PRKAR1A	0.125	PF3D7_1223100	PF3D7_1223100	PF3D7_1223100	PBANKA_1438000	PKNH_1442300	TGGT1_242070			A0A182YNW3	PRKAR1A		FALSE	FALSE	PRKAR1A	cAMP-dependent protein kinase type I-alpha regulatory subunit
1	PRR4	0.125												FALSE	FALSE	PRR4	Proline-rich protein 4
1	PSG5	0.125												FALSE	FALSE	PSG5	Pregnancy-specific beta-1-glycoprotein 5
1	PSMC1	0.125	PF3D7_1008400	PF3D7_1008400	PF3D7_1008400	PBANKA_1206600	PKNH_0807400	TGGT1_267080	AT2G20140	AT2G20140	A0A182XUX0	PSMC1	YALI0_F02585g	FALSE	FALSE	PSMC1	26S proteasome regulatory subunit 4
1	PSMD13	0.125	PF3D7_1030500	PF3D7_1030500	PF3D7_1030500	PBANKA_0514500	PKNH_0615200	TGGT1_207770	AT5G45620	AT5G45620	A0A182YB53	PSMD13	YALI0_E07183g	FALSE	FALSE	PSMD13	26S proteasome non-ATPase regulatory subunit 13
1	PSMD1::1	0.125												FALSE	FALSE
1	PSMD3	0.125	PF3D7_1338100	PF3D7_1338100	PF3D7_1338100	PBANKA_1351800	PKNH_1263200	TGGT1_292220	AT1G20200	AT1G20200	A0A182YFG0	PSMD3	YALI0_F28413g	FALSE	FALSE	PSMD3	26S proteasome non-ATPase regulatory subunit 3
1	PSMD6	0.125	PF3D7_1129200	PF3D7_1129200	PF3D7_1129200	PBANKA_0919000	PKNH_0927200	TGGT1_238180	AT4G24820	AT4G24820	A0A182YAQ3	PSMD6	YALI0_B22286g	FALSE	FALSE	PSMD6	26S proteasome non-ATPase regulatory subunit 6
1	PSMD7	0.125	PF3D7_0912900	PF3D7_0912900	PF3D7_0912900	PBANKA_0813900	PKNH_0710800	TGGT1_269250	AT5G05780	AT5G05780	A0A182YC62	PSMD7	YALI0_D19910g	FALSE	FALSE	PSMD7	26S proteasome non-ATPase regulatory subunit 7
1	PTPN1	0.125									A0A182YNM0	PTPN1		FALSE	FALSE	PTPN1	Tyrosine-protein phosphatase non-receptor type 1
1	PTPN23	0.125									A0A182Y622	PTPN23		FALSE	FALSE	PTPN23	Tyrosine-protein phosphatase non-receptor type 23
1	Q5JB40	0.125												FALSE	FALSE
1	Q7LD69	0.75												TRUE	FALSE
1	Q8TA92	0.125												FALSE	FALSE
1	Q9H7U7	0.125												FALSE	FALSE
1	RAD50	0.125	PF3D7_0605800	PF3D7_0605800	PF3D7_0605800	PBANKA_0104600	PKNH_1144400	TGGT1_257180	AT2G31970	AT2G31970	A0A182YG56	RAD50	YALI0_D15246g	FALSE	FALSE	RAD50	DNA repair protein RAD50
1	RASA1	0.25									A0A182Y3Z2	RASA1		FALSE	FALSE	RASA1	Ras GTPase-activating protein 1
1	RDX	0.125										RDX		FALSE	FALSE	RDX	Radixin
1	RILPL1	0.125									A0A182YJ28	RILPL1		FALSE	FALSE	RILPL1	RILP-like protein 1
1	RSU1	0.125									A0A182YRY8	RSU1		FALSE	FALSE	RSU1	Ras suppressor protein 1
1	RTN4	0.125				PBANKA_1139900			AT5G58000	AT5G58000	A0A182YGT3	RTN4	YALI0_B01738g	FALSE	FALSE	RTN4	Reticulon-4
1	SCAP	0.125									A0A182Y706	SCAP	YALI0_F00968g	FALSE	FALSE	SCAP	Sterol regulatory element-binding protein cleavage-activating protein
1	SDC4	0.125										SDC4		FALSE	FALSE	SDC4	Syndecan-4
1	SERPINB4	0.125										F1MMS7		FALSE	FALSE	SERPINB4	Serpin B4
1	SPCS1	0.125	PF3D7_1433600	PF3D7_1433600	PF3D7_1433600	PBANKA_1011300	PKNH_0420200	TGGT1_321400	AT4G40042	AT4G40042	A0A182XWQ7	SPCS1	YALI0_F26156g	FALSE	FALSE	SPCS1	Signal peptidase complex subunit 1
1	SRP68	0.125	PF3D7_0621900	PF3D7_0621900	PF3D7_0621900	PBANKA_1120800	PKNH_1128300	TGGT1_258070	AT5G61970	AT5G61970	A0A182XWI8	SRP68	YALI0_C18997g	FALSE	FALSE	SRP68	Signal recognition particle subunit SRP68
1	ST13P4	0.125	PF3D7_0527500	PF3D7_0527500	PF3D7_0527500	PBANKA_1242300	PKNH_1005200	TGGT1_232660	AT3G17880	AT3G17880				FALSE	FALSE	ST13P4	Putative protein FAM10A4
1	STAT1	0.25										STAT1		FALSE	FALSE	STAT1	Signal transducer and activator of transcription 1-alpha/beta
1	STRN3	0.125									A0A182YM17	STRN3		FALSE	FALSE	STRN3	Striatin-3
1	STRN4	0.125										STRN4		FALSE	FALSE	STRN4	Striatin-4
1	TBRG1	0.125									A0A182Y071	TBRG1		FALSE	FALSE	TBRG1	Transforming growth factor beta regulator 1
1	TEX10	0.125							AT5G06350	AT5G06350		TEX10	YALI0_A10252g	FALSE	FALSE	TEX10	Testis-expressed protein 10
1	TGM3	0.125										TGM3		FALSE	FALSE	TGM3	Protein-glutamine gamma-glutamyltransferase E
1	THBS1	0.25										THBS1		FALSE	FALSE	THBS1	Thrombospondin-1
1	TIMM29	0.125									A0A182YGA2	TIMM29		FALSE	FALSE	TIMM29	Mitochondrial import inner membrane translocase subunit Tim29
1	TMEM263	0.125										TMEM263		FALSE	FALSE	TMEM263	Transmembrane protein 263
1	TP53I11	0.125										TP53I11		FALSE	FALSE	TP53I11	Tumor protein p53-inducible protein 11
1	TRIM21	0.125										TRIM21		FALSE	FALSE	TRIM21	E3 ubiquitin-protein ligase TRIM21
1	UBE2V1	0.25	PF3D7_0305700	PF3D7_0305700	PF3D7_0305700	PBANKA_0404200	PKNH_0837000		AT2G36060	AT2G36060		UBE2V1		FALSE	FALSE	UBE2V1	Ubiquitin-conjugating enzyme E2 variant 1
1	UBR5	0.125									A0A182XV63	UBR5		FALSE	FALSE	UBR5	E3 ubiquitin-protein ligase UBR5
1	UQCR11	0.25										UQCR11	YALI0_C12210g	FALSE	FALSE	UQCR11	Cytochrome b-c1 complex subunit 10
1	UQCRH	0.25	PF3D7_1426900	PF3D7_1426900	PF3D7_1426900	PBANKA_1017700	PKNH_1331800				A0A182Y4P9	UQCRH		FALSE	FALSE	UQCRH	Cytochrome b-c1 complex subunit 6, mitochondrial
1	VAT1L	0.125									A0A182YFJ2	VAT1L		FALSE	FALSE	VAT1L	Synaptic vesicle membrane protein VAT-1 homolog-like
1	VIM	0.125										VIM		FALSE	FALSE	VIM	Vimentin
1	WARS	0.125												FALSE	FALSE
1	WARS1	0.125	PF3D7_1336900	PF3D7_1336900	PF3D7_1336900	PBANKA_1350700	PKNH_1264400	TGGT1_288360	AT3G04600	AT3G04600	A0A182XXH8	WARS1	YALI0_B08943g	FALSE	FALSE	WARS1	Tryptophan--tRNA ligase, cytoplasmic
1	ZNF183	0.375												FALSE	FALSE
1	ZW10	0.125							AT2G32900	AT2G32900	A0A182Y8U8	ZW10	YALI0_A07689g	FALSE	FALSE	ZW10	Centromere/kinetochore protein zw10 homolog
2	A0A0B4J2A0	0.125												FALSE	FALSE
2	A0A140VJL6	0.125												FALSE	FALSE
2	A8K7W3	0.125												FALSE	FALSE
2	ABHD11	0.125	PF3D7_1143000	PF3D7_1143000	PF3D7_1143000	PBANKA_0906000	PKNH_0940900	TGGT1_240830	AT4G10030	AT4G10030		ABHD11	YALI0_D08404g	TRUE	TRUE	ABHD11	Protein ABHD11
2	ACTG1	0.125	PF3D7_1246200	PF3D7_1246200	PF3D7_1246200	PBANKA_1459300	PKNH_1465800	TGGT1_209030	AT3G12110	AT3G12110	A0A182YH06	ACTG1	ACT1	FALSE	FALSE	ACTG1	Actin, cytoplasmic 2
2	ADPRS	0.125									A0A182YHP3	ADPRS		FALSE	FALSE	ADPRS	ADP-ribose glycohydrolase ARH3
2	AKR1C1	0.125										P05980		FALSE	FALSE	AKR1C1	Aldo-keto reductase family 1 member C1
2	ALYREF	0.125	PF3D7_0615700	PF3D7_0615700	PF3D7_0615700	PBANKA_1230500	PKNH_1134300	TGGT1_291330	AT5G59950	AT5G59950	A0A182YNL2	ALYREF	YALI0_F07909g	FALSE	FALSE	ALYREF	THO complex subunit 4
2	ANXA2	0.125										ANXA2		FALSE	FALSE	ANXA2	Annexin A2
2	ANXA2::1	0.125												FALSE	FALSE
2	AP3B1	0.125										AP3B1	YALI0_B20680g	FALSE	FALSE	AP3B1	AP-3 complex subunit beta-1
2	APBB1IP	0.125										APBB1IP		FALSE	FALSE	APBB1IP	Amyloid beta A4 precursor protein-binding family B member 1-interacting protein
2	APH1A	0.125	PF3D7_0628400	PF3D7_0628400	PF3D7_0628400	PBANKA_1127100	PKNH_1121400				A0A182YSM5	APH1A		FALSE	FALSE	APH1A	Gamma-secretase subunit APH-1A
2	ARCN1	0.125	PF3D7_1134800	PF3D7_1134800	PF3D7_1134800	PBANKA_0913700	PKNH_0933000	TGGT1_221522	AT5G05010	AT5G05010	A0A182Y9M8	ARCN1	YALI0_E32542g	FALSE	FALSE	ARCN1	Coatomer subunit delta
2	ARHGAP18	0.125										ARHGAP18		FALSE	FALSE	ARHGAP18	Rho GTPase-activating protein 18
2	ARMC10	0.125										ARMC10		FALSE	FALSE	ARMC10	Armadillo repeat-containing protein 10
2	ATAD1	0.125							AT4G27680	AT4G27680	A0A182Y8D4	ATAD1	YALI0_C23749g	FALSE	FALSE	ATAD1	Outer mitochondrial transmembrane helix translocase
2	B3KRE0	0.125												FALSE	FALSE
2	B3KT38	0.125												FALSE	FALSE
2	B3KY47	0.125												FALSE	FALSE
2	BCKDHA	0.125	PF3D7_1312600	PF3D7_1312600	PF3D7_1312600	PBANKA_1411100	PKNH_1413300	TGGT1_292100	AT5G09300	AT5G09300	A0A182XVK2	BCKDHA	YALI0_D08690g	FALSE	FALSE	BCKDHA	2-oxoisovalerate dehydrogenase subunit alpha, mitochondrial
2	BRIX1	0.125	PF3D7_0729400	PF3D7_0729400	PF3D7_0729400	PBANKA_0213500	PKNH_0214000	TGGT1_222000	AT3G15460	AT3G15460	A0A182YNN0	BRIX1	YALI0_B11880g	FALSE	FALSE	BRIX1	Ribosome biogenesis protein BRX1 homolog
2	C16orf58	0.125												FALSE	FALSE
2	C6orf120	0.125										C9H6orf120		FALSE	FALSE	C6orf120	UPF0669 protein C6orf120
2	CAD	0.125					PKNH_1408600				A0A182YH98	CAD	YALI0_E09493g	FALSE	FALSE	CAD	CAD protein
2	CALU::1	0.125												FALSE	FALSE
2	CAVIN1	0.125										CAVIN1		FALSE	FALSE	CAVIN1	Caveolae-associated protein 1
2	CBR1	0.125						TGGT1_290890	AT5G61830	AT5G61830		CBR1		FALSE	FALSE	CBR1	Carbonyl reductase [NADPH] 1
2	CLASP1	0.25							AT2G20190	AT2G20190	A0A182XZ85	CLASP1	STU1	FALSE	FALSE	CLASP1	CLIP-associating protein 1
2	CNN2	0.125										CNN2		FALSE	FALSE	CNN2	Calponin-2
2	COL1A2	0.125										COL1A2		FALSE	FALSE	COL1A2	Collagen alpha-2(I) chain
2	CSE1L	0.125	PF3D7_0932800	PF3D7_0932800	PF3D7_0932800	PBANKA_0833600	PKNH_0731500	TGGT1_253730	AT2G46520	AT2G46520	A0A182Y9N4	CSE1L	YALI0_E07139g	FALSE	FALSE	CSE1L	Exportin-2
2	CTSL	0.125	PF3D7_1115400	PF3D7_1115400	PF3D7_1115400			TGGT1_321530	AT5G50260	AT5G50260				FALSE	FALSE	CTSL	Procathepsin L
2	CYB5R1	0.125	PF3D7_1367500	PF3D7_1367500	PF3D7_1367500	PBANKA_1143400	PKNH_1103700	TGGT1_262910	AT1G37130	AT1G37130	A0A182Y6X0	CYB5R1		FALSE	FALSE	CYB5R1	NADH-cytochrome b5 reductase 1
2	DCD	0.125												FALSE	FALSE	DCD	Dermcidin
2	DERL2	0.125				PBANKA_1331800	PKNH_1212700	TGGT1_217160	AT4G04860	AT4G04860	A0A182XXX3	DERL2	YALI0_F27225g	FALSE	FALSE	DERL2	Derlin-2
2	DIRAS1	0.125										DIRAS1		FALSE	FALSE	DIRAS1	GTP-binding protein Di-Ras1
2	DKFZp686P11128	0.125												FALSE	FALSE
2	DLAT	0.25	PF3D7_1020800	PF3D7_1020800	PF3D7_1020800				AT1G54220	AT1G54220	A0A182XZV3	DLAT	YALI0_D23683g	FALSE	FALSE	DLAT	Dihydrolipoyllysine-residue acetyltransferase component of pyruvate dehydrogenase complex, mitochondrial
2	DNAJA1	0.125	PF3D7_1437900	PF3D7_1437900	PF3D7_1437900	PBANKA_0610900	PKNH_0424600	TGGT1_311240	AT5G22060	AT5G22060	A0A182YCZ4	DNAJA1	YALI0_F00880g	FALSE	FALSE	DNAJA1	DnaJ homolog subfamily A member 1
2	DNAJC11	0.125							AT2G35720	AT2G35720	A0A182YSE0	DNAJC11		FALSE	FALSE	DNAJC11	DnaJ homolog subfamily C member 11
2	DNAJC8	0.125	PF3D7_1307200	PF3D7_1307200	PF3D7_1307200	PBANKA_1405700		TGGT1_285268	AT5G22080	AT5G22080	A0A182YP04	DNAJC8	YALI0_D21428g	FALSE	FALSE	DNAJC8	DnaJ homolog subfamily C member 8
2	EBNA1BP2	0.125	PF3D7_1028300	PF3D7_1028300	PF3D7_1028300	PBANKA_0512400	PKNH_0612700	TGGT1_246730	AT3G22660	AT3G22660	A0A182YPY9	EBNA1BP2	YALI0_E05797g	FALSE	FALSE	EBNA1BP2	Probable rRNA-processing protein EBP2
2	EFL1	0.125							AT3G22980	AT3G22980	A0A182Y497	EFL1	YALI0_D16291g	FALSE	FALSE	EFL1	Elongation factor-like GTPase 1
2	EHBP1	0.125									A0A182YJE8	EHBP1		FALSE	FALSE	EHBP1	EH domain-binding protein 1
2	EIF1AX	0.25	PF3D7_1143400	PF3D7_1143400	PF3D7_1143400	PBANKA_0905600	PKNH_0941300	TGGT1_262720	AT2G04520	AT2G04520	A0A182XVL9	EIF1AX	YALI0_F21153g	FALSE	FALSE	EIF1AX	Eukaryotic translation initiation factor 1A, X-chromosomal
2	EIF4G1	0.125					PKNH_0904900				A0A182YHL9	EIF4G1		FALSE	FALSE	EIF4G1	Eukaryotic translation initiation factor 4 gamma 1
2	EMD	0.125										EMD		FALSE	FALSE	EMD	Emerin
2	ERLEC1	0.375									A0A182Y5R2	ERLEC1		FALSE	FALSE	ERLEC1	Endoplasmic reticulum lectin 1
2	FAHD1	0.125							AT4G15940	AT4G15940	A0A182YQM0	FAHD1	YALI0_C23122g	FALSE	FALSE	FAHD1	Acylpyruvase FAHD1, mitochondrial
2	FAHD2A	0.125									A0A182YNI4	FAHD2	YALI0_B03080g	FALSE	FALSE	FAHD2A	Fumarylacetoacetate hydrolase domain-containing protein 2A
2	FAM210A	0.125									A0A182YM55	FAM210A		FALSE	FALSE	FAM210A	Protein FAM210A
2	FAM8A1	0.5									A0A182Y731	FAM8A1		FALSE	FALSE	FAM8A1	Protein FAM8A1
2	FBLN5	0.125										FBLN5		FALSE	FALSE	FBLN5	Fibulin-5
2	FHL2	0.25									A0A182YRI6	FHL2		FALSE	FALSE	FHL2	Four and a half LIM domains protein 2
2	FIBP	0.125	PF3D7_1441500	PF3D7_1441500	PF3D7_1441500	PBANKA_1305400	PKNH_1240800				A0A182Y4S4	FIBP		FALSE	FALSE	FIBP	Acidic fibroblast growth factor intracellular-binding protein
2	FKBP15	0.125										FKBP15		FALSE	FALSE	FKBP15	FK506-binding protein 15
2	FLJ22313	0.125												FALSE	FALSE
2	GARS1	0.125	PF3D7_1420400	PF3D7_1420400	PF3D7_1420400	PBANKA_1022800	PKNH_1337600	TGGT1_256990	AT1G29880	AT1G29880	A0A182YQI0	GARS1	YALI0_E14597g	FALSE	FALSE	GARS1	Glycine--tRNA ligase
2	GCN1	0.125	PF3D7_1305300	PF3D7_1305300	PF3D7_1305300	PBANKA_1403800	PKNH_1405500	TGGT1_231480	AT1G64790	AT1G64790	A0A182Y3R4	GCN1	YALI0_D17732g	FALSE	FALSE	GCN1	eIF-2-alpha kinase activator GCN1
2	GDI2	0.125	PF3D7_1242800	PF3D7_1242800	PF3D7_1242800	PBANKA_1456200	PKNH_1462100		AT5G09550	AT5G09550		GDI2		FALSE	FALSE	GDI2	Rab GDP dissociation inhibitor beta
2	GGH	0.125						TGGT1_243350	AT1G78660	AT1G78660	A0A182YD44	GGH		FALSE	FALSE	GGH	Gamma-glutamyl hydrolase
2	GLTP	0.125				PBANKA_0816800					A0A182YGF8	GLTP	YALI0_F18898g	FALSE	FALSE	GLTP	Glycolipid transfer protein
2	GOLGA2	0.125									A0A182Y707	GOLGA2		FALSE	FALSE	GOLGA2	Golgin subfamily A member 2
2	GOLPH3	0.125									A0A182Y6C0	GOLPH3		FALSE	FALSE	GOLPH3	Golgi phosphoprotein 3
2	GOT2	0.125	PF3D7_0204500	PF3D7_0204500	PF3D7_0204500	PBANKA_0302300	PKNH_0416400	TGGT1_248600	AT2G30970	AT2G30970	A0A182YFU6	GOT2	YALI0_B02178g	FALSE	FALSE	GOT2	Aspartate aminotransferase, mitochondrial
2	GPR68	0.125										GPR68		FALSE	FALSE	GPR68	Ovarian cancer G-protein coupled receptor 1
2	GPX7	0.125										GPX7		FALSE	FALSE	GPX7	Glutathione peroxidase 7
2	GPX8	0.125										GPX8		FALSE	FALSE	GPX8	Probable glutathione peroxidase 8
2	GRAMD1B	0.125	PF3D7_0803600	PF3D7_0803600	PF3D7_0803600						A0A182Y6K6	GRAMD1B	YALI0_A16291g	FALSE	FALSE	GRAMD1B	Protein Aster-B
2	GRIPAP1	0.125							AT5G41140	AT5G41140		GRIPAP1		FALSE	FALSE	GRIPAP1	GRIP1-associated protein 1
2	HEBP1	0.125										A0A3Q1MAC3		FALSE	FALSE	HEBP1	Heme-binding protein 1
2	HEL-S-132P	0.25												FALSE	FALSE
2	HEL-S-25	0.125												FALSE	FALSE
2	HEL-S-310	0.25												FALSE	FALSE
2	HEL-S-43	0.125												FALSE	FALSE
2	HEL117	0.125												FALSE	FALSE
2	HINT3	0.125							AT4G16566	AT4G16566	A0A182XZ43	HINT3		FALSE	FALSE	HINT3	Histidine triad nucleotide-binding protein 3
2	HNRNPA2B1	0.125										HNRNPA2B1		FALSE	FALSE	HNRNPA2B1	Heterogeneous nuclear ribonucleoproteins A2/B1
2	HSPA12A	0.125										HSPA12A		FALSE	FALSE	HSPA12A	Heat shock 70 kDa protein 12A
2	HSPB7	0.125										HSPB7		FALSE	FALSE	HSPB7	Heat shock protein beta-7
2	IARS1	0.125	PF3D7_1332900	PF3D7_1332900	PF3D7_1332900	PBANKA_1347700	PKNH_1267700	TGGT1_207640	AT4G10320	AT4G10320	A0A182XW18	IARS1	YALI0_A00264g	FALSE	FALSE	IARS1	Isoleucine--tRNA ligase, cytoplasmic
2	INF2	0.125										INF2		FALSE	FALSE	INF2	Inverted formin-2
2	KIAA0825	0.125									A0A182YEJ3	KIAA0825		FALSE	FALSE	KIAA0825	Uncharacterized protein KIAA0825
2	KPNA5	0.125										KPNA5		FALSE	FALSE	KPNA5	Importin subunit alpha-6
2	KRT19	0.125										KRT19		FALSE	FALSE	KRT19	Keratin, type I cytoskeletal 19
2	LACTB	0.125										LACTB		FALSE	FALSE	LACTB	Serine beta-lactamase-like protein LACTB, mitochondrial
2	LAMTOR1	0.125									A0A182YIR9	LAMTOR1	YALI0_E23111g	FALSE	FALSE	LAMTOR1	Ragulator complex protein LAMTOR1
2	LASP1	0.125										LASP1		FALSE	FALSE	LASP1	LIM and SH3 domain protein 1
2	LGMN	0.125							AT3G20210	AT3G20210		LGMN		FALSE	FALSE	LGMN	Legumain
2	LIN7C	0.125										LIN7C		FALSE	FALSE	LIN7C	Protein lin-7 homolog C
2	LOX	0.125										LOX		FALSE	FALSE	LOX	Protein-lysine 6-oxidase
2	LRRC3B	0.125										LRRC3B		FALSE	FALSE	LRRC3B	Leucine-rich repeat-containing protein 3B
2	LRRC59	0.125									A0A182XZ96	LRRC59		FALSE	FALSE	LRRC59	Leucine-rich repeat-containing protein 59
2	LYZ	0.125									A0A182XYM2	LYS		FALSE	FALSE	LYZ	Lysozyme C
2	MAVS	0.125										MAVS		FALSE	FALSE	MAVS	Mitochondrial antiviral-signaling protein
2	MEMO1	0.125	PF3D7_0417500	PF3D7_0417500	PF3D7_0417500	PBANKA_0719600	PKNH_0509900	TGGT1_227840	AT2G25280	AT2G25280	A0A182Y679	MEMO1	YALI0_C21450g	FALSE	FALSE	MEMO1	Protein MEMO1
2	MESD	0.125						TGGT1_261690	AT2G46000	AT2G46000	A0A182YFP9	MESD		FALSE	FALSE	MESD	LRP chaperone MESD
2	MRI1	0.125							AT2G05830	AT2G05830	A0A182YAM4	MRI1	MRI1	FALSE	FALSE	MRI1	Methylthioribose-1-phosphate isomerase
2	MRPL16	0.125	PF3D7_API01800	PF3D7_API01800	PF3D7_API01800	PBANKA_API00380	PKNH_API02700	TGGT1_220150	ATCG00790	ATCG00790	A0A182YQR5	MRPL16	YALI0_C18139g	FALSE	FALSE	MRPL16	39S ribosomal protein L16, mitochondrial
2	MRPS11	0.125						TGGT1_300601	ATCG00750	ATCG00750	A0A182YG18	MRPS11		FALSE	FALSE	MRPS11	28S ribosomal protein S11, mitochondrial
2	MRPS15	0.125	PF3D7_1106100	PF3D7_1106100	PF3D7_1106100	PBANKA_1409400	PKNH_1411300	TGGT1_316110	AT1G15810	AT1G15810	A0A182Y175	MRPS15	YALI0_C24277g	FALSE	FALSE	MRPS15	28S ribosomal protein S15, mitochondrial
2	MRPS18C	0.125							ATCG00650	ATCG00650	A0A182YH18	MRPS18C	YALI0_E30371g	FALSE	FALSE	MRPS18C	28S ribosomal protein S18c, mitochondrial
2	MRS2	0.125	PF3D7_1427600	PF3D7_1427600	PF3D7_1427600	PBANKA_1017000	PKNH_1331100	TGGT1_305190	AT3G58970	AT3G58970		MRS2	LPE10	FALSE	FALSE	MRS2	Magnesium transporter MRS2 homolog, mitochondrial
2	MT-ND2	0.125										MT-ND2		FALSE	FALSE	MT-ND2	NADH-ubiquinone oxidoreductase chain 2
2	NCKAP1	0.125							AT2G35110	AT2G35110	A0A182YKR9	NCKAP1		FALSE	FALSE	NCKAP1	Nck-associated protein 1
2	NEDD8	0.125										NEDD8	YALI0_F18403g	FALSE	FALSE	NEDD8	NEDD8
2	NIPA1	0.125										NIPA1		FALSE	FALSE	NIPA1	Magnesium transporter NIPA1
2	NIPSNAP3A	0.125										NIPSNAP3A		FALSE	FALSE	NIPSNAP3A	Protein NipSnap homolog 3A
2	NUDCD3	0.125						TGGT1_248980				NUDCD3		FALSE	FALSE	NUDCD3	NudC domain-containing protein 3
2	OS9	0.5						TGGT1_210778	AT5G35080	AT5G35080		OS9	YOS9	FALSE	FALSE	OS9	Protein
2	PCYT1A	0.125										PCYT1A		FALSE	FALSE	PCYT1A	Choline-phosphate cytidylyltransferase A
2	PDCD10	0.125									A0A182YSK7	PDCD10		FALSE	FALSE	PDCD10	Programmed cell death protein 10
2	PKD1	0.125												FALSE	FALSE	PKD1	Polycystin-1
2	PKHD1L1	0.125										PKHD1L1		FALSE	FALSE	PKHD1L1	Fibrocystin-L
2	PLA2G15	0.125	PF3D7_0629300	PF3D7_0629300	PF3D7_0629300	PBANKA_1128100	PKNH_1120200	TGGT1_272420	AT1G27480	AT1G27480	A0A182Y0I9	PLA2G15		FALSE	FALSE	PLA2G15	Phospholipase A2 group XV
2	PLBD2	0.125									A0A182YD04	PLBD2		FALSE	FALSE	PLBD2	Putative phospholipase B-like 2
2	PLEC	0.25									A0A182YD88	PLEC		FALSE	FALSE	PLEC	Plectin
2	PLEC::1	0.125												FALSE	FALSE
2	PLPBP	0.125	PF3D7_0919700	PF3D7_0919700	PF3D7_0919700	PBANKA_0820600	PKNH_0717700	TGGT1_318720	AT1G11930	AT1G11930	A0A182YAJ6	PLPBP	YALI0_C21934g	FALSE	FALSE	PLPBP	Pyridoxal phosphate homeostasis protein
2	PLXNA3	0.125										PLXNA3		FALSE	FALSE	PLXNA3	Plexin-A3
2	PNPLA8	0.125	PF3D7_1358000	PF3D7_1358000	PF3D7_1358000	PBANKA_1134300	PKNH_0412000	TGGT1_231370	AT1G61850	AT1G61850	A0A182Y6D1	PNPLA8		FALSE	FALSE	PNPLA8	Calcium-independent phospholipase A2-gamma
2	PPP1CA	0.125							AT4G11240	AT4G11240		PPP1CA	YALI0_A08077g	FALSE	FALSE	PPP1CA	Serine/threonine-protein phosphatase PP1-alpha catalytic subunit
2	PPP1CB::1	0.125												FALSE	FALSE
2	PPP5C	0.125	PF3D7_1355500	PF3D7_1355500	PF3D7_1355500	PBANKA_1131900	PKNH_1116000	TGGT1_312200	AT2G42810	AT2G42810	A0A182YGL7	PPP5C	YALI0_B06963g	FALSE	FALSE	PPP5C	Serine/threonine-protein phosphatase 5
2	PRSS3	0.125												FALSE	FALSE	PRSS3	Trypsin-3
2	PTTG1IP	0.125										PTTG1IP		FALSE	FALSE	PTTG1IP	Pituitary tumor-transforming gene 1 protein-interacting protein
2	Q59E88	0.125												FALSE	FALSE
2	Q59EE7	0.125												FALSE	FALSE
2	Q59F02	0.125												FALSE	FALSE
2	Q6ZP53	0.125												FALSE	FALSE
2	Q7Z4P3	0.125												FALSE	FALSE
2	QRSL1	0.125	PF3D7_0416100	PF3D7_0416100	PF3D7_0416100	PBANKA_0718100	PKNH_0508500	TGGT1_271950	AT3G25660	AT3G25660	gatA	QRSL1	HER2	FALSE	FALSE	QRSL1	Glutamyl-tRNA(Gln) amidotransferase subunit A, mitochondrial
2	RAB1B	0.125										RAB1B		FALSE	FALSE	RAB1B	Ras-related protein Rab-1B
2	RAB21	0.125										RAB21		FALSE	FALSE	RAB21	Ras-related protein Rab-21
2	RAB27A	0.125										RAB27A		FALSE	FALSE	RAB27A	Ras-related protein Rab-27A
2	RAB30	0.125									A0A182XW08	RAB30		FALSE	FALSE	RAB30	Ras-related protein Rab-30
2	RAB3A	0.125										RAB3A		FALSE	FALSE	RAB3A	Ras-related protein Rab-3A
2	RAC1	0.125							AT4G35020	AT4G35020	A0A182Y0T0	RAC1	YALI0_E25845g	FALSE	FALSE	RAC1	Ras-related C3 botulinum toxin substrate 1
2	RALA	0.25									A0A182YSR9	RALA		FALSE	FALSE	RALA	Ras-related protein Ral-A
2	RALB	0.125										RALB		FALSE	FALSE	RALB	Ras-related protein Ral-B
2	RBMS2	0.125										RBMS2		FALSE	FALSE	RBMS2	RNA-binding motif, single-stranded-interacting protein 2
2	RECQL	0.125						TGGT1_316300	AT1G31360	AT1G31360	A0A182YJC2	RECQL		FALSE	FALSE	RECQL	ATP-dependent DNA helicase Q1
2	RHBDF1	0.125					PKNH_1026700	TGGT1_268590	AT3G53780	AT3G53780	A0A182Y6I4	RHBDF1	YALI0_B23078g	FALSE	FALSE	RHBDF1	Inactive rhomboid protein 1
2	RMDN1	0.125									A0A182Y1L0	RMDN1		FALSE	FALSE	RMDN1	Regulator of microtubule dynamics protein 1
2	RNF170	0.125							AT1G72175	AT1G72175		RNF170		FALSE	FALSE	RNF170	E3 ubiquitin-protein ligase RNF170
2	RNH1	0.125										RNH1		FALSE	FALSE	RNH1	Ribonuclease inhibitor
2	RPL10A	0.25	PF3D7_1441200	PF3D7_1441200	PF3D7_1441200	PBANKA_1305100	PKNH_1241100	TGGT1_215470	AT2G27530	AT2G27530	A0A182Y6W8	RPL10A	YALI0_E31911g	FALSE	FALSE	RPL10A	60S ribosomal protein L10a
2	RPL13A	0.5	PF3D7_1004000	PF3D7_1004000	PF3D7_1004000	PBANKA_1202400	PKNH_0802800	TGGT1_292130	AT4G13170	AT4G13170	A0A182YMZ3	RPL13A	YALI0_C09218g	TRUE	TRUE	RPL13A	60S ribosomal protein L13a
2	RPL14	0.25	PF3D7_1431700	PF3D7_1431700	PF3D7_1431700	PBANKA_1013100	PKNH_1327000	TGGT1_267060	AT2G20450	AT2G20450	A0A182YCY7	RPL14	YALI0_E00550g	TRUE	TRUE	RPL14	60S ribosomal protein L14
2	RPL15	0.5	PF3D7_0415900	PF3D7_0415900	PF3D7_0415900	PBANKA_0717800	PKNH_0507500	TGGT1_228470	AT4G16720	AT4G16720	A0A182YKP9	RPL15	YALI0_D24387g	TRUE	TRUE	RPL15	60S ribosomal protein L15
2	RPL18	0.125	PF3D7_1341300	PF3D7_1341300	PF3D7_1341300	PBANKA_1354500	PKNH_1260000	TGGT1_300000	AT3G05590	AT3G05590		RPL18	YALI0_B08866g	TRUE	TRUE	RPL18	60S ribosomal protein L18
2	RPL18A	0.5	PF3D7_1341200	PF3D7_1341200	PF3D7_1341200	PBANKA_1354400	PKNH_1260200	TGGT1_262670	AT1G29965	AT1G29965	A0A182Y1T5	RPL18A	YALI0_F24123g	TRUE	TRUE	RPL18A	60S ribosomal protein L18a
2	RPL19	0.125	PF3D7_0614500	PF3D7_0614500	PF3D7_0614500	PBANKA_1229200	PKNH_1135500	TGGT1_289530	AT3G16780	AT3G16780	A0A182Y8Z7	RPL19	YALI0_E25025g	TRUE	TRUE	RPL19	60S ribosomal protein L19
2	RPL21	0.125	PF3D7_1426000	PF3D7_1426000	PF3D7_1426000	PBANKA_1018600	PKNH_1332700	TGGT1_245680	AT1G57860	AT1G57860	A0A182YC59	RPL21	YALI0_F05522g	TRUE	TRUE	RPL21	60S ribosomal protein L21
2	RPL23A	0.125	PF3D7_1323400	PF3D7_1323400	PF3D7_1323400	PBANKA_1338600	PKNH_1205400	TGGT1_238010	AT3G55280	AT3G55280		A0A452DJ23	YALI0_F25531g	FALSE	FALSE	RPL23A	60S ribosomal protein L23a
2	RPL24	0.125	PF3D7_1309100	PF3D7_1309100	PF3D7_1309100	PBANKA_1407600	PKNH_1409500	TGGT1_244320	AT3G53020	AT3G53020	A0A182YHC2	RPL24	RPL24	FALSE	FALSE	RPL24	60S ribosomal protein L24
2	RPL26L1	0.125											YALI0_E21219g	FALSE	FALSE	RPL26L1	60S ribosomal protein L26-like 1
2	RPL27	0.25	PF3D7_1460700	PF3D7_1460700	PF3D7_1460700	PBANKA_1324400	PKNH_1221000	TGGT1_262690	AT2G32220	AT2G32220	A0A182YJD7	RPL27	YALI0_B05896g	FALSE	FALSE	RPL27	60S ribosomal protein L27
2	RPL29	0.125	PF3D7_1460300	PF3D7_1460300	PF3D7_1460300	PBANKA_1324000	PKNH_1221400	TGGT1_234550	AT3G06700	AT3G06700	A0A182Y2J5	RPL29	YALI0_F08437g	FALSE	FALSE	RPL29	60S ribosomal protein L29
2	RPL30	0.125	PF3D7_1019400	PF3D7_1019400	PF3D7_1019400	PBANKA_0503600	PKNH_0603600	TGGT1_232230	AT1G36240	AT1G36240	A0A182XXC3	RPL30	RPL30	FALSE	FALSE	RPL30	60S ribosomal protein L30
2	RPL34	0.125	PF3D7_0710600	PF3D7_0710600	PF3D7_0710600	PBANKA_1221200	PKNH_0109300	TGGT1_227600	AT1G26880	AT1G26880	A0A182YNG1	RPL34	YALI0_C05082g	FALSE	FALSE	RPL34	60S ribosomal protein L34
2	RPL35A	0.25	PF3D7_1142600	PF3D7_1142600	PF3D7_1142600	PBANKA_0906400	PKNH_0940400	TGGT1_249250	AT1G74270	AT1G74270	A0A182Y3W6	RPL35A	YALI0_F31405g	TRUE	TRUE	RPL35A	60S ribosomal protein L35a
2	RPL36	0.25	PF3D7_1109900	PF3D7_1109900	PF3D7_1109900	PBANKA_0937700	PKNH_0907200	TGGT1_238250	AT5G02450	AT5G02450	A0A182XV23	RPL36	YALI0_E30602g	TRUE	TRUE	RPL36	60S ribosomal protein L36
2	RPL4	0.375	PF3D7_0507100	PF3D7_0507100	PF3D7_0507100	PBANKA_1106700	PKNH_1026500	TGGT1_309120	AT3G09630	AT3G09630	A0A182XVE9	RPL4	YALI0_C06820g	TRUE	TRUE	RPL4	60S ribosomal protein L4
2	RPL6	0.625	PF3D7_1338200	PF3D7_1338200	PF3D7_1338200	PBANKA_1351900	PKNH_1263100	TGGT1_313390	AT1G74050	AT1G74050	A0A182YJS7	RPL6	YALI0_E27830g	TRUE	TRUE	RPL6	60S ribosomal protein L6
2	RPL7	0.375	PF3D7_0307200	PF3D7_0307200	PF3D7_0307200	PBANKA_0405500	PKNH_0835500	TGGT1_314810	AT3G13580	AT3G13580	A0A182Y0C1	RPL7	RPL7	TRUE	TRUE	RPL7	60S ribosomal protein L7
2	RPL7A	0.25	PF3D7_1424400	PF3D7_1424400	PF3D7_1424400	PBANKA_1019400	PKNH_1333700	TGGT1_261570	AT3G62870	AT3G62870	A0A182YD11	RPL7A	YALI0_F24695g	TRUE	TRUE	RPL7A	60S ribosomal protein L7a
2	RPL8	0.375	PF3D7_0516900	PF3D7_0516900	PF3D7_0516900	PBANKA_1231700	PKNH_1016400	TGGT1_204020	AT2G18020	AT2G18020	A0A182YJ53	RPL8	YALI0_F24739g	TRUE	TRUE	RPL8	60S ribosomal protein L8
2	RPS16	0.125	PF3D7_0813900	PF3D7_0813900	PF3D7_0813900	PBANKA_1423600	PKNH_1426400	TGGT1_263040	AT5G18380	AT5G18380	A0A182YDB1	RPS16	YALI0_B12848g	FALSE	FALSE	RPS16	40S ribosomal protein S16
2	RPS6	0.125	PF3D7_1342000	PF3D7_1342000	PF3D7_1342000	PBANKA_1355100	PKNH_1259400	TGGT1_210690	AT5G10360	AT5G10360	A0A182XV24	RPS6	RPS6	TRUE	TRUE	RPS6	40S ribosomal protein S6
2	RPS9	0.25	PF3D7_0520000	PF3D7_0520000	PF3D7_0520000	PBANKA_1234800	PKNH_1013100	TGGT1_248480	AT5G39850	AT5G39850	A0A182YJ09	RPS9	YALI0_F05544g	FALSE	FALSE	RPS9	40S ribosomal protein S9
2	S100A6	0.125												FALSE	FALSE	S100A6	Protein S100-A6
2	SAMM50	0.125	PF3D7_0608310	PF3D7_0608310	PF3D7_0608310	PBANKA_0106950	PKNH_1141900	TGGT1_205570	AT3G11070	AT3G11070	A0A182XW02	SAMM50	YALI0_C06974g	FALSE	FALSE	SAMM50	Sorting and assembly machinery component 50 homolog
2	SCO1	0.125	PF3D7_0708900	PF3D7_0708900	PF3D7_0708900	PBANKA_1219400	PKNH_0107500	TGGT1_257440	AT3G08950	AT3G08950	A0A182Y8I5	SCO1	YALI0_E23045g	FALSE	FALSE	SCO1	Protein SCO1 homolog, mitochondrial
2	SDCBP	0.125									A0A182Y5P2	SDCBP		FALSE	FALSE	SDCBP	Syntenin-1
2	SDCBP::1	0.125												FALSE	FALSE
2	SDF2	0.125					PKNH_0810500		AT2G25110	AT2G25110	A0A182XV01	SDF2		FALSE	FALSE	SDF2	Stromal cell-derived factor 2
2	SDR39U1	0.125						TGGT1_246080	AT2G21280	AT2G21280	A0A182YCQ5	SDR39U1		FALSE	FALSE	SDR39U1	Epimerase family protein SDR39U1
2	SEC22B	0.125	PF3D7_0320100	PF3D7_0320100	PF3D7_0320100	PBANKA_1218400	PKNH_0821100	TGGT1_270070	AT1G11890	AT1G11890	A0A182YSW9	SEC22B	SEC22	FALSE	FALSE	SEC22B	Vesicle-trafficking protein SEC22b
2	SEC62	0.125	PF3D7_1438100	PF3D7_1438100	PF3D7_1438100	PBANKA_1302200		TGGT1_293570	AT3G20920	AT3G20920	A0A182YDE6	SEC62	SEC62	FALSE	FALSE	SEC62	Translocation protein SEC62
2	SEL1L	0.625	PF3D7_0313100	PF3D7_0313100	PF3D7_0313100	PBANKA_0410800	PKNH_0829100	TGGT1_254490			A0A182Y7P1	SEL1L	YALI0_F01859g	TRUE	FALSE	SEL1L	Protein sel-1 homolog 1
2	SELENOO	0.125							AT5G13030	AT5G13030		SELENOO	YALI0_F15191g	FALSE	FALSE	SELENOO	Protein adenylyltransferase SelO, mitochondrial
2	SELENOT	0.125							AT5G58640	AT5G58640	A0A182Y9U4	SELENOT		FALSE	FALSE	SELENOT	Thioredoxin reductase-like selenoprotein T
2	SIRT2	0.125									A0A182XWB1	SIRT2		FALSE	FALSE	SIRT2	NAD-dependent protein deacetylase sirtuin-2
2	SLC25A16	0.125						TGGT1_273390	AT1G14560	AT1G14560	A0A182Y6X8	SLC25A16	YALI0_F15433g	FALSE	FALSE	SLC25A16	Graves disease carrier protein
2	SLC25A51	0.125									A0A182XVC0	MCART1		FALSE	FALSE	SLC25A51	Mitochondrial nicotinamide adenine dinucleotide transporter SLC25A51
2	SLC35F6	0.125				PBANKA_1219500		TGGT1_313930			A0A182Y7F8	SLC35F6		FALSE	FALSE	SLC35F6	Solute carrier family 35 member F6
2	SLC37A4	0.125	PF3D7_0206200	PF3D7_0206200	PF3D7_0206200	PBANKA_0303900	PKNH_0414700					SLC37A4		FALSE	FALSE	SLC37A4	Glucose-6-phosphate exchanger SLC37A4
2	SMS	0.125									A0A182YLC9	SMS		FALSE	FALSE	SMS	Spermine synthase
2	SNAPIN	0.125							AT1G79070	AT1G79070	A0A182YMB0	SNAPIN		FALSE	FALSE	SNAPIN	SNARE-associated protein Snapin
2	SNX6	0.125									A0A182Y8T2	SNX6		FALSE	FALSE	SNX6	Sorting nexin-6
2	SPTAN1	0.25									A0A182Y1E6	SPTAN1		FALSE	FALSE	SPTAN1	Spectrin alpha chain, non-erythrocytic 1
2	SPTAN1::1	0.125												FALSE	FALSE
2	SPTAN1::2	0.125												FALSE	FALSE
2	SPTB	0.125										SPTB		FALSE	FALSE	SPTB	Spectrin beta chain, erythrocytic
2	SPTBN1	0.25									A0A182YKK4	SPTBN1		FALSE	FALSE	SPTBN1	Spectrin beta chain, non-erythrocytic 1
2	SRP68	0.125	PF3D7_0621900	PF3D7_0621900	PF3D7_0621900	PBANKA_1120800	PKNH_1128300	TGGT1_258070	AT5G61970	AT5G61970	A0A182XWI8	SRP68	YALI0_C18997g	FALSE	FALSE	SRP68	Signal recognition particle subunit SRP68
2	SRPRA	0.125	PF3D7_1366600	PF3D7_1366600	PF3D7_1366600	PBANKA_1142500	PKNH_1104700	TGGT1_280610	AT4G30600	AT4G30600	A0A182YRK4	SRPRA	YALI0_F23375g	FALSE	FALSE	SRPRA	Signal recognition particle receptor subunit alpha
2	STMN1	0.125									A0A182Y6E6	STMN1		FALSE	FALSE	STMN1	Stathmin
2	SULF1	0.125									A0A182Y4K5	SULF1		FALSE	FALSE	SULF1	Extracellular sulfatase Sulf-1
2	SUMO2	0.125				PBANKA_1105400	PKNH_1027800		AT4G26840	AT4G26840	A0A182XYC4	SUMO2		FALSE	FALSE	SUMO2	Small ubiquitin-related modifier 2
2	SYNC	0.125										SYNC		FALSE	FALSE	SYNC	Syncoilin
2	SYVN1	0.5	PF3D7_1422500	PF3D7_1422500	PF3D7_1422500	PBANKA_1020900	PKNH_1335500	TGGT1_304460	AT3G16090	AT3G16090	A0A182XWU8	SYVN1	YALI0_F02981g	FALSE	FALSE	SYVN1	E3 ubiquitin-protein ligase synoviolin
2	TIAL1	0.125							AT1G17370	AT1G17370	A0A182XVI1	TIAL1	YALI0_C07040g	FALSE	FALSE	TIAL1	Nucleolysin TIAR
2	TMEM117	0.125										TMEM117		FALSE	FALSE	TMEM117	Transmembrane protein 117
2	TMEM263	0.125										TMEM263		FALSE	FALSE	TMEM263	Transmembrane protein 263
2	TMUB2	0.25										TMUB2		FALSE	FALSE	TMUB2	Transmembrane and ubiquitin-like domain-containing protein 2
2	TRPV2	0.125										TRPV2		FALSE	FALSE	TRPV2	Transient receptor potential cation channel subfamily V member 2
2	TSPAN4	0.125										TSPAN4		FALSE	FALSE	TSPAN4	Tetraspanin-4
2	TXNIP	0.125										TXNIP		FALSE	FALSE	TXNIP	Thioredoxin-interacting protein
2	UBA7	0.125										UBA7		FALSE	FALSE	UBA7	Ubiquitin-like modifier-activating enzyme 7
2	UBE2J1	0.5						TGGT1_278670	AT3G17000	AT3G17000		UBE2J1		FALSE	FALSE	UBE2J1	Ubiquitin-conjugating enzyme E2 J1
2	UBR1	0.125				PBANKA_1448200						UBR1	YALI0_B03718g	FALSE	FALSE	UBR1	E3 ubiquitin-protein ligase UBR1
2	UPI000002A913	0.125												FALSE	FALSE
2	UPI00004C9B10	0.125												FALSE	FALSE
2	UPI00005199BA	0.125												FALSE	FALSE
2	UPI0002742DBB	0.125												FALSE	FALSE
2	UPP1	0.125									A0A182YQ65	UPP1		FALSE	FALSE	UPP1	Uridine phosphorylase 1
2	VAPA	0.125	PF3D7_1439800	PF3D7_1439800	PF3D7_1439800	PBANKA_1303700	PKNH_1242500		AT3G60600	AT3G60600		VAPA	YALI0_D05291g	FALSE	FALSE	VAPA	Vesicle-associated membrane protein-associated protein A
2	WASHC4	0.125									A0A182XXA0	WASHC4		FALSE	FALSE	WASHC4	WASH complex subunit 4
2	YWHAQ	0.25										YWHAQ		FALSE	FALSE	YWHAQ	14-3-3 protein theta
2	hCG_22119	0.125												FALSE	FALSE
2	hCG_24487	0.125												FALSE	FALSE
3	A8K6V3	0.125												FALSE	FALSE
3	ACACA	0.125							AT1G36160	AT1G36160	A0A182YIG1	ACACA	YALI0_C11407g	FALSE	FALSE	ACACA	Acetyl-CoA carboxylase 1
3	ACAD10	0.25							AT3G06810	AT3G06810		ACAD10		FALSE	FALSE	ACAD10	Acyl-CoA dehydrogenase family member 10
3	AHCYL1	0.125										AHCYL1		FALSE	FALSE	AHCYL1	S-adenosylhomocysteine hydrolase-like protein 1
3	AHSA1	0.25	PF3D7_0308500	PF3D7_0308500	PF3D7_0308500	PBANKA_0406700	PKNH_0834200	TGGT1_244020	AT3G12050	AT3G12050	A0A182YF80	AHSA1	YALI0_B15840g	FALSE	FALSE	AHSA1	Activator of 90 kDa heat shock protein ATPase homolog 1
3	AKAP12	0.125										AKAP12		FALSE	FALSE	AKAP12	A-kinase anchor protein 12
3	ALDH5A1	0.125						TGGT1_257480	AT1G79440	AT1G79440	A0A182XWT6	ALDH5A1	YALI0_F26191g	FALSE	FALSE	ALDH5A1	Succinate-semialdehyde dehydrogenase, mitochondrial
3	AMY1A	0.125												FALSE	FALSE	AMY1A	Alpha-amylase 1A
3	ANXA4	0.125							AT1G68090	AT1G68090	A0A182YJM2	ANXA4		FALSE	FALSE	ANXA4	Annexin A4
3	AP1M2	0.125										AP1M2		FALSE	FALSE	AP1M2	AP-1 complex subunit mu-2
3	ARL8A	0.25							AT3G49870	AT3G49870				FALSE	FALSE	ARL8A	ADP-ribosylation factor-like protein 8A
3	ARMC1	0.125							AT5G23760	AT5G23760		ARMC1		FALSE	FALSE	ARMC1	Armadillo repeat-containing protein 1
3	ATAD1	0.125							AT4G27680	AT4G27680	A0A182Y8D4	ATAD1	YALI0_C23749g	FALSE	FALSE	ATAD1	Outer mitochondrial transmembrane helix translocase
3	ATP5F1A	0.625	PF3D7_0217100	PF3D7_0217100	PF3D7_0217100	PBANKA_0313800	PKNH_0403800	TGGT1_204400	AT2G07698	AT2G07698	A0A182YNR5	ATP5F1A	ATP1	TRUE	TRUE	ATP5F1A	ATP synthase subunit alpha, mitochondrial
3	ATP5F1A::1	0.125												FALSE	FALSE
3	ATP5F1B	0.125	PF3D7_1235700	PF3D7_1235700	PF3D7_1235700	PBANKA_1450300	PKNH_1455400	TGGT1_261950	AT5G08680	AT5G08680	A0A182YSV3	ATP5F1B	ATP2	TRUE	TRUE	ATP5F1B	ATP synthase subunit beta, mitochondrial
3	ATP5F1B::1	0.25												FALSE	FALSE
3	ATP5F1C	0.25	PF3D7_1311300	PF3D7_1311300	PF3D7_1311300	PBANKA_1409800	PKNH_1411700	TGGT1_231910	AT2G33040	AT2G33040	A0A182XZU4	ATP5F1C	ATP3	TRUE	TRUE	ATP5F1C	ATP synthase subunit gamma, mitochondrial
3	ATP5F1D	1	PF3D7_1147700	PF3D7_1147700	PF3D7_1147700	PBANKA_0901400	PKNH_0945600	TGGT1_226000	AT5G47030	AT5G47030	A0A182YKW5	ATP5F1D	ATP16	TRUE	TRUE	ATP5F1D	ATP synthase subunit delta, mitochondrial
3	ATP5F1E	0.75	PF3D7_0715500	PF3D7_0715500	PF3D7_0715500	PBANKA_1421800	PKNH_1424500	TGGT1_314820			A0A182YCU3	ATP5F1E		TRUE	TRUE	ATP5F1E	ATP synthase subunit epsilon, mitochondrial
3	ATP5H	0.25												FALSE	FALSE
3	ATP5J	0.625												TRUE	FALSE
3	ATP5MC1	0.125	PF3D7_0705900	PF3D7_0705900	PF3D7_0705900	PBANKA_0803500						ATP5MC1		FALSE	FALSE	ATP5MC1	ATP synthase F(0) complex subunit C1, mitochondrial
3	ATP5ME	1							AT5G15320	AT5G15320	A0A182Y835	G3MXE1	TIM11	TRUE	TRUE	ATP5ME	ATP synthase subunit e, mitochondrial
3	ATP5MF	1							AT4G30010	AT4G30010	A0A182YPR7	ATP5MF	ATP17	TRUE	TRUE	ATP5MF	ATP synthase subunit f, mitochondrial
3	ATP5MF-PTCD1	0.25												FALSE	FALSE
3	ATP5MF::1	0.625												TRUE	FALSE
3	ATP5MG	1							AT4G26210	AT4G26210	A0A182Y5W3	ATP5MG	ATP20	TRUE	TRUE	ATP5MG	ATP synthase subunit g, mitochondrial
3	ATP5MJ	1										ATP5MJ		TRUE	FALSE	ATP5MJ	ATP synthase subunit ATP5MJ, mitochondrial
3	ATP5MK	1									A0A182Y3V2	ATP5MK		TRUE	FALSE	ATP5MK	ATP synthase membrane subunit K, mitochondrial
3	ATP5PB	0.25	PF3D7_1125100	PF3D7_1125100	PF3D7_1125100	PBANKA_0923200	PKNH_0923000	TGGT1_231410	ATMG00640	ATMG00640	A0A182YNB9	ATP5PB	ATP4	TRUE	TRUE	ATP5PB	ATP synthase F(0) complex subunit B1, mitochondrial
3	ATP5PD	0.75							AT3G52300	AT3G52300	A0A182YB01	ATP5PD	ATP7	TRUE	TRUE	ATP5PD	ATP synthase subunit d, mitochondrial
3	ATP5PF	0.25									A0A182YET2	ATP5PF		TRUE	TRUE	ATP5PF	ATP synthase-coupling factor 6, mitochondrial
3	ATP5PO	1	PF3D7_1310000	PF3D7_1310000	PF3D7_1310000	PBANKA_1408500	PKNH_1410400	TGGT1_284540	AT5G13450	AT5G13450	A0A182Y7B7	ATP5PO	ATP5	TRUE	TRUE	ATP5PO	ATP synthase subunit O, mitochondrial
3	B2RAH2	0.125												FALSE	FALSE
3	B3KPA1	0.125												FALSE	FALSE
3	B3KT70	0.125												FALSE	FALSE
3	B3KTW0	0.125												FALSE	FALSE
3	B3KXY4	0.125												FALSE	FALSE
3	B4DF78	0.125												FALSE	FALSE
3	BAIAP2	0.125									A0A182YGD5	BAIAP2		FALSE	FALSE	BAIAP2	Brain-specific angiogenesis inhibitor 1-associated protein 2
3	BICD2	0.125										BICD2		FALSE	FALSE	BICD2	Protein bicaudal D homolog 2
3	C11orf68	0.125										A4IFA8		FALSE	FALSE	C11orf68	UPF0696 protein C11orf68
3	C15orf61	0.75									A0A182XY40	C10H15orf61		TRUE	FALSE	C15orf61	Uncharacterized protein C15orf61
3	C9orf64	0.125									A0A182YJ85	Q1JP73	YALI0_A16489g	FALSE	FALSE	C9orf64	Queuosine salvage protein
3	CAD	0.125					PKNH_1408600				A0A182YH98	CAD	YALI0_E09493g	FALSE	FALSE	CAD	CAD protein
3	CAPN7	0.5	PF3D7_1362400	PF3D7_1362400	PF3D7_1362400	PBANKA_1138400	PKNH_1108900	TGGT1_293820			A0A182Y228	CAPN7	RIM13	FALSE	FALSE	CAPN7	Calpain-7
3	CCDC115	0.125							AT1G20770	AT1G20770	A0A182YQM2	CCDC115	YALI0_E15059g	FALSE	FALSE	CCDC115	Coiled-coil domain-containing protein 115
3	CCDC88A	0.125									A0A182YHN8	CCDC88A		FALSE	FALSE	CCDC88A	Girdin
3	CCNB3	0.125									A0A182XWV5	CCNB3		FALSE	FALSE	CCNB3	G2/mitotic-specific cyclin-B3
3	CDC42BPA	0.125										CDC42BPA		FALSE	FALSE	CDC42BPA	Serine/threonine-protein kinase MRCK alpha
3	CELA1	0.125										CELA1		FALSE	FALSE	CELA1	Chymotrypsin-like elastase family member 1
3	CLU	0.125										CLU		FALSE	FALSE	CLU	Clusterin
3	CRABP2	0.125										CRABP2		FALSE	FALSE	CRABP2	Cellular retinoic acid-binding protein 2
3	DFFA	0.125									A0A182YA41	DFFA		FALSE	FALSE	DFFA	DNA fragmentation factor subunit alpha
3	DKFZp586A1519	0.125												FALSE	FALSE
3	DKFZp686L0872	0.125												FALSE	FALSE
3	DKFZp727E011	0.375												FALSE	FALSE
3	DMD	0.375									A0A182YMZ7	A0A3Q1LWR2		FALSE	FALSE	DMD	Dystrophin
3	DNAJC10	0.125	PF3D7_1108700	PF3D7_1108700	PF3D7_1108700							DNAJC10		FALSE	FALSE	DNAJC10	DnaJ homolog subfamily C member 10
3	DNPEP	0.25	PF3D7_0932300	PF3D7_0932300	PF3D7_0932300	PBANKA_0833100	PKNH_0731000	TGGT1_297970	AT5G60160	AT5G60160		DNPEP	YALI0_B05522g	FALSE	FALSE	DNPEP	Aspartyl aminopeptidase
3	DOCK11	0.125							AT4G16340	AT4G16340		DOCK11		FALSE	FALSE	DOCK11	Dedicator of cytokinesis protein 11
3	DUSP3	0.375										DUSP3		FALSE	FALSE	DUSP3	Dual specificity protein phosphatase 3
3	E5KMT6	0.125												FALSE	FALSE
3	EHBP1L1	0.125										EHBP1L1		FALSE	FALSE	EHBP1L1	EH domain-binding protein 1-like protein 1
3	EHHADH	0.125							AT4G29010	AT4G29010		EHHADH		FALSE	FALSE	EHHADH	Peroxisomal bifunctional enzyme
3	EIF3S2	0.125												FALSE	FALSE
3	EIF4G1	0.125					PKNH_0904900				A0A182YHL9	EIF4G1		FALSE	FALSE	EIF4G1	Eukaryotic translation initiation factor 4 gamma 1
3	EMC6	0.125	PF3D7_1214400	PF3D7_1214400	PF3D7_1214400	PBANKA_1430200	PKNH_1433900	TGGT1_239690	AT5G49540	AT5G49540	A0A182YJM4	EMC6	YALI0_A21010g	FALSE	FALSE	EMC6	ER membrane protein complex subunit 6
3	ENO3	0.125						TGGT1_268850				ENO3	ENO	FALSE	FALSE	ENO3	Beta-enolase
3	EPS8L2	0.125										EPS8L2		FALSE	FALSE	EPS8L2	Epidermal growth factor receptor kinase substrate 8-like protein 2
3	FASTKD2	0.125									A0A182Y6I6	FASTKD2		FALSE	FALSE	FASTKD2	FAST kinase domain-containing protein 2, mitochondrial
3	FLJ14466	0.375												FALSE	FALSE
3	FNBP1	0.125										FNBP1		FALSE	FALSE	FNBP1	Formin-binding protein 1
3	GARNL3	0.125									A0A182Y6G1	GARNL3		FALSE	FALSE	GARNL3	GTPase-activating Rap/Ran-GAP domain-like protein 3
3	GBP1	0.25										LOC512486		FALSE	FALSE	GBP1	Guanylate-binding protein 1
3	GLA	0.125										GLA		FALSE	FALSE	GLA	Alpha-galactosidase A
3	GM2A	0.125									A0A182YLR7	GM2A		FALSE	FALSE	GM2A	Ganglioside GM2 activator
3	GOLGB1	0.5										GOLGB1		FALSE	FALSE	GOLGB1	Golgin subfamily B member 1
3	HEL-S-10	0.125												FALSE	FALSE
3	HEL-S-123m	0.75												TRUE	FALSE
3	HEL-S-271	0.75												TRUE	FALSE
3	HSPA12B	0.125										HSPA12B		FALSE	FALSE	HSPA12B	Heat shock 70 kDa protein 12B
3	IGF2BP2	0.625									A0A182YC90	IGF2BP2		TRUE	FALSE	IGF2BP2	Insulin-like growth factor 2 mRNA-binding protein 2
3	IMMT::1	0.125												FALSE	FALSE
3	ISCA2	0.25	PF3D7_0207200	PF3D7_0207200	PF3D7_0207200	PBANKA_1237400	PKNH_0413900		AT5G03905	AT5G03905	A0A182YQN7	ISCA2	YALI0_E33077g	FALSE	FALSE	ISCA2	Iron-sulfur cluster assembly 2 homolog, mitochondrial
3	KANK2	0.25										KANK2		FALSE	FALSE	KANK2	KN motif and ankyrin repeat domain-containing protein 2
3	KCTD3	0.125									A0A182Y768	KCTD3		FALSE	FALSE	KCTD3	BTB/POZ domain-containing protein KCTD3
3	LGMN	0.125							AT3G20210	AT3G20210		LGMN		FALSE	FALSE	LGMN	Legumain
3	LMNA	0.125										LMNA		FALSE	FALSE	LMNA	Prelamin-A/C
3	LRBA::1	0.125												FALSE	FALSE
3	LRP1	0.125									A0A182Y1K2	LRP1		FALSE	FALSE	LRP1	Prolow-density lipoprotein receptor-related protein 1
3	MAN2C1	0.125										MAN2C1	YALI0_D21890g	FALSE	FALSE	MAN2C1	Alpha-mannosidase 2C1
3	ME3	0.125							AT1G79750	AT1G79750	A0A182YGM6	ME3		FALSE	FALSE	ME3	NADP-dependent malic enzyme, mitochondrial
3	METAP1D	0.125	PF3D7_0527300	PF3D7_0527300	PF3D7_0527300	PBANKA_1242100			AT1G13270	AT1G13270		METAP1D		FALSE	FALSE	METAP1D	Methionine aminopeptidase 1D, mitochondrial
3	MFSD8	0.125									A0A182Y1J4	MFSD8		FALSE	FALSE	MFSD8	Major facilitator superfamily domain-containing protein 8
3	MIF	0.125	PF3D7_1229400	PF3D7_1229400	PF3D7_1229400	PBANKA_1444000	PKNH_1448700	TGGT1_290040	AT5G57170	AT5G57170		MIF		FALSE	FALSE	MIF	Macrophage migration inhibitory factor
3	MRI1	0.125							AT2G05830	AT2G05830	A0A182YAM4	MRI1	MRI1	FALSE	FALSE	MRI1	Methylthioribose-1-phosphate isomerase
3	MT-ATP6	1							ATMG01170	ATMG01170		MT-ATP6	ATP6	TRUE	FALSE	MT-ATP6	ATP synthase subunit a
3	MT-ATP8	0.875										MT-ATP8		TRUE	FALSE	MT-ATP8	ATP synthase protein 8
3	MYH10	0.125									A0A182XYZ7	MYH10		FALSE	FALSE	MYH10	Myosin-10
3	NAPG	0.25						TGGT1_320690	AT4G20410	AT4G20410	A0A182Y189	NAPG		FALSE	FALSE	NAPG	Gamma-soluble NSF attachment protein
3	NAV2	0.125									A0A182YFX6	NAV2		FALSE	FALSE	NAV2	Neuron navigator 2
3	OGFOD3	0.125									A0A182Y9S5	OGFOD3		FALSE	FALSE	OGFOD3	2-oxoglutarate and iron-dependent oxygenase domain-containing protein 3
3	OPLAH	0.375							AT5G37830	AT5G37830	A0A182YAL1	OPLAH	YALI0_E02398g	FALSE	FALSE	OPLAH	5-oxoprolinase
3	PACSIN2	0.125	PF3D7_1104300	PF3D7_1104300	PF3D7_1104300	PBANKA_0942600					A0A182Y022	PACSIN2		FALSE	FALSE	PACSIN2	Protein kinase C and casein kinase substrate in neurons protein 2
3	PANX1	0.125										PANX1		FALSE	FALSE	PANX1	Pannexin-1
3	PAPOLA	0.125										PAPOLA		FALSE	FALSE	PAPOLA	Poly(A) polymerase alpha
3	PDCD4	0.125	PF3D7_1457300	PF3D7_1457300	PF3D7_1457300	PBANKA_1321000	PKNH_1224500	TGGT1_286750	AT5G63190	AT5G63190	A0A182YCV3	PDCD4		FALSE	FALSE	PDCD4	Programmed cell death protein 4
3	PEX14	0.125						TGGT1_248170	AT5G62810	AT5G62810	A0A182YKY7	PEX14	YALI0_E09405g	FALSE	FALSE	PEX14	Peroxisomal membrane protein PEX14
3	PFKL	0.125	PF3D7_0915400	PF3D7_0915400	PF3D7_0915400	PBANKA_0816400	PKNH_0713400	TGGT1_240890	AT5G56630	AT5G56630		PFKL	PFK1	FALSE	FALSE	PFKL	ATP-dependent 6-phosphofructokinase, liver type
3	POLG	0.5									A0A182YK54	POLG	YALI0_F19404g	FALSE	FALSE	POLG	DNA polymerase subunit gamma-1
3	PON2	0.125										PON2	YALI0_C00110g	FALSE	FALSE	PON2	Serum paraoxonase/arylesterase 2
3	PPP1R12C	0.125										PPP1R12C		FALSE	FALSE	PPP1R12C	Protein phosphatase 1 regulatory subunit 12C
3	PPP3CB	0.125										PPP3CB		FALSE	FALSE	PPP3CB	Serine/threonine-protein phosphatase 2B catalytic subunit beta isoform
3	PRKAG1	0.125							AT1G09020	AT1G09020		PRKAG1		FALSE	FALSE	PRKAG1	5'-AMP-activated protein kinase subunit gamma-1
3	PRKG1	0.125	PF3D7_1436600	PF3D7_1436600	PF3D7_1436600	PBANKA_1008200	PKNH_0423200				A0A182Y955	PRKG1		FALSE	FALSE	PRKG1	cGMP-dependent protein kinase 1
3	PRMT1	0.125				PBANKA_1018400			AT4G29510	AT4G29510	A0A182YM54	PRMT1	YALI0_E18282g	FALSE	FALSE	PRMT1	Protein arginine N-methyltransferase 1
3	PSME4	0.25	PF3D7_0812100	PF3D7_0812100	PF3D7_0812100	PBANKA_1425400	PKNH_1428600	TGGT1_242890	AT3G13330	AT3G13330	A0A182Y6I5	PSME4	YALI0_D22520g	FALSE	FALSE	PSME4	Proteasome activator complex subunit 4
3	PTCD1	0.125				PBANKA_1448000		TGGT1_243530	AT5G12100	AT5G12100	A0A182YR13	PTCD1	CCM1	FALSE	FALSE	PTCD1	Pentatricopeptide repeat-containing protein 1, mitochondrial
3	PTGS1	0.125							AT1G73680	AT1G73680		PTGS1		FALSE	FALSE	PTGS1	Prostaglandin G/H synthase 1
3	PTRHD1	0.125	PF3D7_0610500	PF3D7_0610500	PF3D7_0610500	PBANKA_0108900	PKNH_1139800	TGGT1_219240	AT5G10700	AT5G10700	A0A182XV83	PTRHD1		FALSE	FALSE	PTRHD1	Putative peptidyl-tRNA hydrolase PTRHD1
3	Q59FG2	0.125												FALSE	FALSE
3	Q59HA3	0.25												FALSE	FALSE
3	Q5JB40	0.125												FALSE	FALSE
3	Q8TAS0	0.75												TRUE	FALSE
3	Q8TAS0::1	0.5												FALSE	FALSE
3	RAB3GAP1	0.375							AT5G55060	AT5G55060	A0A182YPN9	RAB3GAP1		FALSE	FALSE	RAB3GAP1	Rab3 GTPase-activating protein catalytic subunit
3	RABEP1	0.125										RABEP1		FALSE	FALSE	RABEP1	Rab GTPase-binding effector protein 1
3	RAD51D	0.125							AT1G07745	AT1G07745	A0A182YKU3	RAD51D		FALSE	FALSE	RAD51D	DNA repair protein RAD51 homolog 4
3	ROCK1	0.125										ROCK1		FALSE	FALSE	ROCK1	Rho-associated protein kinase 1
3	ROS1	0.125									A0A182XYD7	ROS1		FALSE	FALSE	ROS1	Proto-oncogene tyrosine-protein kinase R
3	SARM1	0.125									A0A182Y2W6	SARM1		FALSE	FALSE	SARM1	NAD(+) hydrolase SARM1
3	SFRS3	0.125												FALSE	FALSE
3	SKIV2L	0.125	PF3D7_0909900	PF3D7_0909900	PF3D7_0909900	PBANKA_0811100		TGGT1_285660	AT3G46960	AT3G46960	A0A182XWV2	SKIV2L	YALI0_A13519g	FALSE	FALSE	SKIV2L	Helicase SKI2W
3	SLC12A2	0.25									A0A182YAE0	SLC12A2		FALSE	FALSE	SLC12A2	Solute carrier family 12 member 2
3	SLC35B2	0.125							AT5G59740	AT5G59740	A0A182Y6F8	SLC35B2	HUT1	FALSE	FALSE	SLC35B2	Adenosine 3'-phospho 5'-phosphosulfate transporter 1
3	SLC35B4	0.125									A0A182YJZ8	SLC35B4	YALI0_E24123g	FALSE	FALSE	SLC35B4	UDP-xylose and UDP-N-acetylglucosamine transporter
3	SPG7	0.125									A0A182YK71	SPG7		FALSE	FALSE	SPG7	Paraplegin
3	SPTB	0.125										SPTB		FALSE	FALSE	SPTB	Spectrin beta chain, erythrocytic
3	SSH3	0.25										SSH3	YALI0_B11572g	FALSE	FALSE	SSH3	Protein phosphatase Slingshot homolog 3
3	STAM	0.125									A0A182Y5J9	STAM		FALSE	FALSE	STAM	Signal transducing adapter molecule 1
3	TARS1	0.125	PF3D7_1126000	PF3D7_1126000	PF3D7_1126000	PBANKA_0922300	PKNH_0923900	TGGT1_300260	AT5G26830	AT5G26830	A0A182Y0D8	TARS1	YALI0_F11231g	FALSE	FALSE	TARS1	Threonine--tRNA ligase 1, cytoplasmic
3	TMEM179B	0.125										TMEM179B		FALSE	FALSE	TMEM179B	Transmembrane protein 179B
3	TMEM199	0.125	PF3D7_1425700	PF3D7_1425700	PF3D7_1425700	PBANKA_1018900	PKNH_1333000	TGGT1_267510	AT5G52980	AT5G52980		TMEM199	YALI0_A01001g	FALSE	FALSE	TMEM199	Transmembrane protein 199
3	TMEM245	0.125	PF3D7_0614900	PF3D7_0614900	PF3D7_0614900	PBANKA_1229600	PKNH_1135100	TGGT1_216070	AT5G55960	AT5G55960	A0A182Y4I8	TMEM245		FALSE	FALSE	TMEM245	Transmembrane protein 245
3	TPRG1L	0.125										TPRG1L		FALSE	FALSE	TPRG1L	Tumor protein p63-regulated gene 1-like protein
3	TRAPPC11	0.125						TGGT1_264090	AT5G65950	AT5G65950	A0A182Y7W1	TRAPPC11	YALI0_B10428g	FALSE	FALSE	TRAPPC11	Trafficking protein particle complex subunit 11
3	TRPC3	0.125										TRPC3	YALI0_E24211g	FALSE	FALSE	TRPC3	Short transient receptor potential channel 3
3	TRPM4	0.125										TRPM4		FALSE	FALSE	TRPM4	Transient receptor potential cation channel subfamily M member 4
3	TRPV2	0.125										TRPV2		FALSE	FALSE	TRPV2	Transient receptor potential cation channel subfamily V member 2
3	TTC37	0.25							AT1G76630	AT1G76630	A0A182YK83	TTC37	YALI0_F00286g	FALSE	FALSE	TTC37	Tetratricopeptide repeat protein 37
3	TTC38	0.125							AT1G27150	AT1G27150		TTC38		FALSE	FALSE	TTC38	Tetratricopeptide repeat protein 38
3	UFL1	0.125						TGGT1_222360	AT3G46220	AT3G46220	A0A182XZS5	UFL1	YALI0_B16302g	FALSE	FALSE	UFL1	E3 UFM1-protein ligase 1
3	UNC93B1	0.125										UNC93B1		FALSE	FALSE	UNC93B1	Protein unc-93 homolog B1
3	UPI000013C5AA	0.125												FALSE	FALSE
3	UPI0000E5923C	0.125												FALSE	FALSE
3	UPI000153DA49	0.125												FALSE	FALSE
3	UPI0001991308	0.125												FALSE	FALSE
3	USP17L13	0.125												FALSE	FALSE	USP17L13	Ubiquitin carboxyl-terminal hydrolase 17-like protein 13
3	VPS16	0.125	PF3D7_1239900	PF3D7_1239900	PF3D7_1239900	PBANKA_1454300	PKNH_1460000	TGGT1_320670	AT2G38020	AT2G38020	A0A182YMX9	VPS16	YALI0_A03553g	FALSE	FALSE	VPS16	Vacuolar protein sorting-associated protein 16 homolog
3	VPS35L	0.125							AT1G50730	AT1G50730	A0A182YND1	VPS35L		FALSE	FALSE	VPS35L	VPS35 endosomal protein-sorting factor-like
3	hCG_39985	0.75												TRUE	FALSE
3	seTCTP	0.125												FALSE	FALSE
4	A0A109NGN6	0.25												FALSE	FALSE
4	A0A140VJS6	0.25												FALSE	FALSE
4	A0A140VK44	0.75												TRUE	FALSE
4	A0A140VK45	0.75												TRUE	FALSE
4	A0A140VK46	0.75												TRUE	FALSE
4	A0A1U9X8D7	0.375												FALSE	FALSE
4	A0A1U9X8J1	0.125												FALSE	FALSE
4	AKAP12	0.25										AKAP12		FALSE	FALSE	AKAP12	A-kinase anchor protein 12
4	ALDH3B1	0.125									A0A182YFK3	ALDH3B1	YALI0_F23793g	FALSE	FALSE	ALDH3B1	Aldehyde dehydrogenase family 3 member B1
4	ARG1	0.125				PBANKA_0414800					A0A182Y8H7	ARG1	YALI0_E07535g	FALSE	FALSE	ARG1	Arginase-1
4	ATG9A	0.125						TGGT1_260640	AT2G31260	AT2G31260	A0A182YRC6	ATG9A	ATG9	FALSE	FALSE	ATG9A	Autophagy-related protein 9A
4	ATP13A3	0.125				PBANKA_1103600					A0A182YIU8	ATP13A3	YALI0_D23265g	FALSE	FALSE	ATP13A3	Polyamine-transporting ATPase 13A3
4	ATP5F1B	0.125	PF3D7_1235700	PF3D7_1235700	PF3D7_1235700	PBANKA_1450300	PKNH_1455400	TGGT1_261950	AT5G08680	AT5G08680	A0A182YSV3	ATP5F1B	ATP2	FALSE	FALSE	ATP5F1B	ATP synthase subunit beta, mitochondrial
4	B3KXA5	0.125												FALSE	FALSE
4	CANT1	0.125						TGGT1_310810			A0A182YHX0	CANT1		FALSE	FALSE	CANT1	Soluble calcium-activated nucleotidase 1
4	CCDC127	0.125										CCDC127		FALSE	FALSE	CCDC127	Coiled-coil domain-containing protein 127
4	CD55	0.125										CD55		FALSE	FALSE	CD55	Complement decay-accelerating factor
4	CDH4	0.125										CDH4		FALSE	FALSE	CDH4	Cadherin-4
4	CNRIP1	0.125										CNRIP1		FALSE	FALSE	CNRIP1	CB1 cannabinoid receptor-interacting protein 1
4	COL3A1	0.125												FALSE	FALSE	COL3A1	Collagen alpha-1(III) chain
4	DFNA5	0.125												FALSE	FALSE
4	DNPEP	0.125	PF3D7_0932300	PF3D7_0932300	PF3D7_0932300	PBANKA_0833100	PKNH_0731000	TGGT1_297970	AT5G60160	AT5G60160		DNPEP	YALI0_B05522g	FALSE	FALSE	DNPEP	Aspartyl aminopeptidase
4	DSC1	0.125										DSC1		FALSE	FALSE	DSC1	Desmocollin-1
4	E9KL30	0.75												TRUE	FALSE
4	ECHDC1	0.125										ECHDC1		FALSE	FALSE	ECHDC1	Ethylmalonyl-CoA decarboxylase
4	EIF3D	0.125	PF3D7_1007900	PF3D7_1007900	PF3D7_1007900	PBANKA_1206100	PKNH_0806900	TGGT1_317720	AT4G20980	AT4G20980	A0A182Y7B2	EIF3D	YALI0F14839g	FALSE	FALSE	EIF3D	Eukaryotic translation initiation factor 3 subunit D
4	EIF3M	0.125	PF3D7_0418200	PF3D7_0418200	PF3D7_0418200	PBANKA_0720300	PKNH_0510600	TGGT1_217820	AT3G02200	AT3G02200	A0A182Y1T8	EIF3M	YALI0C21890g	FALSE	FALSE	EIF3M	Eukaryotic translation initiation factor 3 subunit M
4	ERC1	0.125										ERC1		FALSE	FALSE	ERC1	ELKS/Rab6-interacting/CAST family member 1
4	ERCC6	0.125						TGGT1_263140	AT2G18760	AT2G18760		ERCC6	YALI0_C16643g	FALSE	FALSE	ERCC6	DNA excision repair protein ERCC-6
4	FITM2	0.125				PBANKA_0933800	PKNH_0911400	TGGT1_313030			A0A182Y2S3	FITM2	YALI0_C24145g	FALSE	FALSE	FITM2	Acyl-coenzyme A diphosphatase FITM2
4	FLNB	0.125							AT3G23900	AT3G23900	A0A182YJN0	FLNB		FALSE	FALSE	FLNB	Filamin-B
4	FLNB::1	0.125												FALSE	FALSE
4	FUT8	0.125							AT5G28910	AT5G28910	A0A182YJU6	FUT8		FALSE	FALSE	FUT8	Alpha-(1,6)-fucosyltransferase
4	GRIPAP1	0.125							AT5G41140	AT5G41140		GRIPAP1		FALSE	FALSE	GRIPAP1	GRIP1-associated protein 1
4	GRSF1	0.125										GRSF1		FALSE	FALSE	GRSF1	G-rich sequence factor 1
4	GSTM4	0.125												FALSE	FALSE	GSTM4	Glutathione S-transferase Mu 4
4	HEL-S-276	0.75												TRUE	FALSE
4	HEL-S-49	0.125												FALSE	FALSE
4	HEL30	0.125												FALSE	FALSE
4	HSPA12A	0.125										HSPA12A		FALSE	FALSE	HSPA12A	Heat shock 70 kDa protein 12A
4	HTT	0.125									A0A182YG60	HTT		FALSE	FALSE	HTT	Huntingtin
4	IMMT::1	0.125												FALSE	FALSE
4	ISOC2	0.125										ISOC2		FALSE	FALSE	ISOC2	Isochorismatase domain-containing protein 2
4	ITSN1	0.125						TGGT1_227800			A0A182YRD7	ITSN1		FALSE	FALSE	ITSN1	Intersectin-1
4	KTN1	0.125										KTN1		FALSE	FALSE	KTN1	Kinectin
4	KTN1::1	0.125												FALSE	FALSE
4	LAMC1	0.125									A0A182XZ94	LAMC1		FALSE	FALSE	LAMC1	Laminin subunit gamma-1
4	MAP1B	0.125									A0A182YHT9	MAP1B		FALSE	FALSE	MAP1B	Microtubule-associated protein 1B
4	MCCC1::1	0.125												FALSE	FALSE
4	MMAA	0.125							AT2G34470	AT2G34470		MMAA		FALSE	FALSE	MMAA	Methylmalonic aciduria type A protein, mitochondrial
4	MRPL2	0.125	PF3D7_1132700	PF3D7_1132700	PF3D7_1132700	PBANKA_0915700	PKNH_0930900	TGGT1_254400	ATCG00830	ATCG00830	A0A182YIQ6	MRPL2	YALI0_D12606g	FALSE	FALSE	MRPL2	39S ribosomal protein L2, mitochondrial
4	NCKAP1	0.125							AT2G35110	AT2G35110	A0A182YKR9	NCKAP1		FALSE	FALSE	NCKAP1	Nck-associated protein 1
4	NPLOC4	0.125	PF3D7_0507700	PF3D7_0507700	PF3D7_0507700	PBANKA_1107300	PKNH_1025900	TGGT1_271440	AT2G47970	AT2G47970	A0A182XVU4	NPLOC4	NPL4	FALSE	FALSE	NPLOC4	Nuclear protein localization protein 4 homolog
4	OFD1	0.125										OFD1		FALSE	FALSE	OFD1	Oral-facial-digital syndrome 1 protein
4	PANX1	0.375										PANX1		FALSE	FALSE	PANX1	Pannexin-1
4	PC4	0.125												FALSE	FALSE
4	PLCB3	0.125												FALSE	FALSE	PLCB3	1-phosphatidylinositol 4,5-bisphosphate phosphodiesterase beta-3
4	POLR2B	0.125	PF3D7_0215700	PF3D7_0215700	PF3D7_0215700	PBANKA_0312400	PKNH_0405200	TGGT1_258210	AT4G21710	AT4G21710	A0A182YG21	POLR2B	YALI0_D03718g	FALSE	FALSE	POLR2B	DNA-directed RNA polymerase II subunit RPB2
4	PSM8	0.5												FALSE	FALSE
4	PSMA1	1	PF3D7_1474800	PF3D7_1474800	PF3D7_1474800	PBANKA_1301400	PKNH_1245100	TGGT1_278050	AT1G47250	AT1G47250	A0A182YHG3	PSMA1	YALI0_C17325g	TRUE	TRUE	PSMA1	Proteasome subunit alpha type-1
4	PSMA2	1	PF3D7_0608500	PF3D7_0608500	PF3D7_0608500	PBANKA_0107100	PKNH_1141700	TGGT1_287210	AT1G79210	AT1G79210	A0A182XVV1	PSMA2	YALI0_F06314g	TRUE	TRUE	PSMA2	Proteasome subunit alpha type-2
4	PSMA3	1	PF3D7_0317000	PF3D7_0317000	PF3D7_0317000	PBANKA_0808200	PKNH_0824800	TGGT1_216450	AT2G27020	AT2G27020	A0A182XVT0	PSMA3	YALI0_F07469g	TRUE	TRUE	PSMA3	Proteasome subunit alpha type-3
4	PSMA4	0.875	PF3D7_1353800	PF3D7_1353800	PF3D7_1353800	PBANKA_1130400	PKNH_1117900	TGGT1_239500	AT3G22110	AT3G22110	A0A182YR47	PSMA4	YALI0_C19382g	TRUE	TRUE	PSMA4	Proteasome subunit alpha type-4
4	PSMA5	0.625	PF3D7_0727400	PF3D7_0727400	PF3D7_0727400	PBANKA_0211500	PKNH_0212000	TGGT1_249590	AT3G14290	AT3G14290	A0A182Y9A0	PSMA5	YALI0_E02794g	TRUE	TRUE	PSMA5	Proteasome subunit alpha type-5
4	PSMA6	0.25	PF3D7_0807500	PF3D7_0807500	PF3D7_0807500	PBANKA_1223100	PKNH_0111300	TGGT1_242290	AT5G35590	AT5G35590	A0A182XXL2	PSMA6	YALI0_C06039g	TRUE	TRUE	PSMA6	Proteasome subunit alpha type-6
4	PSMA8	0.25										PSMA8		FALSE	FALSE	PSMA8	Proteasome subunit alpha-type 8
4	PSMB1	0.25	PF3D7_0518300	PF3D7_0518300	PF3D7_0518300	PBANKA_1233100	PKNH_1014900	TGGT1_290005	AT3G60820	AT3G60820	A0A182YQQ9	PSMB1	YALI0_D06523g	TRUE	TRUE	PSMB1	Proteasome subunit beta type-1
4	PSMB10	0.25										PSMB10		FALSE	FALSE	PSMB10	Proteasome subunit beta type-10
4	PSMB2	0.625	PF3D7_1470900	PF3D7_1470900	PF3D7_1470900	PBANKA_1334100	PKNH_1210100	TGGT1_254900	AT3G22630	AT3G22630	A0A182Y980	PSMB2	YALI0_B11374g	TRUE	TRUE	PSMB2	Proteasome subunit beta type-2
4	PSMB3	1	PF3D7_0108000	PF3D7_0108000	PF3D7_0108000	PBANKA_0205400	PKNH_0205600	TGGT1_314090	AT1G21720	AT1G21720	A0A182Y3R1	PSMB3	YALI0_F22341g	TRUE	TRUE	PSMB3	Proteasome subunit beta type-3
4	PSMB4	0.25	PF3D7_0803800	PF3D7_0803800	PF3D7_0803800	PBANKA_1226500	PKNH_0115100	TGGT1_280710	AT1G56450	AT1G56450	A0A182YDC8	PSMB4	YALI0_E32505g	TRUE	TRUE	PSMB4	Proteasome subunit beta type-4
4	PSMB5	1	PF3D7_1011400	PF3D7_1011400	PF3D7_1011400	PBANKA_1209800	PKNH_0811200		AT3G26340	AT3G26340	A0A182Y9M9	PSMB5	YALI0_B15224g	TRUE	TRUE	PSMB5	Proteasome subunit beta type-5
4	PSMB6	1	PF3D7_0931800	PF3D7_0931800	PF3D7_0931800	PBANKA_0832600	PKNH_0730500	TGGT1_223590	AT4G31300	AT4G31300	A0A182YDQ0	PSMB6	YALI0_F14861g	TRUE	TRUE	PSMB6	Proteasome subunit beta type-6
4	PSMB7	0.25	PF3D7_1328100	PF3D7_1328100	PF3D7_1328100	PBANKA_1343300	PKNH_1200500	TGGT1_306930	AT5G40580	AT5G40580	A0A182YDB0	PSMB7	YALI0_D14058g	TRUE	TRUE	PSMB7	Proteasome subunit beta type-7
4	PSMB8	0.375						TGGT1_218920				PSMB8		TRUE	TRUE	PSMB8	Proteasome subunit beta type-8
4	PSMB9	0.25										PSMB9		FALSE	FALSE	PSMB9	Proteasome subunit beta type-9
4	PTPN11	0.125									A0A182XWZ8	PTPN11		FALSE	FALSE	PTPN11	Tyrosine-protein phosphatase non-receptor type 11
4	PTPN13	0.125										PTPN13		FALSE	FALSE	PTPN13	Tyrosine-protein phosphatase non-receptor type 13
4	Q59H94	0.125												FALSE	FALSE
4	RABGGTA	0.125	PF3D7_1442500	PF3D7_1442500	PF3D7_1442500	PBANKA_1306400	PKNH_1239800		AT4G24490	AT4G24490	A0A182Y0L2	RABGGTA	YALI0_E13662g	FALSE	FALSE	RABGGTA	Geranylgeranyl transferase type-2 subunit alpha
4	RINT1	0.125							AT3G47700	AT3G47700	A0A182XYW4	RINT1	YALI0_C15334g	FALSE	FALSE	RINT1	RAD50-interacting protein 1
4	SEPTIN8	0.125										SEPTIN8		FALSE	FALSE	SEPTIN8	Septin-8
4	SERPINB12	0.25										SERPINB12		FALSE	FALSE	SERPINB12	Serpin B12
4	SH3BP4	0.125										SH3BP4		FALSE	FALSE	SH3BP4	SH3 domain-binding protein 4
4	SLC49A4	0.125										SLC49A4		FALSE	FALSE	SLC49A4	Solute carrier family 49 member 4
4	SNRNP200	0.125	PF3D7_0422500	PF3D7_0422500	PF3D7_0422500	PBANKA_0522900	PKNH_0514400	TGGT1_223390	AT1G20960	AT1G20960	A0A182YAH9	SNRNP200	YALI0_F20724g	FALSE	FALSE	SNRNP200	U5 small nuclear ribonucleoprotein 200 kDa helicase
4	SNX5	0.125										SNX5		FALSE	FALSE	SNX5	Sorting nexin-5
4	STARD3NL	0.125										STARD3NL		FALSE	FALSE	STARD3NL	STARD3 N-terminal-like protein
4	STEAP2	0.125										STEAP2		FALSE	FALSE	STEAP2	Metalloreductase STEAP2
4	TFG	0.25										TFG		FALSE	FALSE	TFG	Protein TFG
4	TMEM175	0.375										TMEM175		FALSE	FALSE	TMEM175	Endosomal/lysosomal potassium channel TMEM175
4	TMEM9	0.125									A0A182YMP2	TMEM9		FALSE	FALSE	TMEM9	Proton-transporting V-type ATPase complex assembly regulator TMEM9
4	TRAM2	0.125										TRAM2		FALSE	FALSE	TRAM2	Translocating chain-associated membrane protein 2
4	TTC37	0.125							AT1G76630	AT1G76630	A0A182YK83	TTC37	YALI0_F00286g	FALSE	FALSE	TTC37	Tetratricopeptide repeat protein 37
4	TUSC3	0.125										TUSC3		FALSE	FALSE	TUSC3	Tumor suppressor candidate 3
4	UPI00003D2133	0.125												FALSE	FALSE
4	WDR61	0.25							AT4G29830	AT4G29830	A0A182XZ88	WDR61	YALI0_C20339g	FALSE	FALSE	WDR61	WD repeat-containing protein 61
4	WFS1	0.125	PF3D7_0412000	PF3D7_0412000	PF3D7_0412000						A0A182Y907	WFS1		FALSE	FALSE	WFS1	Wolframin
4	ZC3H15	0.125	PF3D7_1244800	PF3D7_1244800	PF3D7_1244800	PBANKA_1458000	PKNH_1464500	TGGT1_236840	AT2G20280	AT2G20280	A0A182YN66	ZC3H15	YALI0_D07018g	FALSE	FALSE	ZC3H15	Zinc finger CCCH domain-containing protein 15
4	hCG_24487	0.125												FALSE	FALSE
4	hD53	0.125												FALSE	FALSE
5	A0A140VJS3	0.25												FALSE	FALSE
5	A0A140VJY7	0.125												FALSE	FALSE
5	A0A140VK42	0.75												TRUE	FALSE
5	A0A140VK70	0.75												TRUE	FALSE
5	A0A140VKF2	0.75												TRUE	FALSE
5	ABCA8	0.125												FALSE	FALSE	ABCA8	ABC-type organic anion transporter ABCA8
5	ADCY7	0.125										ADCY7		FALSE	FALSE	ADCY7	Adenylate cyclase type 7
5	APBB1IP	0.125										APBB1IP		FALSE	FALSE	APBB1IP	Amyloid beta A4 precursor protein-binding family B member 1-interacting protein
5	ATAD3B	0.125	PF3D7_0707400	PF3D7_0707400	PF3D7_0707400	PBANKA_0804600	PKNH_0105900	TGGT1_234420	AT3G03060	AT3G03060	A0A182XV78	ATAD3		FALSE	FALSE	ATAD3B	ATPase family AAA domain-containing protein 3B
5	B2RBE5	0.125												FALSE	FALSE
5	B3KSU4	0.125												FALSE	FALSE
5	BIRC6	0.125							AT3G15355	AT3G15355	A0A182Y6P7	BIRC6		FALSE	FALSE	BIRC6	Baculoviral IAP repeat-containing protein 6
5	BROX	0.125							AT1G13310	AT1G13310		BROX	YALI0F17028g	FALSE	FALSE	BROX	BRO1 domain-containing protein BROX
5	CAVIN1	0.125										CAVIN1		FALSE	FALSE	CAVIN1	Caveolae-associated protein 1
5	CAVIN2	0.125										CAVIN2		FALSE	FALSE	CAVIN2	Caveolae-associated protein 2
5	CAVIN3	0.125										CAVIN3		FALSE	FALSE	CAVIN3	Caveolae-associated protein 3
5	CCDC127	0.125										CCDC127		FALSE	FALSE	CCDC127	Coiled-coil domain-containing protein 127
5	CCPG1	0.25										CCPG1		FALSE	FALSE	CCPG1	Cell cycle progression protein 1
5	CDC42BPA	0.125										CDC42BPA		FALSE	FALSE	CDC42BPA	Serine/threonine-protein kinase MRCK alpha
5	CDC42BPB	0.125									A0A182YCA1	CDC42BPB		FALSE	FALSE	CDC42BPB	Serine/threonine-protein kinase MRCK beta
5	CNOT1	0.125	PF3D7_1103800	PF3D7_1103800	PF3D7_1103800	PBANKA_0943100	PKNH_0901400	TGGT1_291140	AT1G02080	AT1G02080	A0A182YMU2	CNOT1	YALI0_F23045g	FALSE	FALSE	CNOT1	CCR4-NOT transcription complex subunit 1
5	COL1A1	0.125										COL1A1		FALSE	FALSE	COL1A1	Collagen alpha-1(I) chain
5	COL6A2	0.125										COL6A2		FALSE	FALSE	COL6A2	Collagen alpha-2(VI) chain
5	COMP	0.25									A0A182XWG9	COMP		FALSE	FALSE	COMP	Cartilage oligomeric matrix protein
5	CSNK2A2	0.125										CSNK2A2		FALSE	FALSE	CSNK2A2	Casein kinase II subunit alpha'
5	CYB	0.25												FALSE	FALSE
5	DAG1	0.125									A0A182YIH5	DAG1		FALSE	FALSE	DAG1	Dystroglycan
5	DIAPH1	0.125									A0A182Y8B8	DIAPH1		FALSE	FALSE	DIAPH1	Protein diaphanous homolog 1
5	DKFZp686K06110	0.125												FALSE	FALSE
5	DNAJC15	0.125										DNAJC15		FALSE	FALSE	DNAJC15	DnaJ homolog subfamily C member 15
5	DRG2	0.125	PF3D7_1358900	PF3D7_1358900	PF3D7_1358900	PBANKA_1135200	PKNH_1112400		AT1G17470	AT1G17470	A0A182XWJ0	DRG2	YALI0_B12936g	FALSE	FALSE	DRG2	Developmentally-regulated GTP-binding protein 2
5	DSC1	0.125										DSC1		FALSE	FALSE	DSC1	Desmocollin-1
5	EIF3F	0.125	PF3D7_0918300	PF3D7_0918300	PF3D7_0918300	PBANKA_0819300	PKNH_0716300	TGGT1_228190	AT2G39990	AT2G39990	AGAP002935	EIF3F	YALI0E26851g	FALSE	FALSE	EIF3F	Eukaryotic translation initiation factor 3 subunit F
5	EIF3S8	0.25												FALSE	FALSE
5	EXOG	0.25						TGGT1_208710				EXOG		FALSE	FALSE	EXOG	Nuclease EXOG, mitochondrial
5	FAT1	0.125	PF3D7_0623300	PF3D7_0623300	PF3D7_0623300	PBANKA_1122200	PKNH_1126900				A0A182YNX1	FAT1		FALSE	FALSE	FAT1	Protocadherin Fat 1
5	GBF1	0.125	PF3D7_1442900	PF3D7_1442900	PF3D7_1442900	PBANKA_1306800	PKNH_1239400		AT5G39500	AT5G39500	A0A182YAH3	GBF1	YALI0_E19536g	TRUE	TRUE	GBF1	Golgi-specific brefeldin A-resistance guanine nucleotide exchange factor 1
5	GOLIM4	0.125									A0A182Y476	GOLIM4		FALSE	FALSE	GOLIM4	Golgi integral membrane protein 4
5	HEL-S-15	0.125												FALSE	FALSE
5	HEL-S-34	0.125												FALSE	FALSE
5	HEL-S-91n	0.75												TRUE	FALSE
5	HEL107	0.25												FALSE	FALSE
5	HIST1H4J	0.125												FALSE	FALSE
5	HMGB2	0.125										HMGB2		FALSE	FALSE	HMGB2	High mobility group protein B2
5	HNRNPU	0.375										HNRNPU		FALSE	FALSE	HNRNPU	Heterogeneous nuclear ribonucleoprotein U
5	HUWE1	0.25	PF3D7_0826100	PF3D7_0826100	PF3D7_0826100	PBANKA_0704500	PKNH_1320300	TGGT1_295710	AT1G55860	AT1G55860		HUWE1	YALI0_B05940g	FALSE	FALSE	HUWE1	E3 ubiquitin-protein ligase HUWE1
5	KIF20B	0.125										KIF20B		FALSE	FALSE	KIF20B	Kinesin-like protein KIF20B
5	LAMC1	0.125									A0A182XZ94	LAMC1		FALSE	FALSE	LAMC1	Laminin subunit gamma-1
5	MAPKAP1	0.125							AT1G70780	AT1G70780		MAPKAP1	YALI0_B11924g	FALSE	FALSE	MAPKAP1	Target of rapamycin complex 2 subunit MAPKAP1
5	MED24	0.125									A0A182Y2W0	MED24	NUT1	FALSE	FALSE	MED24	Mediator of RNA polymerase II transcription subunit 24
5	MIGA1	0.125										MIGA1		FALSE	FALSE	MIGA1	Mitoguardin 1
5	MRPS21	0.125							AT3G26360	AT3G26360	A0A182YCI3	MRPS21	YALI0_E23199g	FALSE	FALSE	MRPS21	28S ribosomal protein S21, mitochondrial
5	MRPS33	0.125							AT5G44710	AT5G44710	A0A182XUY5	MRPS33	YALI0_E15312g	FALSE	FALSE	MRPS33	28S ribosomal protein S33, mitochondrial
5	MRPS35	0.125	PF3D7_1312300	PF3D7_1312300	PF3D7_1312300	PBANKA_1410800	PKNH_1413000	TGGT1_203620	AT4G21460	AT4G21460	A0A182Y890	MRPS35	YALI0_D08448g	FALSE	FALSE	MRPS35	28S ribosomal protein S35, mitochondrial
5	MT-ND2	0.25										MT-ND2		FALSE	FALSE	MT-ND2	NADH-ubiquinone oxidoreductase chain 2
5	MYH10	0.125									A0A182XYZ7	MYH10		FALSE	FALSE	MYH10	Myosin-10
5	MYH14	0.125										MYH14		FALSE	FALSE	MYH14	Myosin-14
5	MYH9	0.125										MYH9		FALSE	FALSE	MYH9	Myosin-9
5	MYL12B	0.125												FALSE	FALSE	MYL12B	Myosin regulatory light chain 12B
5	MYL6B	0.125										MYL6B		FALSE	FALSE	MYL6B	Myosin light chain 6B
5	MYO18A	0.125									A0A182YB09	MYO18A		FALSE	FALSE	MYO18A	Unconventional myosin-XVIIIa
5	NDUFB6	0.125									A0A182Y5L0	NDUFB6		FALSE	FALSE	NDUFB6	NADH dehydrogenase [ubiquinone] 1 beta subcomplex subunit 6
5	NDUFB8	0.125							AT5G47570	AT5G47570	A0A182XVY6	NDUFB8	YALI0_D04939g	FALSE	FALSE	NDUFB8	NADH dehydrogenase [ubiquinone] 1 beta subcomplex subunit 8, mitochondrial
5	NDUFC1	0.125										NDUFC1		FALSE	FALSE	NDUFC1	NADH dehydrogenase [ubiquinone] 1 subunit C1, mitochondrial
5	NDUFC2	0.25									A0A182XW89	NDUFC2		FALSE	FALSE	NDUFC2	NADH dehydrogenase [ubiquinone] 1 subunit C2
5	NDUFV3	0.125									A0A182Y6J8	NDUFV3		FALSE	FALSE	NDUFV3	NADH dehydrogenase [ubiquinone] flavoprotein 3, mitochondrial
5	NMRAL1	0.125							AT4G34540	AT4G34540		NMRAL1		FALSE	FALSE	NMRAL1	NmrA-like family domain-containing protein 1
5	NT5DC2	0.125							AT2G23890	AT2G23890		NT5DC2		FALSE	FALSE	NT5DC2	5'-nucleotidase domain-containing protein 2
5	NUMA1	0.125										NUMA1		FALSE	FALSE	NUMA1	Nuclear mitotic apparatus protein 1
5	PAM16	0.125	PF3D7_0513500	PF3D7_0513500	PF3D7_0513500	PBANKA_1113200	PKNH_1019600	TGGT1_249910	AT3G59280	AT3G59280	A0A182XV47	PAM16	PAM16	FALSE	FALSE	PAM16	Mitochondrial import inner membrane translocase subunit TIM16
5	PBXIP1	0.125										PBXIP1		FALSE	FALSE	PBXIP1	Pre-B-cell leukemia transcription factor-interacting protein 1
5	PFN1	0.125										PFN1		FALSE	FALSE	PFN1	Profilin-1
5	PHKB	0.125									A0A182YDP4	PHKB	YALI0_E05203g	FALSE	FALSE	PHKB	Phosphorylase b kinase regulatory subunit beta
5	PLEC	0.125									A0A182YD88	PLEC		FALSE	FALSE	PLEC	Plectin
5	PLEKHS1	0.125										PLEKHS1		FALSE	FALSE	PLEKHS1	Pleckstrin homology domain-containing family S member 1
5	PNPLA6	0.125										PNPLA6		FALSE	FALSE	PNPLA6	Patatin-like phospholipase domain-containing protein 6
5	PPL	0.25										PPL		FALSE	FALSE	PPL	Periplakin
5	PRCP	0.125							AT5G65760	AT5G65760	A0A182YSG0	PRCP	YALI0_B01782g	FALSE	FALSE	PRCP	Lysosomal Pro-X carboxypeptidase
5	PSMC1	0.875	PF3D7_1008400	PF3D7_1008400	PF3D7_1008400	PBANKA_1206600	PKNH_0807400	TGGT1_267080	AT2G20140	AT2G20140	A0A182XUX0	PSMC1	YALI0_F02585g	TRUE	TRUE	PSMC1	26S proteasome regulatory subunit 4
5	PSMC2	0.25	PF3D7_1311500	PF3D7_1311500	PF3D7_1311500	PBANKA_1410000	PKNH_1411900	TGGT1_277500	AT1G53750	AT1G53750	A0A182YB38	PSMC2	YALI0_D11418g	TRUE	TRUE	PSMC2	26S proteasome regulatory subunit 7
5	PSMC3	0.25	PF3D7_1130400	PF3D7_1130400	PF3D7_1130400	PBANKA_0917900	PKNH_0928500	TGGT1_300310	AT3G05530	AT3G05530	A0A182Y7P2	PSMC3	YALI0_D09119g	TRUE	TRUE	PSMC3	26S proteasome regulatory subunit 6A
5	PSMC4	1	PF3D7_0413600	PF3D7_0413600	PF3D7_0413600	PBANKA_0715600	PKNH_0505200	TGGT1_229950	AT5G58290	AT5G58290	A0A182Y4A2	PSMC4	YALI0_D11770g	TRUE	TRUE	PSMC4	26S proteasome regulatory subunit 6B
5	PSMC5	0.75	PF3D7_1248900	PF3D7_1248900	PF3D7_1248900	PBANKA_1461800	PKNH_1468600	TGGT1_261010	AT5G19990	AT5G19990	A0A182YMM9	PSMC5	YALI0_D17204g	TRUE	TRUE	PSMC5	26S proteasome regulatory subunit 8
5	PSMC6	1	PF3D7_1306400	PF3D7_1306400	PF3D7_1306400	PBANKA_1404900	PKNH_1406600	TGGT1_228210	AT5G43010	AT5G43010	A0A182YGG7	PSMC6	YALI0_E21868g	TRUE	TRUE	PSMC6	26S proteasome regulatory subunit 10B
5	PSMD1	1	PF3D7_1466300	PF3D7_1466300	PF3D7_1466300	PBANKA_1329700	PKNH_1215200	TGGT1_263060	AT1G04810	AT1G04810	A0A182XUZ7	PSMD1	YALI0_F09834g	TRUE	TRUE	PSMD1	26S proteasome non-ATPase regulatory subunit 1
5	PSMD11	1	PF3D7_1402300	PF3D7_1402300	PF3D7_1402300	PBANKA_1039600	PKNH_1355800	TGGT1_227960	AT1G29150	AT1G29150	A0A182Y597	PSMD11	YALI0_D08976g	TRUE	TRUE	PSMD11	26S proteasome non-ATPase regulatory subunit 11
5	PSMD12	1	PF3D7_1017900	PF3D7_1017900	PF3D7_1017900	PBANKA_0502200	PKNH_0602100	TGGT1_261210	AT5G64760	AT5G64760	A0A182Y103	PSMD12	YALI0_D09977g	TRUE	TRUE	PSMD12	26S proteasome non-ATPase regulatory subunit 12
5	PSMD13	0.875	PF3D7_1030500	PF3D7_1030500	PF3D7_1030500	PBANKA_0514500	PKNH_0615200	TGGT1_207770	AT5G45620	AT5G45620	A0A182YB53	PSMD13	YALI0_E07183g	TRUE	TRUE	PSMD13	26S proteasome non-ATPase regulatory subunit 13
5	PSMD14	0.25	PF3D7_1368100	PF3D7_1368100	PF3D7_1368100	PBANKA_1144000	PKNH_1103100	TGGT1_269840	AT5G23540	AT5G23540	A0A182YN49	PSMD14	YALI0_F26411g	TRUE	TRUE	PSMD14	26S proteasome non-ATPase regulatory subunit 14
5	PSMD2	1	PF3D7_0205900	PF3D7_0205900	PF3D7_0205900	PBANKA_0303600	PKNH_0415000	TGGT1_313410	AT2G20580	AT2G20580	A0A182YHJ4	PSMD2	YALI0_B02860g	TRUE	TRUE	PSMD2	26S proteasome non-ATPase regulatory subunit 2
5	PSMD3	0.875	PF3D7_1338100	PF3D7_1338100	PF3D7_1338100	PBANKA_1351800	PKNH_1263200	TGGT1_292220	AT1G20200	AT1G20200	A0A182YFG0	PSMD3	YALI0_F28413g	TRUE	TRUE	PSMD3	26S proteasome non-ATPase regulatory subunit 3
5	PSMD4	0.375	PF3D7_0807800	PF3D7_0807800	PF3D7_0807800	PBANKA_1222900	PKNH_0110900	TGGT1_223960	AT4G38630	AT4G38630	A0A182Y129	PSMD4	YALI0_D03762g	TRUE	TRUE	PSMD4	26S proteasome non-ATPase regulatory subunit 4
5	PSMD6	0.875	PF3D7_1129200	PF3D7_1129200	PF3D7_1129200	PBANKA_0919000	PKNH_0927200	TGGT1_238180	AT4G24820	AT4G24820	A0A182YAQ3	PSMD6	YALI0_B22286g	TRUE	TRUE	PSMD6	26S proteasome non-ATPase regulatory subunit 6
5	PSMD7	0.875	PF3D7_0912900	PF3D7_0912900	PF3D7_0912900	PBANKA_0813900	PKNH_0710800	TGGT1_269250	AT5G05780	AT5G05780	A0A182YC62	PSMD7	YALI0_D19910g	TRUE	TRUE	PSMD7	26S proteasome non-ATPase regulatory subunit 7
5	PSMD8	0.25	PF3D7_0312300	PF3D7_0312300	PF3D7_0312300	PBANKA_0410300	PKNH_0830100	TGGT1_250830	AT1G64520	AT1G64520	A0A182Y6J5	PSMD8	YALI0_A18612g	TRUE	TRUE	PSMD8	26S proteasome non-ATPase regulatory subunit 8
5	PTBP1	0.125							AT1G43190	AT1G43190	A0A182XXM2	PTBP1		FALSE	FALSE	PTBP1	Polypyrimidine tract-binding protein 1
5	PYROXD2	0.125							AT5G49555	AT5G49555		PYROXD2		FALSE	FALSE	PYROXD2	Pyridine nucleotide-disulfide oxidoreductase domain-containing protein 2
5	RAB7B	0.125										RAB7B		FALSE	FALSE	RAB7B	Ras-related protein Rab-7b
5	RARS1	0.125	PF3D7_1218600	PF3D7_1218600	PF3D7_1218600	PBANKA_1434200	PKNH_1438200	TGGT1_210840	AT4G26300	AT4G26300	A0A182YI73	RARS1		FALSE	FALSE	RARS1	Arginine--tRNA ligase, cytoplasmic
5	RICTOR	0.125									A0A182Y511	RICTOR	YALI0_F01056g	FALSE	FALSE	RICTOR	Rapamycin-insensitive companion of mTOR
5	RQCD1	0.125												FALSE	FALSE
5	SET	0.125							AT1G18800	AT1G18800	A0A182Y7B8	LOC782688		FALSE	FALSE	SET	Protein SET
5	STEAP2	0.125										STEAP2		FALSE	FALSE	STEAP2	Metalloreductase STEAP2
5	STRN	0.375										STRN		FALSE	FALSE	STRN	Striatin
5	STRN4	0.125										STRN4		FALSE	FALSE	STRN4	Striatin-4
5	TAPBPL	0.125										TAPBPL		FALSE	FALSE	TAPBPL	Tapasin-related protein
5	TATDN1	0.125	PF3D7_0112000	PF3D7_0112000	PF3D7_0112000	PBANKA_0201800	PKNH_0201600	TGGT1_253070	AT3G52390	AT3G52390	A0A182YKU1	TATDN1	YALI0_E14817g	FALSE	FALSE	TATDN1	Putative deoxyribonuclease TATDN1
5	THBS1	0.125										THBS1		FALSE	FALSE	THBS1	Thrombospondin-1
5	TIPRL	0.125							AT4G34270	AT4G34270	A0A182Y6Q4	TIPRL	YALI0_C23100g	FALSE	FALSE	TIPRL	TIP41-like protein
5	TMF1	0.125							AT1G79830	AT1G79830	A0A182YQS6	TMF1	YALI0_A09702g	FALSE	FALSE	TMF1	TATA element modulatory factor
5	TNKS1BP1	0.125										TNKS1BP1		FALSE	FALSE	TNKS1BP1	182 kDa tankyrase-1-binding protein
5	TPP2	0.25							AT4G20850	AT4G20850	A0A182YBT7	TPP2		FALSE	FALSE	TPP2	Tripeptidyl-peptidase 2
5	TREX1	0.125						TGGT1_295060	AT4G39810	AT4G39810		TREX1		FALSE	FALSE	TREX1	Three-prime repair exonuclease 1
5	TUBGCP5	0.125							AT1G80260	AT1G80260	A0A182YHX7	TUBGCP5		FALSE	FALSE	TUBGCP5	Gamma-tubulin complex component 5
5	TUBGCP6	0.125									A0A182YKN7	TUBGCP6		FALSE	FALSE	TUBGCP6	Gamma-tubulin complex component 6
5	UBR4	0.125							AT3G02260	AT3G02260	A0A182YND8	UBR4		FALSE	FALSE	UBR4	E3 ubiquitin-protein ligase UBR4
5	UQCR11	0.125										UQCR11	YALI0_C12210g	FALSE	FALSE	UQCR11	Cytochrome b-c1 complex subunit 10
5	WDR44	0.125						TGGT1_263360	AT5G54200	AT5G54200	A0A182Y528	WDR44	YALI0_E03850g	FALSE	FALSE	WDR44	WD repeat-containing protein 44
5	WDR91	0.125									A0A182YJM3	WDR91		FALSE	FALSE	WDR91	WD repeat-containing protein 91
5	ZNF183	0.125												FALSE	FALSE
5	ZW10	0.125							AT2G32900	AT2G32900	A0A182Y8U8	ZW10	YALI0_A07689g	FALSE	FALSE	ZW10	Centromere/kinetochore protein zw10 homolog
6	A0A140VJT8	0.125												FALSE	FALSE
6	ACTN1	0.125									A0A182YB86	ACTN1		FALSE	FALSE	ACTN1	Alpha-actinin-1
6	AK3	0.125									Adk3	AK3	ADK2	FALSE	FALSE	AK3	GTP:AMP phosphotransferase AK3, mitochondrial
6	ALDH1A3	0.125										ALDH1A3		FALSE	FALSE	ALDH1A3	Aldehyde dehydrogenase family 1 member A3
6	ANTXR2	0.125										ANTXR2		FALSE	FALSE	ANTXR2	Anthrax toxin receptor 2
6	ARF1	0.25	PF3D7_1020900	PF3D7_1020900	PF3D7_1020900	PBANKA_0505100	PKNH_0605200	TGGT1_276140	AT1G10630	AT1G10630	A0A182YCG7	ARF1	YALI0_F02167g	TRUE	TRUE	ARF1	ADP-ribosylation factor 1
6	ARF3	0.125										ARF3		FALSE	FALSE	ARF3	ADP-ribosylation factor 3
6	ARF6	0.125									A0A182Y826	ARF6	YALI0_C14586g	FALSE	FALSE	ARF6	ADP-ribosylation factor 6
6	ARHA	0.375												FALSE	FALSE
6	ARL1	0.625	PF3D7_1034700	PF3D7_1034700	PF3D7_1034700	PBANKA_0518500	PKNH_0619900	TGGT1_262860			A0A182YL45	ARL1	YALI0_F31009g	TRUE	FALSE	ARL1	ADP-ribosylation factor-like protein 1
6	ARL15	0.125										ARL15		FALSE	FALSE	ARL15	ADP-ribosylation factor-like protein 15
6	ARL8B	0.5									A0A182Y5F1	ARL8B	YALI0_E11803g	FALSE	FALSE	ARL8B	ADP-ribosylation factor-like protein 8B
6	ARMC1	0.125							AT5G23760	AT5G23760		ARMC1		FALSE	FALSE	ARMC1	Armadillo repeat-containing protein 1
6	ARMC10	0.125										ARMC10		FALSE	FALSE	ARMC10	Armadillo repeat-containing protein 10
6	B2M	0.125										B2M		FALSE	FALSE	B2M	Beta-2-microglobulin
6	B3KPZ2	0.125												FALSE	FALSE
6	BAX	0.25										BAX		FALSE	FALSE	BAX	Apoptosis regulator BAX
6	BLVRB	0.125							AT2G34460	AT2G34460		BLVRB		FALSE	FALSE	BLVRB	Flavin reductase (NADPH)
6	BNIP1	0.125	PF3D7_1316800	PF3D7_1316800	PF3D7_1316800	PBANKA_1415300	PKNH_1417500		AT3G24315	AT3G24315	A0A182XY20	BNIP1	YALI0_C05302g	FALSE	FALSE	BNIP1	Vesicle transport protein SEC20
6	C10orf70	0.375												FALSE	FALSE
6	C1QBP	0.125	PF3D7_1434800	PF3D7_1434800	PF3D7_1434800	PBANKA_1010000	PKNH_0421400	TGGT1_214790	AT3G55605	AT3G55605	A0A182YIF2	C1QBP	YALI0_A06765g	FALSE	FALSE	C1QBP	Complement component 1 Q subcomponent-binding protein, mitochondrial
6	CALD1::1	0.125												FALSE	FALSE
6	CBR1	0.125						TGGT1_290890	AT5G61830	AT5G61830		CBR1		FALSE	FALSE	CBR1	Carbonyl reductase [NADPH] 1
6	CCDC134	0.125									A0A182YHR0	CCDC134		FALSE	FALSE	CCDC134	Coiled-coil domain-containing protein 134
6	CCNY	0.125	PF3D7_0518400	PF3D7_0518400	PF3D7_0518400	PBANKA_1233200	PKNH_1014800	TGGT1_266900	AT5G07450	AT5G07450	A0A182Y0H1	CCNY	YALI0_F22231g	FALSE	FALSE	CCNY	Cyclin-Y
6	CCT8	0.125	PF3D7_0214000	PF3D7_0214000	PF3D7_0214000	PBANKA_0310900	PKNH_0406800	TGGT1_287500	AT3G03960	AT3G03960	A0A182YA44	CCT8	YALI0_D11220g	FALSE	FALSE	CCT8	T-complex protein 1 subunit theta
6	CD99	0.25					PKNH_0823600					CD99		FALSE	FALSE	CD99	CD99 antigen
6	CD99L2	0.125										CD99L2		FALSE	FALSE	CD99L2	CD99 antigen-like protein 2
6	CEND1	0.125										CEND1		FALSE	FALSE	CEND1	Cell cycle exit and neuronal differentiation protein 1
6	CHCHD2	0.125										CHCHD9		FALSE	FALSE	CHCHD2	Coiled-coil-helix-coiled-coil-helix domain-containing protein 2
6	CLIC4	0.125										CLIC4		FALSE	FALSE	CLIC4	Chloride intracellular channel protein 4
6	CLN5	0.125										CLN5		FALSE	FALSE	CLN5	Ceroid-lipofuscinosis neuronal protein 5
6	CLPP	0.125	PF3D7_0307400	PF3D7_0307400	PF3D7_0307400	PBANKA_0405700	PKNH_0835300	TGGT1_318320	AT5G23140	AT5G23140	A0A182YFR8	CLPP	YALI0_F12353g	FALSE	FALSE	CLPP	ATP-dependent Clp protease proteolytic subunit, mitochondrial
6	CNN2	0.25										CNN2		FALSE	FALSE	CNN2	Calponin-2
6	CNN3	0.125									A0A182XXQ3	CNN3		FALSE	FALSE	CNN3	Calponin-3
6	CNOT1	0.125	PF3D7_1103800	PF3D7_1103800	PF3D7_1103800	PBANKA_0943100	PKNH_0901400	TGGT1_291140	AT1G02080	AT1G02080	A0A182YMU2	CNOT1	YALI0_F23045g	FALSE	FALSE	CNOT1	CCR4-NOT transcription complex subunit 1
6	CNPY3	0.125										CNPY3		FALSE	FALSE	CNPY3	Protein canopy homolog 3
6	COMT	0.125										COMT	YALI0_B03124g	FALSE	FALSE	COMT	Catechol O-methyltransferase
6	CRELD2	0.125									A0A182XZU6	CRELD2		FALSE	FALSE	CRELD2	Protein disulfide isomerase CRELD2
6	CRIP2	0.125										CRIP2		FALSE	FALSE	CRIP2	Cysteine-rich protein 2
6	CRNN	0.125										CRNN		FALSE	FALSE	CRNN	Cornulin
6	CSTB	0.125										CSTB		FALSE	FALSE	CSTB	Cystatin-B
6	CYB5B	0.125							AT5G48810	AT5G48810		CYB5B	YALI0_D12122g	FALSE	FALSE	CYB5B	Cytochrome b5 type B
6	CYB5R1	0.25	PF3D7_1367500	PF3D7_1367500	PF3D7_1367500	PBANKA_1143400	PKNH_1103700	TGGT1_262910	AT1G37130	AT1G37130	A0A182Y6X0	CYB5R1		FALSE	FALSE	CYB5R1	NADH-cytochrome b5 reductase 1
6	CYB5R3	0.25										CYB5R3		FALSE	FALSE	CYB5R3	NADH-cytochrome b5 reductase 3
6	CYCS	0.125	PF3D7_1404100	PF3D7_1404100	PF3D7_1404100	PBANKA_1038000	PKNH_1354000	TGGT1_219750	AT4G10040	AT4G10040	A0A182Y5R9	CYCS	CYC1	FALSE	FALSE	CYCS	Cytochrome c
6	CYP20A1	0.125										CYP20A1		FALSE	FALSE	CYP20A1	Cytochrome P450 20A1
6	DHRS4	0.125							AT4G05530	AT4G05530	A0A182XYV9	DHRS4	YALI0B16192g	FALSE	FALSE	DHRS4	Dehydrogenase/reductase SDR family member 4
6	DNASE1L1	0.125										DNASE1L1		FALSE	FALSE	DNASE1L1	Deoxyribonuclease-1-like 1
6	DUT	0.125	PF3D7_1127100	PF3D7_1127100	PF3D7_1127100	PBANKA_0921300	PKNH_0925100	TGGT1_233140	AT3G46940	AT3G46940		DUT	DUT1	FALSE	FALSE	DUT	Deoxyuridine 5'-triphosphate nucleotidohydrolase, mitochondrial
6	E9KL35	0.125												FALSE	FALSE
6	ECHDC1	0.125										ECHDC1		FALSE	FALSE	ECHDC1	Ethylmalonyl-CoA decarboxylase
6	ECHS1	0.125						TGGT1_317705			A0A182YLA3	ECHS1	YALI0_B10406g	FALSE	FALSE	ECHS1	Enoyl-CoA hydratase, mitochondrial
6	EEF1A1	0.125	PF3D7_1357100	PF3D7_1357100	PF3D7_1357100	PBANKA_1133400	PKNH_1114500		AT1G07940	AT1G07940	A0A182XYS3	EEF1A1	TEF	FALSE	FALSE	EEF1A1	Elongation factor 1-alpha 1
6	EIF2AK2	0.125					PKNH_1237800					EIF2AK2		FALSE	FALSE	EIF2AK2	Interferon-induced, double-stranded RNA-activated protein kinase
6	EIF5A	0.125	PF3D7_1204300	PF3D7_1204300	PF3D7_1204300	PBANKA_0603200	PKNH_1304000	TGGT1_251810	AT1G13950	AT1G13950	A0A182Y6V5	EIF5A	YALI0_C06886g	FALSE	FALSE	EIF5A	Eukaryotic translation initiation factor 5A-1
6	EIPR1	0.125	PF3D7_1221600	PF3D7_1221600	PF3D7_1221600	PBANKA_1436800	PKNH_1440700	TGGT1_319910	AT1G76260	AT1G76260	A0A182YKZ4	EIPR1		FALSE	FALSE	EIPR1	EARP and GARP complex-interacting protein 1
6	ERP29	0.125									A0A182YH77	ERP29		FALSE	FALSE	ERP29	Endoplasmic reticulum resident protein 29
6	ESD	0.125							AT2G41530	AT2G41530	A0A182Y6L6	ESD	YALI0_C20405g	FALSE	FALSE	ESD	S-formylglutathione hydrolase
6	ETFRF1	0.125						TGGT1_268985				ETFRF1	YALI0_A15433g	FALSE	FALSE	ETFRF1	Electron transfer flavoprotein regulatory factor 1
6	ETHE1	0.125							AT1G53580	AT1G53580	A0A182XXA9	ETHE1		FALSE	FALSE	ETHE1	Persulfide dioxygenase ETHE1, mitochondrial
6	FAHD2A	0.125									A0A182YNI4	FAHD2	YALI0_B03080g	FALSE	FALSE	FAHD2A	Fumarylacetoacetate hydrolase domain-containing protein 2A
6	FAM210A	0.125									A0A182YM55	FAM210A		FALSE	FALSE	FAM210A	Protein FAM210A
6	FAM36A	0.25												FALSE	FALSE
6	FKBP11	0.125										FKBP11		FALSE	FALSE	FKBP11	Peptidyl-prolyl cis-trans isomerase FKBP11
6	FLJ10842	0.125												FALSE	FALSE
6	FLJ22555	0.25												FALSE	FALSE
6	FUNDC2	0.375									A0A182Y8F6	FUNDC2	YALI0_A00440g	FALSE	FALSE	FUNDC2	FUN14 domain-containing protein 2
6	GDI1	0.125						TGGT1_202380			A0A182Y666	GDI1	YALI0_E33649g	FALSE	FALSE	GDI1	Rab GDP dissociation inhibitor alpha
6	GLIPR2	0.125							AT2G14610	AT2G14610	A0A182XZ50	GLIPR2	YALI0_D06149g	FALSE	FALSE	GLIPR2	Golgi-associated plant pathogenesis-related protein 1
6	GLO1	0.125	PF3D7_1113700	PF3D7_1113700	PF3D7_1113700	PBANKA_0933900	PKNH_0911300	TGGT1_248400	AT1G08110	AT1G08110	A0A182YCB3	GLO1	YALI0_E24057g	FALSE	FALSE	GLO1	Lactoylglutathione lyase
6	GPX4	0.125	PF3D7_1212000	PF3D7_1212000	PF3D7_1212000	PBANKA_0610500	PKNH_1234400	TGGT1_266130	AT4G31870	AT4G31870	A0A182YEZ1	GPX4	YALI0_E02310g	FALSE	FALSE	GPX4	Phospholipid hydroperoxide glutathione peroxidase
6	GSK3A	0.125										GSK3A		FALSE	FALSE	GSK3A	Glycogen synthase kinase-3 alpha
6	GSK3B	0.125	PF3D7_0312400	PF3D7_0312400	PF3D7_0312400	PBANKA_0410400	PKNH_0829800	TGGT1_265330	AT5G14640	AT5G14640	A0A182Y8X7	GSK3B	YALI0_D20966g	FALSE	FALSE	GSK3B	Glycogen synthase kinase-3 beta
6	GSTM3	0.125						TGGT1_285920				GSTM3		FALSE	FALSE	GSTM3	Glutathione S-transferase Mu 3
6	GSTP1	0.125										GSTP1		FALSE	FALSE	GSTP1	Glutathione S-transferase P
6	GYPC	0.125										GYPC		FALSE	FALSE	GYPC	Glycophorin-C
6	HEL-S-101	0.125												FALSE	FALSE
6	HEL-S-107	0.375												FALSE	FALSE
6	HEL-S-129m	0.125												FALSE	FALSE
6	HEL-S-130P	0.125												FALSE	FALSE
6	HEL-S-15	0.125												FALSE	FALSE
6	HEL-S-166mP	0.125												FALSE	FALSE
6	HEL-S-22	0.125												FALSE	FALSE
6	HEL-S-304	0.125												FALSE	FALSE
6	HEL-S-71	0.125												FALSE	FALSE
6	HEL103	0.125												FALSE	FALSE
6	HEL20	0.125												FALSE	FALSE
6	HEL32	0.25												FALSE	FALSE
6	HIST1H2AH	0.125												FALSE	FALSE
6	HIST1H4J	0.125												FALSE	FALSE
6	HMGCL	0.125						TGGT1_204460				HMGCL	YALI0_B22550g	FALSE	FALSE	HMGCL	Hydroxymethylglutaryl-CoA lyase, mitochondrial
6	HMOX1	0.125									A0A182XXP1	HMOX1	YALI0_D25278g	FALSE	FALSE	HMOX1	Heme oxygenase 1
6	HNRNPD	0.125										HNRNPD		FALSE	FALSE	HNRNPD	Heterogeneous nuclear ribonucleoprotein D0
6	HNRNPF	0.125				PBANKA_1457600			AT5G66010	AT5G66010	A0A182XW92	HNRNPF		FALSE	FALSE	HNRNPF	Heterogeneous nuclear ribonucleoprotein F
6	HNRNPM	0.125						TGGT1_262620				HNRNPM		FALSE	FALSE	HNRNPM	Heterogeneous nuclear ribonucleoprotein M
6	HRAS	0.25									A0A182Y4M9			FALSE	FALSE	HRAS	GTPase HRas
6	HSCB	0.125	PF3D7_0920100	PF3D7_0920100	PF3D7_0920100	PBANKA_0821000	PKNH_0718100	TGGT1_288685	AT5G06410	AT5G06410	A0A182YI63	HSCB	YALI0_D00220g	FALSE	FALSE	HSCB	Iron-sulfur cluster co-chaperone protein HscB
6	HTATIP2	0.25										HTATIP2		FALSE	FALSE	HTATIP2	Oxidoreductase HTATIP2
6	IFI35	0.125										IFI35		FALSE	FALSE	IFI35	Interferon-induced 35 kDa protein
6	KRAS	0.5										KRAS		FALSE	FALSE	KRAS	GTPase KRas
6	KRTAP11-1	0.125				PBANKA_0912400						KRTAP11-1		FALSE	FALSE	KRTAP11-1	Keratin-associated protein 11-1
6	LAMTOR1	0.125									A0A182YIR9	LAMTOR1	YALI0_E23111g	FALSE	FALSE	LAMTOR1	Ragulator complex protein LAMTOR1
6	LANCL1	0.125	PF3D7_0525400	PF3D7_0525400	PF3D7_0525400							LANCL1		FALSE	FALSE	LANCL1	Glutathione S-transferase LANCL1
6	LASP1	0.25										LASP1		FALSE	FALSE	LASP1	LIM and SH3 domain protein 1
6	LDAH	0.125							AT3G11620	AT3G11620	A0A182Y8Y5	LDAH	YALI0_F16687g	FALSE	FALSE	LDAH	Lipid droplet-associated hydrolase
6	LGMN	0.125							AT3G20210	AT3G20210		LGMN		FALSE	FALSE	LGMN	Legumain
6	LOC51064	0.125												FALSE	FALSE
6	LRRN4CL	0.125										LRRN4CL		FALSE	FALSE	LRRN4CL	LRRN4 C-terminal-like protein
6	LSM2	0.125	PF3D7_0520300	PF3D7_0520300	PF3D7_0520300	PBANKA_1235100	PKNH_1012800	TGGT1_297140	AT1G03330	AT1G03330	A0A182YNR3	LSM2	YALI0_F08459g	FALSE	FALSE	LSM2	U6 snRNA-associated Sm-like protein LSm2
6	LYRM7	0.125	PF3D7_0405800	PF3D7_0405800	PF3D7_0405800	PBANKA_1003500	PKNH_0303900	TGGT1_251885	AT3G62810	AT3G62810	A0A182Y836	LYRM7	MZM1	FALSE	FALSE	LYRM7	Complex III assembly factor LYRM7
6	LYZ	0.125									A0A182XYM2	LYS		FALSE	FALSE	LYZ	Lysozyme C
6	LZIC	0.125										LZIC		FALSE	FALSE	LZIC	Protein LZIC
6	MAD2L1	0.125							AT3G25980	AT3G25980	A0A182XXQ5	MAD2L1	YALI0_E13684g	FALSE	FALSE	MAD2L1	Mitotic spindle assembly checkpoint protein MAD2A
6	MANF	0.125									A0A182Y4A9	MANF		FALSE	FALSE	MANF	Mesencephalic astrocyte-derived neurotrophic factor
6	MBNL1	0.125										MBNL1		FALSE	FALSE	MBNL1	Muscleblind-like protein 1
6	METTL9	0.25									A0A182YI90	METTL9		FALSE	FALSE	METTL9	Protein-L-histidine N-pros-methyltransferase
6	MSRB3	0.125							AT1G53670	AT1G53670	A0A182Y477	MSRB3		FALSE	FALSE	MSRB3	Methionine-R-sulfoxide reductase B3
6	NOTCH3	0.125										NOTCH3		FALSE	FALSE	NOTCH3	Neurogenic locus notch homolog protein 3
6	NRAS	0.375										NRAS		FALSE	FALSE	NRAS	GTPase NRas
6	O15513::2	0.125												FALSE	FALSE
6	OCC1	0.25										P0C914		FALSE	FALSE	OCC1	Overexpressed in colon carcinoma 1 protein
6	OCIAD1	0.125	PF3D7_1209700	PF3D7_1209700	PF3D7_1209700						A0A182XZ80	Ociad1		FALSE	FALSE	OCIAD1	OCIA domain-containing protein 1
6	ORMDL2	0.125										ORMDL2		FALSE	FALSE	ORMDL2	ORM1-like protein 2
6	OVCA2	0.125									A0A182XVI6	OVCA2	YALI0_D16940g	FALSE	FALSE	OVCA2	Esterase OVCA2
6	PAFAH1B2	0.125									A0A182Y4X2	PAFAH1B2P68402		FALSE	FALSE	PAFAH1B2	Platelet-activating factor acetylhydrolase IB subunit alpha2
6	PBDC1	0.125	PF3D7_1420500	PF3D7_1420500	PF3D7_1420500						A0A182XZ41	PBDC1	YALI0_B04114g	FALSE	FALSE	PBDC1	Protein PBDC1
6	PCMT1	0.125	PF3D7_1432700	PF3D7_1432700	PF3D7_1432700	PBANKA_1012200	PKNH_0419300	TGGT1_315130	AT5G50240	AT5G50240	A0A182XXT0	PCMT1		FALSE	FALSE	PCMT1	Protein-L-isoaspartate(D-aspartate) O-methyltransferase
6	PDCD10	0.125									A0A182YSK7	PDCD10		FALSE	FALSE	PDCD10	Programmed cell death protein 10
6	PDIA5	0.125									A0A182YHC3	PDIA5		FALSE	FALSE	PDIA5	Protein disulfide-isomerase A5
6	PDIA6	0.125	PF3D7_1134100	PF3D7_1134100	PF3D7_1134100	PBANKA_0914300	PKNH_0932300	TGGT1_249270	AT1G04980	AT1G04980	A0A182YJS0	PDIA6	YALI0_C12386g	FALSE	FALSE	PDIA6	Protein disulfide-isomerase A6
6	PDLIM4	0.125										PDLIM4		FALSE	FALSE	PDLIM4	PDZ and LIM domain protein 4
6	PFN2	0.125							AT4G29350	AT4G29350		PFN2		FALSE	FALSE	PFN2	Profilin-2
6	PGRMC2	0.125										PGRMC2		FALSE	FALSE	PGRMC2	Membrane-associated progesterone receptor component 2
6	PIP5K1C	0.125						TGGT1_230490				PIP5K1C	YALI0_F23573g	FALSE	FALSE	PIP5K1C	Phosphatidylinositol 4-phosphate 5-kinase type-1 gamma
6	PITPNB	0.25										PITPNB		FALSE	FALSE	PITPNB	Phosphatidylinositol transfer protein beta isoform
6	PMPCA	0.125	PF3D7_0523100	PF3D7_0523100	PF3D7_0523100	PBANKA_1237900	PKNH_1009800	TGGT1_202680				PMPCA	YALI0_F13409g	FALSE	FALSE	PMPCA	Mitochondrial-processing peptidase subunit alpha
6	PPIB	0.25				PBANKA_0932200			AT5G13120	AT5G13120	A0A182YEH4	PPIB	CPR2	FALSE	FALSE	PPIB	Peptidyl-prolyl cis-trans isomerase B
6	PPIL3	0.125	PF3D7_1116300	PF3D7_1116300	PF3D7_1116300	PBANKA_0931700	PKNH_0914000	TGGT1_289250	AT1G01940	AT1G01940	A0A182Y696	PPIL3		FALSE	FALSE	PPIL3	Peptidyl-prolyl cis-trans isomerase-like 3
6	PPM2C	0.125												FALSE	FALSE
6	PPP1CA	0.125							AT4G11240	AT4G11240		PPP1CA	YALI0_A08077g	FALSE	FALSE	PPP1CA	Serine/threonine-protein phosphatase PP1-alpha catalytic subunit
6	PRR4	0.125												FALSE	FALSE	PRR4	Proline-rich protein 4
6	PSPH	0.125						TGGT1_222900	AT1G18640	AT1G18640	A0A182Y1W9	PSPH	YALI0_B20438g	FALSE	FALSE	PSPH	Phosphoserine phosphatase
6	PTBP1	0.125							AT1G43190	AT1G43190	A0A182XXM2	PTBP1		FALSE	FALSE	PTBP1	Polypyrimidine tract-binding protein 1
6	PTGES2	0.375						TGGT1_304660	AT5G42150	AT5G42150	A0A182YQQ8	PTGES2		FALSE	FALSE	PTGES2	Prostaglandin E synthase 2
6	PTP4A2	0.125	PF3D7_1113100	PF3D7_1113100	PF3D7_1113100	PBANKA_0934500						PTP4A2		FALSE	FALSE	PTP4A2	Protein tyrosine phosphatase type IVA 2
6	Q53H01	0.125												FALSE	FALSE
6	Q59EH3	0.125												FALSE	FALSE
6	Q59GJ0	0.125												FALSE	FALSE
6	Q59HG9	0.125												FALSE	FALSE
6	Q9H2J9	0.125												FALSE	FALSE
6	Q9H2P1	0.25												FALSE	FALSE
6	RAB10	0.5										RAB10		FALSE	FALSE	RAB10	Ras-related protein Rab-10
6	RAB11B	0.5						TGGT1_289680				RAB11B	YALI0_D14630g	TRUE	TRUE	RAB11B	Ras-related protein Rab-11B
6	RAB12	0.25										RAB12		FALSE	FALSE	RAB12	Ras-related protein Rab-12
6	RAB13	0.125										RAB13		FALSE	FALSE	RAB13	Ras-related protein Rab-13
6	RAB14	0.5									A0A182Y9Y3	RAB14		FALSE	FALSE	RAB14	Ras-related protein Rab-14
6	RAB15	0.125										RAB15		FALSE	FALSE	RAB15	Ras-related protein Rab-15
6	RAB18	0.375	PF3D7_0807300	PF3D7_0807300	PF3D7_0807300	PBANKA_1223300	PKNH_0111500	TGGT1_313190	AT1G43890	AT1G43890	A0A182YKM2	RAB18		TRUE	TRUE	RAB18	Ras-related protein Rab-18
6	RAB1A	0.625	PF3D7_0512600	PF3D7_0512600	PF3D7_0512600	PBANKA_1112300	PKNH_1020500	TGGT1_214770	AT4G17530	AT4G17530	A0A182YGK6	RAB1A	YALI0_D08162g	TRUE	TRUE	RAB1A	Ras-related protein Rab-1A
6	RAB1B	0.625										RAB1B		TRUE	FALSE	RAB1B	Ras-related protein Rab-1B
6	RAB2	0.625												TRUE	FALSE
6	RAB21	0.5										RAB21		FALSE	FALSE	RAB21	Ras-related protein Rab-21
6	RAB22A	0.375										RAB22A		FALSE	FALSE	RAB22A	Ras-related protein Rab-22A
6	RAB24	0.125										RAB24		FALSE	FALSE	RAB24	Ras-related protein Rab-24
6	RAB2A	0.125	PF3D7_1231100	PF3D7_1231100	PF3D7_1231100	PBANKA_1445800	PKNH_1450500	TGGT1_312050	AT4G17170	AT4G17170	A0A182YNP7	RAB2A		TRUE	TRUE	RAB2A	Ras-related protein Rab-2A
6	RAB31	0.625										RAB31		TRUE	FALSE	RAB31	Ras-related protein Rab-31
6	RAB32	0.625									A0A182XZG9	RAB32		TRUE	FALSE	RAB32	Ras-related protein Rab-32
6	RAB35	0.25									A0A182Y4C2	RAB35		FALSE	FALSE	RAB35	Ras-related protein Rab-35
6	RAB3A	0.125										RAB3A		FALSE	FALSE	RAB3A	Ras-related protein Rab-3A
6	RAB3B	0.25										RAB3B		FALSE	FALSE	RAB3B	Ras-related protein Rab-3B
6	RAB3D	0.125										RAB3D		FALSE	FALSE	RAB3D	Ras-related protein Rab-3D
6	RAB4A	0.375						TGGT1_257340				RAB4A		FALSE	FALSE	RAB4A	Ras-related protein Rab-4A
6	RAB5A	0.375	PF3D7_0106800	PF3D7_0106800	PF3D7_0106800		PKNH_0206700				A0A182YGX1	RAB5A		TRUE	TRUE	RAB5A	Ras-related protein Rab-5A
6	RAB5B	0.375				PBANKA_0206500						RAB5B	YALI0_D07128g	FALSE	FALSE	RAB5B	Ras-related protein Rab-5B
6	RAB5C	0.375						TGGT1_267810	AT4G19640	AT4G19640		RAB5C		FALSE	FALSE	RAB5C	Ras-related protein Rab-5C
6	RAB6A	0.5	PF3D7_1144900	PF3D7_1144900	PF3D7_1144900	PBANKA_0904100	PKNH_0942800	TGGT1_310460	AT2G44610	AT2G44610	A0A182Y730	RAB6A	YALI0_B22154g	TRUE	TRUE	RAB6A	Ras-related protein Rab-6A
6	RAB6A::1	0.125												FALSE	FALSE
6	RAB7A	0.625	PF3D7_0903200	PF3D7_0903200	PF3D7_0903200	PBANKA_0418200	PKNH_0700900	TGGT1_248880	AT3G18820	AT3G18820	A0A182YAK1	RAB7A	YALI0_F19602g	TRUE	TRUE	RAB7A	Ras-related protein Rab-7a
6	RAB8B	0.25							AT5G59840	AT5G59840		RAB8B	RYL1	FALSE	FALSE	RAB8B	Ras-related protein Rab-8B
6	RAB9A	0.125										RAB9A		FALSE	FALSE	RAB9A	Ras-related protein Rab-9A
6	RABAC1	0.125						TGGT1_214810	AT1G08770	AT1G08770	A0A182YG41	RABAC1	YALI0_A09845g	FALSE	FALSE	RABAC1	Prenylated Rab acceptor protein 1
6	RAC1	0.25							AT4G35020	AT4G35020	A0A182Y0T0	RAC1	YALI0_E25845g	FALSE	FALSE	RAC1	Ras-related C3 botulinum toxin substrate 1
6	RALA	0.125									A0A182YSR9	RALA		FALSE	FALSE	RALA	Ras-related protein Ral-A
6	RALB	0.5										RALB		FALSE	FALSE	RALB	Ras-related protein Ral-B
6	RAP1A	0.25										RAP1A		FALSE	FALSE	RAP1A	Ras-related protein Rap-1A
6	RAP1B	0.375									A0A182YJV9	RAP1B	YALI0_F23177g	FALSE	FALSE	RAP1B	Ras-related protein Rap-1b
6	RAP2B	0.125										RAP2B		FALSE	FALSE	RAP2B	Ras-related protein Rap-2b
6	RAP2C	0.125										RAP2C		FALSE	FALSE	RAP2C	Ras-related protein Rap-2c
6	RBM3	0.25										RBM3		FALSE	FALSE	RBM3	RNA-binding protein 3
6	RHOB	0.25										RHOB		FALSE	FALSE	RHOB	Rho-related GTP-binding protein RhoB
6	RHOC	0.25										RHOC		FALSE	FALSE	RHOC	Rho-related GTP-binding protein RhoC
6	RHOG	0.125										RHOG		FALSE	FALSE	RHOG	Rho-related GTP-binding protein RhoG
6	RIPK1	0.125										RIPK1		FALSE	FALSE	RIPK1	Receptor-interacting serine/threonine-protein kinase 1
6	RMDN1	0.125									A0A182Y1L0	RMDN1		FALSE	FALSE	RMDN1	Regulator of microtubule dynamics protein 1
6	RND3	0.125										RND3		FALSE	FALSE	RND3	Rho-related GTP-binding protein RhoE
6	RPL11	0.125	PF3D7_0719600	PF3D7_0719600	PF3D7_0719600	PBANKA_0617100	PKNH_0315000	TGGT1_309820	AT2G42740	AT2G42740	A0A182YB37	RPL11	YALI0_B15103g	FALSE	FALSE	RPL11	60S ribosomal protein L11
6	RPL28	0.125				PBANKA_0906500	PKNH_0940300	TGGT1_229250	AT2G19730	AT2G19730	A0A182Y0R9	RPL28	YALI0_E14212g	FALSE	FALSE	RPL28	60S ribosomal protein L28
6	RPL30	0.25	PF3D7_1019400	PF3D7_1019400	PF3D7_1019400	PBANKA_0503600	PKNH_0603600	TGGT1_232230	AT1G36240	AT1G36240	A0A182XXC3	RPL30	RPL30	FALSE	FALSE	RPL30	60S ribosomal protein L30
6	RPL35	0.125	PF3D7_1124900	PF3D7_1124900	PF3D7_1124900	PBANKA_0923400	PKNH_0922800	TGGT1_250810	AT2G39390	AT2G39390	A0A182YGG8	RPL35	YALI0_A09922g	FALSE	FALSE	RPL35	60S ribosomal protein L35
6	RPS15	0.125	PF3D7_1317800	PF3D7_1317800	PF3D7_1317800	PBANKA_1416300	PKNH_1418500	TGGT1_213350	AT5G09500	AT5G09500	A0A182YBG6	RPS15	YALI0_F05803g	FALSE	FALSE	RPS15	40S ribosomal protein S15
6	RPS26	0.125	PF3D7_0217800	PF3D7_0217800	PF3D7_0217800	PBANKA_0314500	PKNH_0403100	TGGT1_243570	AT3G56340	AT3G56340	A0A182YC92	RPS26	YALI0_E19701g	FALSE	FALSE	RPS26	40S ribosomal protein S26
6	RPS28	0.125	PF3D7_1461300	PF3D7_1461300	PF3D7_1461300	PBANKA_1325000	PKNH_1220400	TGGT1_209290	AT3G10090	AT3G10090	A0A182Y4I5	RPS28	YALI0_C05148g	FALSE	FALSE	RPS28	40S ribosomal protein S28
6	RRAS	0.75										RRAS		TRUE	FALSE	RRAS	Ras-related protein R-Ras
6	RRAS2	0.5										RRAS2		FALSE	FALSE	RRAS2	Ras-related protein R-Ras2
6	S100A13	0.125										S100A13		FALSE	FALSE	S100A13	Protein S100-A13
6	S100A6	0.125												FALSE	FALSE	S100A6	Protein S100-A6
6	SAR1A	0.75	PF3D7_0416800	PF3D7_0416800	PF3D7_0416800	PBANKA_0718800	PKNH_0509200					SAR1A		TRUE	FALSE	SAR1A	GTP-binding protein SAR1a
6	SAR1A::1	0.125												FALSE	FALSE
6	SDC2	0.125										SDC2		FALSE	FALSE	SDC2	Syndecan-2
6	SDR39U1	0.25						TGGT1_246080	AT2G21280	AT2G21280	A0A182YCQ5	SDR39U1		FALSE	FALSE	SDR39U1	Epimerase family protein SDR39U1
6	SEC22B	0.375	PF3D7_0320100	PF3D7_0320100	PF3D7_0320100	PBANKA_1218400	PKNH_0821100	TGGT1_270070	AT1G11890	AT1G11890	A0A182YSW9	SEC22B	SEC22	FALSE	FALSE	SEC22B	Vesicle-trafficking protein SEC22b
6	SELENOT	0.125							AT5G58640	AT5G58640	A0A182Y9U4	SELENOT		FALSE	FALSE	SELENOT	Thioredoxin reductase-like selenoprotein T
6	SERPINB6	0.125										LOC617406		FALSE	FALSE	SERPINB6	Serpin B6
6	SERPINH1	0.125										SERPINH1		FALSE	FALSE	SERPINH1	Serpin H1
6	SIRT3	0.125										SIRT3		FALSE	FALSE	SIRT3	NAD-dependent protein deacetylase sirtuin-3, mitochondrial
6	SLC25A11	0.125	PF3D7_0823900	PF3D7_0823900	PF3D7_0823900	PBANKA_0706700	PKNH_1317900	TGGT1_274060	AT5G19760	AT5G19760	A0A182YC95	SLC25A11		FALSE	FALSE	SLC25A11	Mitochondrial 2-oxoglutarate/malate carrier protein
6	SLIT1	0.125										SLIT1		FALSE	FALSE	SLIT1	Slit homolog 1 protein
6	SMIM20	0.125									A0A182YL98	SMIM20		FALSE	FALSE	SMIM20	Small integral membrane protein 20
6	SNX3	0.25						TGGT1_309870				SNX3	SNX3	FALSE	FALSE	SNX3	Sorting nexin-3
6	SPARC	0.125										SPARC		FALSE	FALSE	SPARC	SPARC
6	SPG21	0.125	PF3D7_1441600	PF3D7_1441600	PF3D7_1441600	PBANKA_1305500	PKNH_1240700	TGGT1_312660	AT4G12230	AT4G12230		SPG21		FALSE	FALSE	SPG21	Maspardin
6	STON1-GTF2A1L	0.125												FALSE	FALSE
6	SYBL1	0.125												FALSE	FALSE
6	SYNJ2BP	0.125										SYNJ2BP		FALSE	FALSE	SYNJ2BP	Synaptojanin-2-binding protein
6	TIMM17A	0.125									A0A182YEQ2	TIMM17A		FALSE	FALSE	TIMM17A	Mitochondrial import inner membrane translocase subunit Tim17-A
6	TIMM23	0.125	PF3D7_1356200	PF3D7_1356200	PF3D7_1356200	PBANKA_1132500	PKNH_1115300	TGGT1_214150	AT3G04800	AT3G04800	A0A182YHB8	TIMM23	YALI0_F29183g	FALSE	FALSE	TIMM23	Mitochondrial import inner membrane translocase subunit Tim23
6	TMEM126A	0.25									A0A182Y4U9	TMEM126A		FALSE	FALSE	TMEM126A	Transmembrane protein 126A
6	TMEM65	0.125	PF3D7_1145600	PF3D7_1145600	PF3D7_1145600	PBANKA_0903400	PKNH_0943500	TGGT1_236510			A0A182YFR6	TMEM65		FALSE	FALSE	TMEM65	Transmembrane protein 65
6	TOMM20	0.125									A0A182Y1N5	TOMM20	YALI0_A07084g	FALSE	FALSE	TOMM20	Mitochondrial import receptor subunit TOM20 homolog
6	TRIOBP	0.125										A0A3Q1MSS4		FALSE	FALSE	TRIOBP	TRIO and F-actin-binding protein
6	TTC1	0.125	PF3D7_1241900	PF3D7_1241900	PF3D7_1241900	PBANKA_1455300	PKNH_1461200	TGGT1_247000	AT4G30480	AT4G30480	A0A182XXA8	TTC1	YALI0_F12727g	FALSE	FALSE	TTC1	Tetratricopeptide repeat protein 1
6	TXLNA	0.125							AT5G50840	AT5G50840	A0A182Y898	TXLNA		FALSE	FALSE	TXLNA	Alpha-taxilin
6	UBLCP1	0.125						TGGT1_222010	AT4G06599	AT4G06599	A0A182YP26	UBLCP1		FALSE	FALSE	UBLCP1	Ubiquitin-like domain-containing CTD phosphatase 1
6	UPI0000169E96	0.125												FALSE	FALSE
6	UPI0000225CCA	0.125												FALSE	FALSE
6	UROD	0.125	PF3D7_0607300	PF3D7_0607300	PF3D7_0607300	PBANKA_0105900	PKNH_1143000	TGGT1_289940	AT2G40490	AT2G40490	A0A182Y9F6	UROD	YALI0_C01716g	FALSE	FALSE	UROD	Uroporphyrinogen decarboxylase
6	VASP	0.125										VASP		FALSE	FALSE	VASP	Vasodilator-stimulated phosphoprotein
6	hCG_1994130	0.125												FALSE	FALSE
6	hCG_1995540	0.25												FALSE	FALSE
6	hCG_2001986	0.125												FALSE	FALSE
7	A0A0A6YZ17	0.125												FALSE	FALSE
7	A0A140VJM0	0.125												FALSE	FALSE
7	A0A140VKE1	0.125												FALSE	FALSE
7	ABCB6	0.125	PF3D7_1447900	PF3D7_1447900	PF3D7_1447900	PBANKA_1311700	PKNH_1234200				abcB6	ABCB6		FALSE	FALSE	ABCB6	ATP-binding cassette sub-family B member 6
7	ABCD4	0.125							AT1G54350	AT1G54350		ABCD4		FALSE	FALSE	ABCD4	Lysosomal cobalamin transporter ABCD4
7	ACE	0.125									A0A182Y0N9	ACE		FALSE	FALSE	ACE	Angiotensin-converting enzyme
7	ACLY	0.125						TGGT1_223840	AT3G06650	AT3G06650	A0A182YIL9	ACLY	YALI0_E34793g	FALSE	FALSE	ACLY	ATP-citrate synthase
7	ACTR10	0.25						TGGT1_221410			A0A182YCB2	ACTR10		FALSE	FALSE	ACTR10	Actin-related protein 10
7	ACTR1A	0.5	PF3D7_0103800	PF3D7_0103800	PF3D7_0103800			TGGT1_248630			A0A182Y465	ACTR1A		FALSE	FALSE	ACTR1A	Alpha-centractin
7	ACTR1B	0.25				PBANKA_0209300	PKNH_0209700					ACTR1B	YALI0_E05335g	FALSE	FALSE	ACTR1B	Beta-centractin
7	ADGRE5	0.125										ADGRE5		FALSE	FALSE	ADGRE5	Adhesion G protein-coupled receptor E5
7	AP1G1	0.125	PF3D7_1455500	PF3D7_1455500	PF3D7_1455500	PBANKA_1319200	PKNH_1226300	TGGT1_313670	AT1G60070	AT1G60070	A0A182Y3I6	AP1G1	YALI0_B21340g	FALSE	FALSE	AP1G1	AP-1 complex subunit gamma-1
7	AP1S1	0.125										AP1S1		FALSE	FALSE	AP1S1	AP-1 complex subunit sigma-1A
7	AP3D1	0.125						TGGT1_309370	AT1G48760	AT1G48760	A0A182YQT9	AP3D1	YALI0_F00198g	FALSE	FALSE	AP3D1	AP-3 complex subunit delta-1
7	ARFIP2	0.125									A0A182YQA2	ARFIP2		FALSE	FALSE	ARFIP2	Arfaptin-2
7	ARHGEF17	0.375									A0A182XX46	ARHGEF17		FALSE	FALSE	ARHGEF17	Rho guanine nucleotide exchange factor 17
7	ATG9A	0.125						TGGT1_260640	AT2G31260	AT2G31260	A0A182YRC6	ATG9A	ATG9	FALSE	FALSE	ATG9A	Autophagy-related protein 9A
7	ATP6AP1	0.875							AT3G13410	AT3G13410	A0A182XX75	ATP6AP1	BIG1	TRUE	TRUE	ATP6AP1	V-type proton ATPase subunit S1
7	ATP6AP2	0.375	PF3D7_0613100	PF3D7_0613100	PF3D7_0613100	PBANKA_0111400	PKNH_1136900		AT3G24160	AT3G24160	A0A182Y4H0	ATP6AP2		TRUE	TRUE	ATP6AP2	Renin receptor
7	ATP6V0A1	0.125					PKNH_0112000				A0A182YEV8	ATP6V0A1	YALI0_F31119g	TRUE	TRUE	ATP6V0A1	V-type proton ATPase 116 kDa subunit a1
7	ATP6V0A2	0.625	PF3D7_0806800	PF3D7_0806800	PF3D7_0806800	PBANKA_1223800						ATP6V0A2		TRUE	TRUE	ATP6V0A2	V-type proton ATPase 116 kDa subunit a2
7	ATP6V0C	0.75	PF3D7_0519200	PF3D7_0519200	PF3D7_0519200	PBANKA_1234000	PKNH_1013900	TGGT1_212310	AT1G19910	AT1G19910	A0A182YAC2	ATP6V0C	YALI0_F24475g	TRUE	TRUE	ATP6V0C	V-type proton ATPase 16 kDa proteolipid subunit
7	ATP6V0D1	1	PF3D7_1464700	PF3D7_1464700	PF3D7_1464700	PBANKA_1328100	PKNH_1216800	TGGT1_259010	AT3G28710	AT3G28710	A0A182Y7J9	ATP6V0D1	YALI0_F16181g	TRUE	TRUE	ATP6V0D1	V-type proton ATPase subunit d 1
7	ATP6V0D2	0.25										ATP6V0D2		FALSE	FALSE	ATP6V0D2	V-type proton ATPase subunit d 2
7	B2RBE5	0.125												FALSE	FALSE
7	B3KPZ0	0.25												FALSE	FALSE
7	B4DF30	0.125												FALSE	FALSE
7	BCAT2	0.125	PF3D7_1458400	PF3D7_1458400	PF3D7_1458400	PBANKA_1322100	PKNH_1223400					BCAT2		FALSE	FALSE	BCAT2	Branched-chain-amino-acid aminotransferase, mitochondrial
7	BCS1L	0.125	PF3D7_0603200	PF3D7_0603200	PF3D7_0603200	PBANKA_0102000	PKNH_1147500	TGGT1_243490	AT5G17760	AT5G17760	A0A182XX23	BCS1L	YALI0_D03509g	FALSE	FALSE	BCS1L	Mitochondrial chaperone BCS1
7	BICD2	0.125										BICD2		FALSE	FALSE	BICD2	Protein bicaudal D homolog 2
7	BSDC1	0.125							AT4G13110	AT4G13110	A0A182YAY6	BSDC1	YALI0_F04554g	FALSE	FALSE	BSDC1	BSD domain-containing protein 1
7	CALHM2	0.375										CALHM2		FALSE	FALSE	CALHM2	Calcium homeostasis modulator protein 2
7	CALHM5	0.125										CALHM5		FALSE	FALSE	CALHM5	Calcium homeostasis modulator protein 5
7	CAV2	0.25										CAV2		FALSE	FALSE	CAV2	Caveolin-2
7	CCDC126	0.125										CCDC126		FALSE	FALSE	CCDC126	Coiled-coil domain-containing protein 126
7	CCDC90B	0.5							AT2G16460	AT2G16460		CCDC90B		FALSE	FALSE	CCDC90B	Coiled-coil domain-containing protein 90B, mitochondrial
7	CCPG1	0.125										CCPG1		FALSE	FALSE	CCPG1	Cell cycle progression protein 1
7	CDK4	0.125										CDK4		FALSE	FALSE	CDK4	Cyclin-dependent kinase 4
7	CLCN7	0.125							AT5G26240	AT5G26240	A0A182XYX6	CLCN7		FALSE	FALSE	CLCN7	H(+)/Cl(-) exchange transporter 7
7	CNOT1	0.125	PF3D7_1103800	PF3D7_1103800	PF3D7_1103800	PBANKA_0943100	PKNH_0901400	TGGT1_291140	AT1G02080	AT1G02080	A0A182YMU2	CNOT1	YALI0_F23045g	FALSE	FALSE	CNOT1	CCR4-NOT transcription complex subunit 1
7	CNOT10	0.125							AT5G35430	AT5G35430	A0A182YFV7	CNOT10		FALSE	FALSE	CNOT10	CCR4-NOT transcription complex subunit 10
7	CNOT2	0.125	PF3D7_1128600	PF3D7_1128600	PF3D7_1128600	PBANKA_0919600	PKNH_0926700	TGGT1_257150	AT1G07705	AT1G07705	A0A182YSG5	CNOT2	YALI0_B22968g	FALSE	FALSE	CNOT2	CCR4-NOT transcription complex subunit 2
7	COLEC12	0.125										COLEC12		FALSE	FALSE	COLEC12	Collectin-12
7	COMMD9	0.125										COMMD9		FALSE	FALSE	COMMD9	COMM domain-containing protein 9
7	DCTN4	0.25	PF3D7_1453100	PF3D7_1453100	PF3D7_1453100	PBANKA_1316800	PKNH_1229000	TGGT1_316240			A0A182Y4W3	DCTN4	YALI0_F01881g	FALSE	FALSE	DCTN4	Dynactin subunit 4
7	DHRS2	0.125												FALSE	FALSE	DHRS2	Dehydrogenase/reductase SDR family member 2, mitochondrial
7	DMAC2L	0.125										DMAC2L		FALSE	FALSE	DMAC2L	ATP synthase subunit s, mitochondrial
7	DNM2	0.125										DNM2		FALSE	FALSE	DNM2	Dynamin-2
7	DOLK	0.125	PF3D7_0109850	PF3D7_0109850	PF3D7_0109850	PBANKA_0203750	PKNH_0203950	TGGT1_271170	AT3G45040	AT3G45040	A0A182Y430	DOLK	YALI0_E18942g	FALSE	FALSE	DOLK	Dolichol kinase
7	EIF2S2	0.125	PF3D7_1010600	PF3D7_1010600	PF3D7_1010600	PBANKA_1209000	PKNH_0810400	TGGT1_235540	AT5G20920	AT5G20920	A0A182YML8	EIF2S2	YALI0_E31691g	FALSE	FALSE	EIF2S2	Eukaryotic translation initiation factor 2 subunit 2
7	ELAC2	0.125	PF3D7_1465300	PF3D7_1465300	PF3D7_1465300	PBANKA_1328700	PKNH_1216200	TGGT1_235905	AT1G52160	AT1G52160	A0A182Y0N3	ELAC2	YALI0_A13057g	FALSE	FALSE	ELAC2	Zinc phosphodiesterase ELAC protein 2
7	EMC6	0.125	PF3D7_1214400	PF3D7_1214400	PF3D7_1214400	PBANKA_1430200	PKNH_1433900	TGGT1_239690	AT5G49540	AT5G49540	A0A182YJM4	EMC6	YALI0_A21010g	FALSE	FALSE	EMC6	ER membrane protein complex subunit 6
7	ENPP1	0.125										ENPP1		FALSE	FALSE	ENPP1	Ectonucleotide pyrophosphatase/phosphodiesterase family member 1
7	EPB41L3	0.125										EPB41L3		FALSE	FALSE	EPB41L3	Band 4.1-like protein 3
7	EPS15L1	0.125	PF3D7_1025000	PF3D7_1025000	PF3D7_1025000				AT1G20760	AT1G20760	A0A182Y9T6	EPS15L1		FALSE	FALSE	EPS15L1	Epidermal growth factor receptor substrate 15-like 1
7	FAM241A	0.25										FAM241A		FALSE	FALSE	FAM241A	Uncharacterized protein FAM241A
7	FLNB	0.25							AT3G23900	AT3G23900	A0A182YJN0	FLNB		FALSE	FALSE	FLNB	Filamin-B
7	FLNB::1	0.125												FALSE	FALSE
7	FUT8	0.125							AT5G28910	AT5G28910	A0A182YJU6	FUT8		FALSE	FALSE	FUT8	Alpha-(1,6)-fucosyltransferase
7	GLG1	0.5									A0A182YBC8	GLG1		FALSE	FALSE	GLG1	Golgi apparatus protein 1
7	GLTP	0.125				PBANKA_0816800					A0A182YGF8	GLTP	YALI0_F18898g	FALSE	FALSE	GLTP	Glycolipid transfer protein
7	HAUS6	0.125							AT5G40740	AT5G40740	A0A182YP47	HAUS6		FALSE	FALSE	HAUS6	HAUS augmin-like complex subunit 6
7	HEL-S-67p	0.125												FALSE	FALSE
7	HEL-S-70	0.125												FALSE	FALSE
7	HK2	0.125	PF3D7_0624000	PF3D7_0624000	PF3D7_0624000	PBANKA_1122900	PKNH_1126200	TGGT1_265450			A0A182YEB4	HK2		FALSE	FALSE	HK2	Hexokinase-2
7	HSDL2	0.125									A0A182YQF8	HSDL2	SCP2	FALSE	FALSE	HSDL2	Hydroxysteroid dehydrogenase-like protein 2
7	IGF2R	0.25									A0A182Y4Y1	IGF2R	YALI0_C09163g	FALSE	FALSE	IGF2R	Cation-independent mannose-6-phosphate receptor
7	IL6ST	0.125										IL6ST		FALSE	FALSE	IL6ST	Interleukin-6 receptor subunit beta
7	ITGA1	0.25										ITGA1		FALSE	FALSE	ITGA1	Integrin alpha-1
7	ITGA4	0.25										ITGA4		FALSE	FALSE	ITGA4	Integrin alpha-4
7	ITGA6	0.125										ITGA6		FALSE	FALSE	ITGA6	Integrin alpha-6
7	JTV1	0.125												FALSE	FALSE
7	KNTC1	0.125									A0A182YC48	KNTC1		FALSE	FALSE	KNTC1	Kinetochore-associated protein 1
7	KRTCAP2	0.125							AT1G77350	AT1G77350		KRTCAP2		FALSE	FALSE	KRTCAP2	Keratinocyte-associated protein 2
7	LAMB2	0.125							AT5G44310	AT5G44310		LAMB2		FALSE	FALSE	LAMB2	Laminin subunit beta-2
7	LNPEP	0.125						TGGT1_224350				LNPEP		FALSE	FALSE	LNPEP	Leucyl-cystinyl aminopeptidase
7	LRRC40	0.125							AT3G15410	AT3G15410	A0A182Y318	LRRC40		FALSE	FALSE	LRRC40	Leucine-rich repeat-containing protein 40
7	MCOLN1	0.5										MCOLN1		FALSE	FALSE	MCOLN1	Mucolipin-1
7	MCUR1	0.625										MCUR1	YALI0_D13134g	TRUE	FALSE	MCUR1	Mitochondrial calcium uniporter regulator 1
7	MGAT5	0.125										MGAT5		FALSE	FALSE	MGAT5	Alpha-1,6-mannosylglycoprotein 6-beta-N-acetylglucosaminyltransferase A
7	MLEC	0.125									A0A182YGS5	MLEC		FALSE	FALSE	MLEC	Malectin
7	MRPL3	0.125	PF3D7_1245400	PF3D7_1245400	PF3D7_1245400	PBANKA_1458600	PKNH_1465100	TGGT1_230050	AT3G17465	AT3G17465	A0A182XYB9	MRPL3	YALI0_F10076g	FALSE	FALSE	MRPL3	39S ribosomal protein L3, mitochondrial
7	MRPS31	0.125									A0A182Y9I1	MRPS31		FALSE	FALSE	MRPS31	28S ribosomal protein S31, mitochondrial
7	MTOR	0.125						TGGT1_316430	AT1G50030	AT1G50030	A0A182YGZ2	MTOR	YALI0_F07084g	FALSE	FALSE	MTOR	Serine/threonine-protein kinase mTOR
7	NADSYN1	0.125	PF3D7_0926700	PF3D7_0926700	PF3D7_0926700	PBANKA_0827500	PKNH_0724800	TGGT1_269800	AT1G55090	AT1G55090	A0A182YQW1	NADSYN1	YALI0_A20108g	FALSE	FALSE	NADSYN1	Glutamine-dependent NAD(+) synthetase
7	NCLN	0.375	PF3D7_1013300	PF3D7_1013300	PF3D7_1013300	PBANKA_1211700	PKNH_0813100	TGGT1_231130	AT3G44330	AT3G44330	A0A182YHR2	NCLN		FALSE	FALSE	NCLN	Nicalin
7	NF2	0.125									A0A182YE24	NF2		FALSE	FALSE	NF2	Merlin
7	NME3	0.125					PKNH_1104800					NME3		FALSE	FALSE	NME3	Nucleoside diphosphate kinase 3
7	NOMO3	0.125												FALSE	FALSE	NOMO3	Nodal modulator 3
7	NSUN2	0.125	PF3D7_0704200	PF3D7_0704200	PF3D7_0704200	PBANKA_0801900	PKNH_0102400	TGGT1_294440	AT2G22400	AT2G22400	A0A182YHM1	NSUN2	YALI0_E06765g	FALSE	FALSE	NSUN2	RNA cytosine C(5)-methyltransferase NSUN2
7	OSTC	0.125							AT4G29870	AT4G29870	A0A182Y5I3	OSTC		FALSE	FALSE	OSTC	Oligosaccharyltransferase complex subunit
7	PAIP1	0.125										PAIP1		FALSE	FALSE	PAIP1	Polyadenylate-binding protein-interacting protein 1
7	PFDN4	0.125	PF3D7_0904500	PF3D7_0904500	PF3D7_0904500	PBANKA_0416900	PKNH_0702200	TGGT1_289210	AT1G08780	AT1G08780	A0A182Y2C2	PFDN4	YALI0_A01738g	FALSE	FALSE	PFDN4	Prefoldin subunit 4
7	PFN2	0.125							AT4G29350	AT4G29350		PFN2		FALSE	FALSE	PFN2	Profilin-2
7	PIGX	0.125						TGGT1_318370	AT5G46850	AT5G46850		PIGX	PBN1	FALSE	FALSE	PIGX	Phosphatidylinositol-glycan biosynthesis class X protein
7	PIP4K2B	0.125										PIP4K2B		FALSE	FALSE	PIP4K2B	Phosphatidylinositol 5-phosphate 4-kinase type-2 beta
7	PLGRKT	0.125										PLGRKT		FALSE	FALSE	PLGRKT	Plasminogen receptor (KT)
7	POLR1B	0.125	PF3D7_1134700	PF3D7_1134700	PF3D7_1134700			TGGT1_297530	AT1G29940	AT1G29940	A0A182Y5R7	POLR1B	YALI0_E09845g	FALSE	FALSE	POLR1B	DNA-directed RNA polymerase I subunit RPA2
7	POLR1C	0.125	PF3D7_1143300	PF3D7_1143300	PF3D7_1143300	PBANKA_0905700	PKNH_0941200	TGGT1_267390	AT1G60620	AT1G60620	A0A182Y8I7	POLR1C	YALI0_E23947g	FALSE	FALSE	POLR1C	DNA-directed RNA polymerases I and III subunit RPAC1
7	PPFIA1	0.125									A0A182YBB1	PPFIA1		FALSE	FALSE	PPFIA1	Liprin-alpha-1
7	PRR14L	0.125												FALSE	FALSE	PRR14L	Protein PRR14L
7	PSEN2	0.125										PSEN2		FALSE	FALSE	PSEN2	Presenilin-2
7	PTGFRN	0.375										PTGFRN		FALSE	FALSE	PTGFRN	Prostaglandin F2 receptor negative regulator
7	Q53X12	0.75												TRUE	FALSE
7	Q59E85	0.25												FALSE	FALSE
7	Q59E85::1	0.125												FALSE	FALSE
7	Q59ES3	0.125												FALSE	FALSE
7	Q59GF1	0.125												FALSE	FALSE
7	RABEP2	0.125										RABEP2		FALSE	FALSE	RABEP2	Rab GTPase-binding effector protein 2
7	RGPD3	0.125												FALSE	FALSE	RGPD3	RanBP2-like and GRIP domain-containing protein 3
7	SEC11C	0.125	PF3D7_1331300	PF3D7_1331300	PF3D7_1331300	PBANKA_1346200	PKNH_1269200	TGGT1_280740	AT1G52600	AT1G52600	A0A182XVR1	SEC11C	SEC11	FALSE	FALSE	SEC11C	Signal peptidase complex catalytic subunit SEC11C
7	SLC12A4	0.5										SLC12A4		FALSE	FALSE	SLC12A4	Solute carrier family 12 member 4
7	SLC12A6	0.125									A0A182YJZ3	SLC12A6		FALSE	FALSE	SLC12A6	Solute carrier family 12 member 6
7	SLC1A1	0.125									A0A182YNK2	SLC1A1		FALSE	FALSE	SLC1A1	Excitatory amino acid transporter 3
7	SLC1A3	0.125										SLC1A3		FALSE	FALSE	SLC1A3	Excitatory amino acid transporter 1
7	SLC1A4	0.125										SLC1A4		FALSE	FALSE	SLC1A4	Neutral amino acid transporter A
7	SLC1A5	0.5										SLC1A5		FALSE	FALSE	SLC1A5	Neutral amino acid transporter B(0)
7	SLC38A10	0.5	PF3D7_1208400	PF3D7_1208400	PF3D7_1208400	PBANKA_1128300	PKNH_1308300				A0A182YJR9	SLC38A10		FALSE	FALSE	SLC38A10	Putative sodium-coupled neutral amino acid transporter 10
7	SLMAP	0.125							AT2G45460	AT2G45460	A0A182YJB6	SLMAP	YALI0_F27291g	FALSE	FALSE	SLMAP	Sarcolemmal membrane-associated protein
7	SMARCD1	0.125				PBANKA_0109700	PKNH_1139000		AT5G14170	AT5G14170	A0A182YPZ8	SMARCD1	YALI0_D25344g	FALSE	FALSE	SMARCD1	SWI/SNF-related matrix-associated actin-dependent regulator of chromatin subfamily D member 1
7	SNX9	0.125									A0A182YL26	SNX9		FALSE	FALSE	SNX9	Sorting nexin-9
7	STAT3	0.125										STAT3		FALSE	FALSE	STAT3	Signal transducer and activator of transcription 3
7	STS	0.125										STS		FALSE	FALSE	STS	Steryl-sulfatase
7	STX2	0.125	PF3D7_0210700	PF3D7_0210700	PF3D7_0210700				AT1G61290	AT1G61290		STX2	YALI0_B10780g	FALSE	FALSE	STX2	Syntaxin-2
7	SUCLG2	0.125									A0A182YJP7	SUCLG2		FALSE	FALSE	SUCLG2	Succinate--CoA ligase [GDP-forming] subunit beta, mitochondrial
7	TBC1D9B	0.125										TBC1D9B		FALSE	FALSE	TBC1D9B	TBC1 domain family member 9B
7	TCIRG1	0.75										TCIRG1		TRUE	TRUE	TCIRG1	V-type proton ATPase 116 kDa subunit a3
7	TMEM147	0.125	PF3D7_1007000	PF3D7_1007000	PF3D7_1007000	PBANKA_1205200	PKNH_0805800	TGGT1_226270	AT1G47640	AT1G47640	A0A182YM19	TMEM147		FALSE	FALSE	TMEM147	Transmembrane protein 147
7	TMEM181	0.125									A0A182Y557	TMEM181		FALSE	FALSE	TMEM181	Transmembrane protein 181
7	TOM1L2	0.125	PF3D7_1307700	PF3D7_1307700	PF3D7_1307700	PBANKA_1406200	PKNH_1408000	TGGT1_216030	AT4G32760	AT4G32760	A0A182Y352	TOM1L2		FALSE	FALSE	TOM1L2	TOM1-like protein 2
7	TOMM20	0.125									A0A182Y1N5	TOMM20	YALI0_A07084g	FALSE	FALSE	TOMM20	Mitochondrial import receptor subunit TOM20 homolog
7	TRMT61B	0.125										TRMT61B		FALSE	FALSE	TRMT61B	tRNA (adenine(58)-N(1))-methyltransferase, mitochondrial
7	UBE2J1	0.125						TGGT1_278670	AT3G17000	AT3G17000		UBE2J1		FALSE	FALSE	UBE2J1	Ubiquitin-conjugating enzyme E2 J1
7	UBE2V2	0.125						TGGT1_310040			A0A182Y2B3	UBE2V2	YALI0_E29601g	FALSE	FALSE	UBE2V2	Ubiquitin-conjugating enzyme E2 variant 2
7	UPI0000125C91	0.125												FALSE	FALSE
7	USP24	0.125										USP24		FALSE	FALSE	USP24	Ubiquitin carboxyl-terminal hydrolase 24
7	USP9X	0.125									A0A182YQM6	USP9X		FALSE	FALSE	USP9X	Probable ubiquitin carboxyl-terminal hydrolase FAF-X
7	USP9Y	0.125												FALSE	FALSE	USP9Y	Probable ubiquitin carboxyl-terminal hydrolase FAF-Y
7	VMA21	0.125	PF3D7_1347400	PF3D7_1347400	PF3D7_1347400	PBANKA_1360200	PKNH_1253500	TGGT1_279340	AT2G31710	AT2G31710		VMA21	VMA21	FALSE	FALSE	VMA21	Vacuolar ATPase assembly integral membrane protein VMA21
7	VPS13C	0.125				PBANKA_1359300	PKNH_1254700	TGGT1_210700	AT4G17140	AT4G17140		VPS13C		FALSE	FALSE	VPS13C	Vacuolar protein sorting-associated protein 13C
7	XRN1	0.125						TGGT1_242830			A0A182Y8Z1	XRN1	YALI0_C23144g	FALSE	FALSE	XRN1	5'-3' exoribonuclease 1
7	ZWILCH	0.125									A0A182YSC6	ZWILCH		FALSE	FALSE	ZWILCH	Protein zwilch homolog
7	hCG_22119	0.125												FALSE	FALSE
7	pp6425	0.125												FALSE	FALSE
8	A0A140VJL0	0.125												FALSE	FALSE
8	A0A140VJT0	0.125												FALSE	FALSE
8	AK2	0.125	PF3D7_1008900	PF3D7_1008900	PF3D7_1008900	PBANKA_1207200	PKNH_0808600	TGGT1_224900	AT5G63400	AT5G63400	Adk2	AK2	ADK1	FALSE	FALSE	AK2	Adenylate kinase 2, mitochondrial
8	APRT	0.125							AT4G22570	AT4G22570	A0A182YD60	APRT	APT1	FALSE	FALSE	APRT	Adenine phosphoribosyltransferase
8	ARHGAP1	0.125	PF3D7_1007200	PF3D7_1007200	PF3D7_1007200		PKNH_0806000				A0A182XYI7	ARHGAP1	YALI0_B19052g	FALSE	FALSE	ARHGAP1	Rho GTPase-activating protein 1
8	ASAH1	0.125									A0A182XYE7	ASAH1	YALI0_E30833g	FALSE	FALSE	ASAH1	Acid ceramidase
8	ATP2C1	0.125	PF3D7_1211900	PF3D7_1211900	PF3D7_1211900	PBANKA_0610400	PKNH_1312000				A0A182YC82	ATP2C1	PMR1	FALSE	FALSE	ATP2C1	Calcium-transporting ATPase type 2C member 1
8	B4DNL4	0.125												FALSE	FALSE
8	BTD	0.125										BTD		FALSE	FALSE	BTD	Biotinidase
8	C2orf69	0.125	PF3D7_0323300	PF3D7_0323300	PF3D7_0323300	PBANKA_1215200	PKNH_0817100		AT2G44850	AT2G44850	A0A182YCN3	C2H2orf69		FALSE	FALSE	C2orf69	UPF0565 protein C2orf69
8	CAVIN1	0.125										CAVIN1		FALSE	FALSE	CAVIN1	Caveolae-associated protein 1
8	CDC42EP2	0.125										CDC42EP2		FALSE	FALSE	CDC42EP2	Cdc42 effector protein 2
8	CEND1	0.125										CEND1		FALSE	FALSE	CEND1	Cell cycle exit and neuronal differentiation protein 1
8	CERCAM	0.125										CERCAM		FALSE	FALSE	CERCAM	Inactive glycosyltransferase 25 family member 3
8	CLDN11	0.125										CLDN11		FALSE	FALSE	CLDN11	Claudin-11
8	CNIH4	0.125							AT1G12390	AT1G12390	A0A182YFD4	CNIH4	YALI0_F12001g	FALSE	FALSE	CNIH4	Protein cornichon homolog 4
8	CNN3	0.125									A0A182XXQ3	CNN3		FALSE	FALSE	CNN3	Calponin-3
8	COL8A1	0.125										COL8A1		FALSE	FALSE	COL8A1	Collagen alpha-1(VIII) chain
8	COX7C	0.125							AT1G72020	AT1G72020	A0A182XZ83	COX7C	YALI0_F04103g	FALSE	FALSE	COX7C	Cytochrome c oxidase subunit 7C, mitochondrial
8	CRABP2	0.125										CRABP2		FALSE	FALSE	CRABP2	Cellular retinoic acid-binding protein 2
8	CS	0.125	PF3D7_1022500	PF3D7_1022500	PF3D7_1022500	PBANKA_0506700	PKNH_0606800	TGGT1_268890	AT2G44350	AT2G44350	A0A182YCD2	CS	YALI0E02684g	FALSE	FALSE	CS	Citrate synthase, mitochondrial
8	CTDSP1	0.125					PKNH_1405000				A0A182YDA9	CTDSP1		FALSE	FALSE	CTDSP1	Carboxy-terminal domain RNA polymerase II polypeptide A small phosphatase 1
8	CYB	0.375												FALSE	FALSE
8	CYB5R1	0.125	PF3D7_1367500	PF3D7_1367500	PF3D7_1367500	PBANKA_1143400	PKNH_1103700	TGGT1_262910	AT1G37130	AT1G37130	A0A182Y6X0	CYB5R1		FALSE	FALSE	CYB5R1	NADH-cytochrome b5 reductase 1
8	CYC1	1	PF3D7_1462700	PF3D7_1462700	PF3D7_1462700	PBANKA_1326300	PKNH_1218800	TGGT1_246540	AT5G40810	AT5G40810	A0A182Y2B2	CYC1	YALI0_A17468g	TRUE	TRUE	CYC1	Cytochrome c1, heme protein, mitochondrial
8	DEGS1	0.125						TGGT1_237200	AT4G04930	AT4G04930	A0A182YC85	DEGS1		FALSE	FALSE	DEGS1	Sphingolipid delta(4)-desaturase DES1
8	DENR	0.125	PF3D7_0813600	PF3D7_0813600	PF3D7_0813600	PBANKA_1423900	PKNH_1426700	TGGT1_257060	AT5G11900	AT5G11900	A0A182Y2S8	DENR	TMA22	FALSE	FALSE	DENR	Density-regulated protein
8	DKFZp779F115	0.125												FALSE	FALSE
8	DNASE1L1	0.125										DNASE1L1		FALSE	FALSE	DNASE1L1	Deoxyribonuclease-1-like 1
8	EEF1D	0.125	PF3D7_0319600	PF3D7_0319600	PF3D7_0319600	PBANKA_1218900	PKNH_0821600	TGGT1_219140			A0A182Y5E1	EEF1D		FALSE	FALSE	EEF1D	Elongation factor 1-delta
8	EFEMP1	0.125										EFEMP1		FALSE	FALSE	EFEMP1	EGF-containing fibulin-like extracellular matrix protein 1
8	ENO2	0.125	PF3D7_1015900	PF3D7_1015900	PF3D7_1015900	PBANKA_1214300	PKNH_0816200					ENO2		FALSE	FALSE	ENO2	Gamma-enolase
8	ERO1A	0.125	PF3D7_1124000	PF3D7_1124000	PF3D7_1124000	PBANKA_0924300						ERO1A		FALSE	FALSE	ERO1A	ERO1-like protein alpha
8	FAM171B	0.5										FAM171B		FALSE	FALSE	FAM171B	Protein FAM171B
8	FLJ22002	0.125												FALSE	FALSE
8	FSTL1	0.125										FSTL1		FALSE	FALSE	FSTL1	Follistatin-related protein 1
8	GDI2	0.125	PF3D7_1242800	PF3D7_1242800	PF3D7_1242800	PBANKA_1456200	PKNH_1462100		AT5G09550	AT5G09550		GDI2		FALSE	FALSE	GDI2	Rab GDP dissociation inhibitor beta
8	GFM2	0.125	PF3D7_0602400	PF3D7_0602400	PF3D7_0602400						A0A182YGX6	GFM2	MEF2	FALSE	FALSE	GFM2	Ribosome-releasing factor 2, mitochondrial
8	GMPPA	0.125							AT1G74910	AT1G74910	A0A182YL53	GMPPA	YALI0_E15125g	FALSE	FALSE	GMPPA	Mannose-1-phosphate guanyltransferase alpha
8	GNAI1	0.25									A0A182Y2W2	GNAI1		FALSE	FALSE	GNAI1	Guanine nucleotide-binding protein G(i) subunit alpha-1
8	GSPT1	0.125	PF3D7_1123400	PF3D7_1123400	PF3D7_1123400	PBANKA_0924900			AT1G18070	AT1G18070			YALI0_B08250g	FALSE	FALSE	GSPT1	Eukaryotic peptide chain release factor GTP-binding subunit ERF3A
8	HCCS	0.125	PF3D7_1224600	PF3D7_1224600	PF3D7_1224600	PBANKA_1439500	PKNH_1443900	TGGT1_314042			A0A182XX34	HCCS	YALI0_E06215g	FALSE	FALSE	HCCS	Holocytochrome c-type synthase
8	HDGF	0.125							AT3G63070	AT3G63070	A0A182XZY6	HDGF		FALSE	FALSE	HDGF	Hepatoma-derived growth factor
8	HEL-S-17	0.125												FALSE	FALSE
8	HEL-S-25	0.125												FALSE	FALSE
8	HEL-S-277	0.125												FALSE	FALSE
8	HEL-S-302	0.125												FALSE	FALSE
8	HMGCL	0.125						TGGT1_204460				HMGCL	YALI0_B22550g	FALSE	FALSE	HMGCL	Hydroxymethylglutaryl-CoA lyase, mitochondrial
8	HSDL2	0.125									A0A182YQF8	HSDL2	SCP2	FALSE	FALSE	HSDL2	Hydroxysteroid dehydrogenase-like protein 2
8	ITGBL1	0.125										ITGBL1		FALSE	FALSE	ITGBL1	Integrin beta-like protein 1
8	LIPA	0.125							AT5G14180	AT5G14180		LIPA		FALSE	FALSE	LIPA	Lysosomal acid lipase/cholesteryl ester hydrolase
8	LPXN	0.125										LPXN		FALSE	FALSE	LPXN	Leupaxin
8	LRPAP1	0.125									A0A182YLK7	LRPAP1		FALSE	FALSE	LRPAP1	Alpha-2-macroglobulin receptor-associated protein
8	MAP2K2	0.125							AT4G29810	AT4G29810		MAP2K2		FALSE	FALSE	MAP2K2	Dual specificity mitogen-activated protein kinase kinase 2
8	MARCHF5	0.125									A0A182YH51	MARCHF5		FALSE	FALSE	MARCHF5	E3 ubiquitin-protein ligase MARCHF5
8	MFSD8	0.125									A0A182Y1J4	MFSD8		FALSE	FALSE	MFSD8	Major facilitator superfamily domain-containing protein 8
8	MGARP	0.125										MGARP		FALSE	FALSE	MGARP	Protein MGARP
8	MRPL16	0.125	PF3D7_API01800	PF3D7_API01800	PF3D7_API01800	PBANKA_API00380	PKNH_API02700	TGGT1_220150	ATCG00790	ATCG00790	A0A182YQR5	MRPL16	YALI0_C18139g	FALSE	FALSE	MRPL16	39S ribosomal protein L16, mitochondrial
8	MRPL40	0.125							AT4G05400	AT4G05400	A0A182YQW4	MRPL40	YALI0_C16478g	FALSE	FALSE	MRPL40	39S ribosomal protein L40, mitochondrial
8	MT-CYB	0.125	PF3D7_MIT02300	PF3D7_MIT02300	PF3D7_MIT02300	PBANKA_MIT01900	PKNH_MIT01900	TGGT1_330000	AT2G07727	AT2G07727		MT-CYB	COB	TRUE	TRUE	MT-CYB	Cytochrome b
8	MT-ND3	0.125							AT2G07751	AT2G07751		MT-ND3	ND3	FALSE	FALSE	MT-ND3	NADH-ubiquinone oxidoreductase chain 3
8	MT-ND4	0.125							ATMG00580	ATMG00580		MT-ND4	ND4	FALSE	FALSE	MT-ND4	NADH-ubiquinone oxidoreductase chain 4
8	MYH14	0.125										MYH14		FALSE	FALSE	MYH14	Myosin-14
8	MYL9	0.125									A0A182YQ33	MYL9		FALSE	FALSE	MYL9	Myosin regulatory light polypeptide 9
8	NADK2	0.125	PF3D7_0913300	PF3D7_0913300	PF3D7_0913300	PBANKA_0814300	PKNH_0711200	TGGT1_292300	AT1G78590	AT1G78590	A0A182YJI7	NADK2		FALSE	FALSE	NADK2	NAD kinase 2, mitochondrial
8	NAGA	0.125						TGGT1_309930	AT3G56310	AT3G56310	A0A182Y8D8	NAGA		FALSE	FALSE	NAGA	Alpha-N-acetylgalactosaminidase
8	NDUFAB1	0.125	PF3D7_0208500	PF3D7_0208500	PF3D7_0208500	PBANKA_0305600	PKNH_0412600	TGGT1_264080	AT1G65290	AT1G65290		NDUFAB1	YALI0_D24629g	FALSE	FALSE	NDUFAB1	Acyl carrier protein, mitochondrial
8	NDUFB7	0.125							AT2G02050	AT2G02050	A0A182XZ40	NDUFB7	YALI0_E31766g	FALSE	FALSE	NDUFB7	NADH dehydrogenase [ubiquinone] 1 beta subcomplex subunit 7
8	NDUFV3	0.125									A0A182Y6J8	NDUFV3		FALSE	FALSE	NDUFV3	NADH dehydrogenase [ubiquinone] flavoprotein 3, mitochondrial
8	NUBPL	0.125							AT4G19540	AT4G19540	A0A182Y987	NUBPL	IND1	FALSE	FALSE	NUBPL	Iron-sulfur protein NUBPL
8	NUCB2	0.125									A0A182Y169	NUCB2		FALSE	FALSE	NUCB2	Nucleobindin-2
8	NUP214	0.125							AT1G55540	AT1G55540	A0A182Y0H2	NUP214	YALI0_E01276g	FALSE	FALSE	NUP214	Nuclear pore complex protein Nup214
8	PDLIM7	0.125										PDLIM7		FALSE	FALSE	PDLIM7	PDZ and LIM domain protein 7
8	PHACTR2	0.125									A0A182YRW9	PHACTR2	YALI0_A08261g	FALSE	FALSE	PHACTR2	Phosphatase and actin regulator 2
8	PLSCR4	0.125							AT2G04940	AT2G04940		PLSCR4		FALSE	FALSE	PLSCR4	Phospholipid scramblase 4
8	PPL	0.125										PPL		FALSE	FALSE	PPL	Periplakin
8	PPOX	0.125	PF3D7_1028100	PF3D7_1028100	PF3D7_1028100	PBANKA_0512200	PKNH_0612500	TGGT1_272490	AT4G01690	AT4G01690	A0A182YEV2	PPOX	YALI0_D23331g	FALSE	FALSE	PPOX	Protoporphyrinogen oxidase
8	PPP1R21	0.125	PF3D7_0406700	PF3D7_0406700	PF3D7_0406700	PBANKA_1004300					A0A182Y5F2	PPP1R21		FALSE	FALSE	PPP1R21	Protein phosphatase 1 regulatory subunit 21
8	PTPA	0.125	PF3D7_1430100	PF3D7_1430100	PF3D7_1430100	PBANKA_1014600	PKNH_1328600	TGGT1_283720	AT4G08960	AT4G08960	A0A182YN82	PTPA	RRD1	FALSE	FALSE	PTPA	Serine/threonine-protein phosphatase 2A activator
8	PTTG1IP	0.125										PTTG1IP		FALSE	FALSE	PTTG1IP	Pituitary tumor-transforming gene 1 protein-interacting protein
8	PXMP2	0.125									A0A182YPM0	PXMP2		FALSE	FALSE	PXMP2	Peroxisomal membrane protein 2
8	Q59ET0	0.125												FALSE	FALSE
8	Q59GL1	0.125												FALSE	FALSE
8	Q9Y2V8	0.125												FALSE	FALSE
8	RAB11A	0.125	PF3D7_1320600	PF3D7_1320600	PF3D7_1320600	PBANKA_1418900	PKNH_1421200		AT1G09630	AT1G09630	A0A182Y8M0	RAB11A		FALSE	FALSE	RAB11A	Ras-related protein Rab-11A
8	RDH11	0.125										RDH11	YALI0_D09427g	FALSE	FALSE	RDH11	Retinol dehydrogenase 11
8	RP2	0.125										RP2	YALI0_F14751g	FALSE	FALSE	RP2	Protein XRP2
8	RPS5	0.125	PF3D7_0721600	PF3D7_0721600	PF3D7_0721600	PBANKA_0619100	PKNH_0317000	TGGT1_242330	AT2G37270	AT2G37270	A0A182Y3C2	RPS5	YALI0_F08569g	FALSE	FALSE	RPS5	40S ribosomal protein S5
8	RQCD1	0.125												FALSE	FALSE
8	RUFY1	0.125				PBANKA_1323700		TGGT1_237870	AT1G61690	AT1G61690		RUFY1		FALSE	FALSE	RUFY1	RUN and FYVE domain-containing protein 1
8	SDC2	0.125										SDC2		FALSE	FALSE	SDC2	Syndecan-2
8	SEC13	0.125	PF3D7_1230700	PF3D7_1230700	PF3D7_1230700	PBANKA_1445400	PKNH_1450100	TGGT1_201700	AT2G30050	AT2G30050	A0A182XWV3	SEC13	SEC13	FALSE	FALSE	SEC13	Protein SEC13 homolog
8	SERPINH1	0.125										SERPINH1		FALSE	FALSE	SERPINH1	Serpin H1
8	SETD7	0.125										SETD7		FALSE	FALSE	SETD7	Histone-lysine N-methyltransferase SETD7
8	SETD9	0.375							AT5G23200	AT5G23200		SETD9		FALSE	FALSE	SETD9	SET domain-containing protein 9
8	SH3GL1	0.125										SH3GL1		FALSE	FALSE	SH3GL1	Endophilin-A2
8	SIRT3	0.25										SIRT3		FALSE	FALSE	SIRT3	NAD-dependent protein deacetylase sirtuin-3, mitochondrial
8	SLC25A25	0.125									A0A182YJB0	SLC25A25		FALSE	FALSE	SLC25A25	Calcium-binding mitochondrial carrier protein SCaMC-2
8	SLC25A6	0.125	PF3D7_1037300	PF3D7_1037300	PF3D7_1037300	PBANKA_0520200					A0A182YJH1	SLC25A6		FALSE	FALSE	SLC25A6	ADP/ATP translocase 3
8	SLIT1	0.125										SLIT1		FALSE	FALSE	SLIT1	Slit homolog 1 protein
8	SNAP29	0.125									A0A182YB06	SNAP29	SEC9	FALSE	FALSE	SNAP29	Synaptosomal-associated protein 29
8	SND1	0.125	PF3D7_1136300	PF3D7_1136300	PF3D7_1136300	PBANKA_0912300	PKNH_0934500	TGGT1_238050	AT5G61780	AT5G61780	A0A182Y1B8	SND1	YALI0_B03960g	FALSE	FALSE	SND1	Staphylococcal nuclease domain-containing protein 1
8	SPG20	0.125												FALSE	FALSE
8	STX4	0.125										STX4		FALSE	FALSE	STX4	Syntaxin-4
8	SYPL1	0.125										SYPL1		FALSE	FALSE	SYPL1	Synaptophysin-like protein 1
8	TATDN1	0.125	PF3D7_0112000	PF3D7_0112000	PF3D7_0112000	PBANKA_0201800	PKNH_0201600	TGGT1_253070	AT3G52390	AT3G52390	A0A182YKU1	TATDN1	YALI0_E14817g	FALSE	FALSE	TATDN1	Putative deoxyribonuclease TATDN1
8	TBC1D9B	0.125										TBC1D9B		FALSE	FALSE	TBC1D9B	TBC1 domain family member 9B
8	TK2	0.125									A0A182YAM8	TK2		FALSE	FALSE	TK2	Thymidine kinase 2, mitochondrial
8	TMED3	0.125										TMED3	YALI0_B13882g	FALSE	FALSE	TMED3	Transmembrane emp24 domain-containing protein 3
8	TMEM67	0.125									A0A182YHR1	TMEM67		FALSE	FALSE	TMEM67	Meckelin
8	TOLLIP	0.125									A0A182YIA3	TOLLIP		FALSE	FALSE	TOLLIP	Toll-interacting protein
8	TPP1	0.125										TPP1		FALSE	FALSE	TPP1	Tripeptidyl-peptidase 1
8	TSFM	0.125	PF3D7_0305000	PF3D7_0305000	PF3D7_0305000	PBANKA_0403500	PKNH_0838100	TGGT1_209010	AT4G11120	AT4G11120	A0A182Y9W9	TSFM		FALSE	FALSE	TSFM	Elongation factor Ts, mitochondrial
8	TTC1	0.125	PF3D7_1241900	PF3D7_1241900	PF3D7_1241900	PBANKA_1455300	PKNH_1461200	TGGT1_247000	AT4G30480	AT4G30480	A0A182XXA8	TTC1	YALI0_F12727g	FALSE	FALSE	TTC1	Tetratricopeptide repeat protein 1
8	UQCR10	1	PF3D7_0622600	PF3D7_0622600	PF3D7_0622600	PBANKA_1121500	PKNH_1127600	TGGT1_201880	AT3G52730	AT3G52730		UQCR10	YALI0_B01540g	TRUE	TRUE	UQCR10	Cytochrome b-c1 complex subunit 9
8	UQCR11	0.375										UQCR11	YALI0_C12210g	TRUE	TRUE	UQCR11	Cytochrome b-c1 complex subunit 10
8	UQCRB	1	PF3D7_1012300	PF3D7_1012300	PF3D7_1012300	PBANKA_1210700	PKNH_0812100	TGGT1_288750	AT4G32470	AT4G32470		UQCRB	QCR7	TRUE	TRUE	UQCRB	Cytochrome b-c1 complex subunit 7
8	UQCRC1	1										UQCRC1		TRUE	TRUE	UQCRC1	Cytochrome b-c1 complex subunit 1, mitochondrial
8	UQCRC2	1							AT1G51980	AT1G51980	A0A182Y351	UQCRC2		TRUE	TRUE	UQCRC2	Cytochrome b-c1 complex subunit 2, mitochondrial
8	UQCRFS1	1	PF3D7_1439400	PF3D7_1439400	PF3D7_1439400	PBANKA_1303300	PKNH_1242900	TGGT1_320220	AT5G13440	AT5G13440	A0A182Y0G2	UQCRFS1	YALI0_A02915g	TRUE	TRUE	UQCRFS1	Cytochrome b-c1 complex subunit Rieske, mitochondrial
8	UQCRH	0.75	PF3D7_1426900	PF3D7_1426900	PF3D7_1426900	PBANKA_1017700	PKNH_1331800				A0A182Y4P9	UQCRH		TRUE	TRUE	UQCRH	Cytochrome b-c1 complex subunit 6, mitochondrial
8	UQCRQ	1	PF3D7_0306000	PF3D7_0306000	PF3D7_0306000	PBANKA_0404400	PKNH_0836700	TGGT1_227910	AT5G05370	AT5G05370		UQCRQ	YALI0_F01771g	TRUE	TRUE	UQCRQ	Cytochrome b-c1 complex subunit 8
8	USP14	0.125	PF3D7_0527200	PF3D7_0527200	PF3D7_0527200	PBANKA_1242000	PKNH_1005500	TGGT1_311090	AT1G51710	AT1G51710	A0A182YNE6	USP14	YALI0_D02871g	FALSE	FALSE	USP14	Ubiquitin carboxyl-terminal hydrolase 14
8	VPS13C	0.125				PBANKA_1359300	PKNH_1254700	TGGT1_210700	AT4G17140	AT4G17140		VPS13C		FALSE	FALSE	VPS13C	Vacuolar protein sorting-associated protein 13C
8	WNT5A	0.125										WNT5A		FALSE	FALSE	WNT5A	Protein Wnt-5a
8	hCG_2001986	0.125												FALSE	FALSE
9	A0A140VK29	0.375												FALSE	FALSE
9	A8K2Q2	0.125												FALSE	FALSE
9	ABCB7	0.125						TGGT1_269000	AT5G58270	AT5G58270	A0A182YR34	ABCB7	ATM1	FALSE	FALSE	ABCB7	Iron-sulfur clusters transporter ABCB7, mitochondrial
9	ABCC4	0.25									A0A182Y9Z9	LOC515333		FALSE	FALSE	ABCC4	ATP-binding cassette sub-family C member 4
9	ACADSB	0.125						TGGT1_266270			A0A182YDE2	ACADSB	YALI0_D15708g	FALSE	FALSE	ACADSB	Short/branched chain specific acyl-CoA dehydrogenase, mitochondrial
9	ACADVL	0.125									A0A182Y8I9	ACADVL		FALSE	FALSE	ACADVL	Very long-chain specific acyl-CoA dehydrogenase, mitochondrial
9	ACP2	0.375						TGGT1_308950			A0A182YKI8	ACP2		FALSE	FALSE	ACP2	Lysosomal acid phosphatase
9	ACTA1	0.125										ACTA1		FALSE	FALSE	ACTA1	Actin, alpha skeletal muscle
9	ACY1	0.125							AT4G38220	AT4G38220	A0A182XY72	ACY1		FALSE	FALSE	ACY1	Aminoacylase-1
9	ADCY3	0.25									A0A182YNG8	ADCY3	YALI0_B04950g	FALSE	FALSE	ADCY3	Adenylate cyclase type 3
9	ADH5	0.125						TGGT1_311780	AT5G43940	AT5G43940	A0A182YF97	ADH5	YALI0_F09603g	FALSE	FALSE	ADH5	Alcohol dehydrogenase class-3
9	AGK	0.125									A0A182YJ99	AGK		FALSE	FALSE	AGK	Acylglycerol kinase, mitochondrial
9	AGPAT2	0.125				PBANKA_1308200	PKNH_1238000					AGPAT2	YALI0_E18964g	FALSE	FALSE	AGPAT2	1-acyl-sn-glycerol-3-phosphate acyltransferase beta
9	ALCAM	0.125										ALCAM		FALSE	FALSE	ALCAM	CD166 antigen
9	ALDH1A2	0.125						TGGT1_222160				ALDH1A2		FALSE	FALSE	ALDH1A2	Retinal dehydrogenase 2
9	ALG2	0.125						TGGT1_227790	AT1G78800	AT1G78800	A0A182YHY2	ALG2	ALG2	FALSE	FALSE	ALG2	Alpha-1,3/1,6-mannosyltransferase ALG2
9	ANKH	0.125										ANKH		FALSE	FALSE	ANKH	Progressive ankylosis protein homolog
9	ANO10	0.125						TGGT1_296950	AT1G73020	AT1G73020	A0A182YDD6	ANO10	YALI0_C21538g	FALSE	FALSE	ANO10	Anoctamin-10
9	ANXA4	0.125							AT1G68090	AT1G68090	A0A182YJM2	ANXA4		FALSE	FALSE	ANXA4	Annexin A4
9	AOX1	0.125										AOX1		FALSE	FALSE	AOX1	Aldehyde oxidase
9	APP	0.125									A0A182XVY9	APP		FALSE	FALSE	APP	Amyloid-beta precursor protein
9	ARHGEF10	0.125									A0A182Y7R0	ARHGEF10		FALSE	FALSE	ARHGEF10	Rho guanine nucleotide exchange factor 10
9	ASL	0.125							AT5G10920	AT5G10920	A0A182Y0A1	ASL	YALI0_D26367g	FALSE	FALSE	ASL	Argininosuccinate lyase
9	ATP11A	0.125										ATP11A		FALSE	FALSE	ATP11A	Phospholipid-transporting ATPase IH
9	ATP11B	0.125	PF3D7_1138400	PF3D7_1138400	PF3D7_1138400							ATP11B		FALSE	FALSE	ATP11B	Phospholipid-transporting ATPase IF
9	ATP11C	0.25										ATP11C		FALSE	FALSE	ATP11C	Phospholipid-transporting ATPase IG
9	ATP13A3	0.5				PBANKA_1103600					A0A182YIU8	ATP13A3	YALI0_D23265g	FALSE	FALSE	ATP13A3	Polyamine-transporting ATPase 13A3
9	ATP13A3::1	0.125												FALSE	FALSE
9	ATP8B2	0.25									A0A182Y6N5	ATP8B2		FALSE	FALSE	ATP8B2	Phospholipid-transporting ATPase ID
9	B4DEY8	0.125												FALSE	FALSE
9	B4DN15	0.125												FALSE	FALSE
9	B4E3I5	0.125												FALSE	FALSE
9	B4E3T1	0.375												FALSE	FALSE
9	BCAP29	0.125										BCAP29	YALI0_E26026g	FALSE	FALSE	BCAP29	B-cell receptor-associated protein 29
9	BCAR1	0.125									A0A182YL02	BCAR1		FALSE	FALSE	BCAR1	Breast cancer anti-estrogen resistance protein 1
9	BIN1	0.125										BIN1		FALSE	FALSE	BIN1	Myc box-dependent-interacting protein 1
9	BOD1L1	0.125										BOD1L1		FALSE	FALSE	BOD1L1	Biorientation of chromosomes in cell division protein 1-like 1
9	BTN2A1	0.125										LOC107131749		FALSE	FALSE	BTN2A1	Butyrophilin subfamily 2 member A1
9	C1GALT1	0.125									A0A182Y6B2	C1GALT1	YALI0_F23485g	FALSE	FALSE	C1GALT1	Glycoprotein-N-acetylgalactosamine 3-beta-galactosyltransferase 1
9	CARM1	0.125						TGGT1_294270	AT3G06930	AT3G06930	A0A182XXK1	CARM1		FALSE	FALSE	CARM1	Histone-arginine methyltransferase CARM1
9	CAVIN2	0.125										CAVIN2		FALSE	FALSE	CAVIN2	Caveolae-associated protein 2
9	CCDC6	0.125									A0A182Y2Y4	CCDC6		FALSE	FALSE	CCDC6	Coiled-coil domain-containing protein 6
9	CCDC81	0.125						TGGT1_243560			A0A182YT44	CCDC81		FALSE	FALSE	CCDC81	Coiled-coil domain-containing protein 81
9	CD109	0.375						TGGT1_215910			A0A182YDV8	CD109		FALSE	FALSE	CD109	CD109 antigen
9	CHD3	0.125										CHD3		FALSE	FALSE	CHD3	Chromodomain-helicase-DNA-binding protein 3
9	CLPTM1L	0.125									A0A182YB90	CLPTM1L		FALSE	FALSE	CLPTM1L	Cleft lip and palate transmembrane protein 1-like protein
9	CNNM3	0.125										CNNM3		FALSE	FALSE	CNNM3	Metal transporter CNNM3
9	CNTNAP1	0.125										CNTNAP1		FALSE	FALSE	CNTNAP1	Contactin-associated protein 1
9	COA7	0.125									A0A182YCF4	COA7		FALSE	FALSE	COA7	Cytochrome c oxidase assembly factor 7
9	COPA	0.125	PF3D7_0606700	PF3D7_0606700	PF3D7_0606700	PBANKA_0105400	PKNH_1143500	TGGT1_240650	AT1G62020	AT1G62020	A0A182YHG1	COPA	YALI0_E19767g	FALSE	FALSE	COPA	Coatomer subunit alpha
9	COX4I1	1									A0A182YLP4	COX4I1		TRUE	TRUE	COX4I1	Cytochrome c oxidase subunit 4 isoform 1, mitochondrial
9	COX5A	1										COX5A	YALI0_E10144g	TRUE	TRUE	COX5A	Cytochrome c oxidase subunit 5A, mitochondrial
9	COX5B	0.875	PF3D7_0927800	PF3D7_0927800	PF3D7_0927800	PBANKA_0828600	PKNH_0726200	TGGT1_209260	AT1G80230	AT1G80230	A0A182YLP7	COX5B	YALI0_E19723g	TRUE	TRUE	COX5B	Cytochrome c oxidase subunit 5B, mitochondrial
9	COX6A1	1							AT4G37830	AT4G37830	A0A182XYC5	COX6A1	YALI0_F03201g	TRUE	FALSE	COX6A1	Cytochrome c oxidase subunit 6A1, mitochondrial
9	COX6B1	0.375	PF3D7_0928000	PF3D7_0928000	PF3D7_0928000	PBANKA_0828800			AT4G28060	AT4G28060	A0A182YFI3	COX6B1	YALI0_E16709g	TRUE	TRUE	COX6B1	Cytochrome c oxidase subunit 6B1
9	COX6C	1							AT2G47380	AT2G47380	A0A182XZQ2	COX6C	YALI0_F04114g	TRUE	TRUE	COX6C	Cytochrome c oxidase subunit 6C
9	COX7A1	0.625									A0A182Y5T1	COX7A1	YALI0_E12628g	TRUE	TRUE	COX7A1	Cytochrome c oxidase subunit 7A1, mitochondrial
9	COX7A2	0.75										COX7A2		TRUE	FALSE	COX7A2	Cytochrome c oxidase subunit 7A2, mitochondrial
9	COX7A2L	0.125										COX7A2L		FALSE	FALSE	COX7A2L	Cytochrome c oxidase subunit 7A-related protein, mitochondrial
9	COX7B	0.125										COX7B		FALSE	FALSE	COX7B	Cytochrome c oxidase subunit 7B, mitochondrial
9	COX7C	0.375							AT1G72020	AT1G72020	A0A182XZ83	COX7C	YALI0_F04103g	FALSE	FALSE	COX7C	Cytochrome c oxidase subunit 7C, mitochondrial
9	COX8	0.125												FALSE	FALSE
9	COX8A	0.125									A0A182YQE9	LOC783202		FALSE	FALSE	COX8A	Cytochrome c oxidase subunit 8A, mitochondrial
9	CSRP2BP	0.125												FALSE	FALSE
9	CUL1	0.125				PBANKA_1426500					A0A182XZY7	CUL1	YALI0_D12518g	FALSE	FALSE	CUL1	Cullin-1
9	CUL3	0.25	PF3D7_0811000	PF3D7_0811000	PF3D7_0811000		PKNH_1429700	TGGT1_201770	AT1G26830	AT1G26830	A0A182Y068	CUL3	YALI0_B03520g	FALSE	FALSE	CUL3	Cullin-3
9	CUL5	0.125									A0A182YKG7	CUL5		FALSE	FALSE	CUL5	Cullin-5
9	CYB561D2	0.125										CYB561D2		FALSE	FALSE	CYB561D2	Transmembrane reductase CYB561D2
9	CYP7B1	0.125										CYP7B1		FALSE	FALSE	CYP7B1	Cytochrome P450 7B1
9	DBNL	0.125									A0A182Y1X4	DBNL	YALI0_B14102g	FALSE	FALSE	DBNL	Drebrin-like protein
9	DDX1	0.125	PF3D7_0521700	PF3D7_0521700	PF3D7_0521700	PBANKA_1236300	PKNH_1011200	TGGT1_207430			A0A182YI26	DDX1		FALSE	FALSE	DDX1	ATP-dependent RNA helicase DDX1
9	DDX4	0.125									A0A182YPT7	DDX4		FALSE	FALSE	DDX4	Probable ATP-dependent RNA helicase DDX4
9	DPP4	0.375										DPP4	YALI0_B02838g	FALSE	FALSE	DPP4	Dipeptidyl peptidase 4
9	DYNC2H1	0.125									A0A182YIX2	E1BAY6		FALSE	FALSE	DYNC2H1	Cytoplasmic dynein 2 heavy chain 1
9	ELOVL1	0.125										ELOVL1		FALSE	FALSE	ELOVL1	Elongation of very long chain fatty acids protein 1
9	ENDOD1	0.25										ENDOD1		FALSE	FALSE	ENDOD1	Endonuclease domain-containing 1 protein
9	EPRS1	0.125	PF3D7_1213800	PF3D7_1213800	PF3D7_1213800	PBANKA_1429600	PKNH_1433300	TGGT1_219850	AT5G26710	AT5G26710	A0A182XWB2	EPRS1	YALI0_E05027g	FALSE	FALSE	EPRS1	Bifunctional glutamate/proline--tRNA ligase
9	ESD	0.125							AT2G41530	AT2G41530	A0A182Y6L6	ESD	YALI0_C20405g	FALSE	FALSE	ESD	S-formylglutathione hydrolase
9	FAM234A	0.25									A0A182YD23	FAM234A		FALSE	FALSE	FAM234A	Protein FAM234A
9	FLJ00100	0.125												FALSE	FALSE
9	FLJ10842	0.125												FALSE	FALSE
9	FLOT1	0.125							AT5G25260	AT5G25260	A0A182XYX2	FLOT1		FALSE	FALSE	FLOT1	Flotillin-1
9	GAPDH	0.125	PF3D7_1462800	PF3D7_1462800	PF3D7_1462800	PBANKA_1326400	PKNH_1218700	TGGT1_289690	AT1G79530	AT1G79530	A0A182Y8D6	GAPDH	GPD	FALSE	FALSE	GAPDH	Glyceraldehyde-3-phosphate dehydrogenase
9	GATC	0.125							AT4G32915	AT4G32915	A0A182YK51	GATC	GTF1	FALSE	FALSE	GATC	Glutamyl-tRNA(Gln) amidotransferase subunit C, mitochondrial
9	GLT8D1	0.125							AT4G02130	AT4G02130		GLT8D1		FALSE	FALSE	GLT8D1	Glycosyltransferase 8 domain-containing protein 1
9	GLUD1	0.375									A0A182YJQ2	GLUD1		FALSE	FALSE	GLUD1	Glutamate dehydrogenase 1, mitochondrial
9	GLUD2	0.125	PF3D7_1430700	PF3D7_1430700	PF3D7_1430700	PBANKA_1014000	PKNH_1328000	TGGT1_293180	AT5G18170	AT5G18170			YALI0_F17820g	FALSE	FALSE	GLUD2	Glutamate dehydrogenase 2, mitochondrial
9	GPX7	0.125										GPX7		FALSE	FALSE	GPX7	Glutathione peroxidase 7
9	HACL1	0.125							AT5G17380	AT5G17380	A0A182YE44	HACL1	YALI0_E07315g	FALSE	FALSE	HACL1	2-hydroxyacyl-CoA lyase 1
9	HEATR5A	0.125										HEATR5A	YALI0_D05049g	FALSE	FALSE	HEATR5A	HEAT repeat-containing protein 5A
9	HEL-S-97n	0.125												FALSE	FALSE
9	HEL57	0.125												FALSE	FALSE
9	HGSNAT	0.25							AT5G27730	AT5G27730	A0A182Y239	HGSNAT		FALSE	FALSE	HGSNAT	Heparan-alpha-glucosaminide N-acetyltransferase
9	HIGD1A	0.5									A0A182Y9M2	LOC786015		FALSE	FALSE	HIGD1A	HIG1 domain family member 1A, mitochondrial
9	HYOU1	0.25							AT4G16660	AT4G16660	A0A182YJX8	HYOU1		FALSE	FALSE	HYOU1	Hypoxia up-regulated protein 1
9	IGSF8	0.375										IGSF8		FALSE	FALSE	IGSF8	Immunoglobulin superfamily member 8
9	IL6ST	0.125										IL6ST		FALSE	FALSE	IL6ST	Interleukin-6 receptor subunit beta
9	IMPDH2	0.125							AT1G16350	AT1G16350	A0A182YB03	IMPDH2		FALSE	FALSE	IMPDH2	Inosine-5'-monophosphate dehydrogenase 2
9	INF2	0.125										INF2		FALSE	FALSE	INF2	Inverted formin-2
9	IQGAP3	0.125										IQGAP3		FALSE	FALSE	IQGAP3	Ras GTPase-activating-like protein IQGAP3
9	IST1	0.125	PF3D7_1142200	PF3D7_1142200	PF3D7_1142200	PBANKA_0906800	PKNH_0940000	TGGT1_291170	AT4G29440	AT4G29440	A0A182Y2Y5	IST1	YALI0_B04048g	FALSE	FALSE	IST1	IST1 homolog
9	ITPR2	0.125										ITPR2		FALSE	FALSE	ITPR2	Inositol 1,4,5-trisphosphate receptor type 2
9	KIAA2013	0.125									A0A182Y686	Q2KHV9		FALSE	FALSE	KIAA2013	Uncharacterized protein KIAA2013
9	KPRP	0.125												FALSE	FALSE	KPRP	Keratinocyte proline-rich protein
9	LAMP1	0.125									A0A182Y897	LAMP1		FALSE	FALSE	LAMP1	Lysosome-associated membrane glycoprotein 1
9	LAP3	0.125	PF3D7_1446200	PF3D7_1446200	PF3D7_1446200	PBANKA_1309900	PKNH_1236000	TGGT1_290670	AT2G24200	AT2G24200		LAP3		FALSE	FALSE	LAP3	Cytosol aminopeptidase
9	MAN1A2	0.25							AT1G51590	AT1G51590		MAN1A2		FALSE	FALSE	MAN1A2	Mannosyl-oligosaccharide 1,2-alpha-mannosidase IB
9	MCAM	0.125										MCAM		FALSE	FALSE	MCAM	Cell surface glycoprotein MUC18
9	MCCC2	0.125						TGGT1_269680	AT4G34030	AT4G34030	A0A182Y3W0	MCCC2	YALI0_E12595g	FALSE	FALSE	MCCC2	Methylcrotonoyl-CoA carboxylase beta chain, mitochondrial
9	ME1	0.25							AT5G11670	AT5G11670	A0A182YQ68	ME1	YALI0_E18634g	FALSE	FALSE	ME1	NADP-dependent malic enzyme
9	MFN2	0.25									A0A182XV89	MFN2	YALI0_F08899g	FALSE	FALSE	MFN2	Mitofusin-2
9	MKKS	0.125										MKKS		FALSE	FALSE	MKKS	Alternative protein MKKS
9	MKKS	0.125										MKKS		FALSE	FALSE	MKKS	McKusick-Kaufman/Bardet-Biedl syndromes putative chaperonin
9	MME	0.5										MME		FALSE	FALSE	MME	Neprilysin
9	MRPL10	0.125	PF3D7_0413800	PF3D7_0413800	PF3D7_0413800	PBANKA_0715800	PKNH_0505400		AT5G13510	AT5G13510	A0A182Y6A5	MRPL10	YALI0_C10802g	FALSE	FALSE	MRPL10	39S ribosomal protein L10, mitochondrial
9	MRPS2	0.125	PF3D7_API04100	PF3D7_API04100	PF3D7_API04100	PBANKA_API00180	PKNH_API05000	TGGT1_300700	AT3G03600	AT3G03600	A0A182Y9F2	MRPS2	YALI0_F12991g	FALSE	FALSE	MRPS2	28S ribosomal protein S2, mitochondrial
9	MRPS36	0.125							AT5G24165	AT5G24165	A0A182Y9D2	MRPS36	YALI0_E32494g	FALSE	FALSE	MRPS36	28S ribosomal protein S36, mitochondrial
9	MT-CO1	1	PF3D7_MIT02100	PF3D7_MIT02100	PF3D7_MIT02100	PBANKA_MIT01800	PKNH_MIT01800		ATMG01360	ATMG01360		MT-CO1	COX1	TRUE	FALSE	MT-CO1	Cytochrome c oxidase subunit 1
9	MT-CO2	1	PF3D7_1430900	PF3D7_1430900	PF3D7_1430900	PBANKA_1013800	PKNH_1327800	TGGT1_310470	ATMG00160	ATMG00160		MT-CO2	COX2	TRUE	TRUE	MT-CO2	Cytochrome c oxidase subunit 2
9	MT-CO3	0.75	PF3D7_MIT01400	PF3D7_MIT01400	PF3D7_MIT01400	PBANKA_MIT01100	PKNH_MIT01100	TGGT1_323400	AT2G07687	AT2G07687		MT-CO3	COX3	TRUE	FALSE	MT-CO3	Cytochrome c oxidase subunit 3
9	MTHFD1L	0.125										MTHFD1L		FALSE	FALSE	MTHFD1L	Monofunctional C1-tetrahydrofolate synthase, mitochondrial
9	MYH2	0.125										MYH2		FALSE	FALSE	MYH2	Myosin-2
9	NBAS	0.125							AT5G24350	AT5G24350		NBAS	YALI0_B12914g	FALSE	FALSE	NBAS	Neuroblastoma-amplified sequence
9	NDUFA4	1										NDUFA4		TRUE	FALSE	NDUFA4	Cytochrome c oxidase subunit NDUFA4
9	NDUFAF2	0.125							AT4G26965	AT4G26965	A0A182YA21	NDUFAF2	N7BML	FALSE	FALSE	NDUFAF2	NADH dehydrogenase [ubiquinone] 1 alpha subcomplex assembly factor 2
9	NECTIN3	0.125										NECTIN3		FALSE	FALSE	NECTIN3	Nectin-3
9	NT5E	0.25						TGGT1_216810			A0A182YIB5	NT5E	YALI0_D13640g	FALSE	FALSE	NT5E	5'-nucleotidase
9	PDLIM7	0.125										PDLIM7		FALSE	FALSE	PDLIM7	PDZ and LIM domain protein 7
9	PLGRKT	0.125										PLGRKT		FALSE	FALSE	PLGRKT	Plasminogen receptor (KT)
9	PML	0.125										PML		FALSE	FALSE	PML	Protein PML
9	PNPT1	0.125							AT5G14580	AT5G14580	A0A182YIX3	PNPT1		FALSE	FALSE	PNPT1	Polyribonucleotide nucleotidyltransferase 1, mitochondrial
9	PODN	0.125										PODN		FALSE	FALSE	PODN	Podocan
9	PRDX4	0.125									A0A182XZ14	PRDX4		FALSE	FALSE	PRDX4	Peroxiredoxin-4
9	PSAP	0.125							AT3G51730	AT3G51730	A0A182YH17	PSAP		FALSE	FALSE	PSAP	Prosaposin
9	PTGS1	0.125							AT1G73680	AT1G73680		PTGS1		FALSE	FALSE	PTGS1	Prostaglandin G/H synthase 1
9	PYGL	0.375										PYGL	YALI0_F04169g	FALSE	FALSE	PYGL	Glycogen phosphorylase, liver form
9	QSOX2	0.125										QSOX2		FALSE	FALSE	QSOX2	Sulfhydryl oxidase 2
9	RAB8A	0.125							AT3G53610	AT3G53610	A0A182YHW3	RAB8A		FALSE	FALSE	RAB8A	Ras-related protein Rab-8A
9	RAB8B	0.125							AT5G59840	AT5G59840		RAB8B	RYL1	FALSE	FALSE	RAB8B	Ras-related protein Rab-8B
9	RAD23A	0.125					PKNH_0811500					RAD23A		FALSE	FALSE	RAD23A	UV excision repair protein RAD23 homolog A
9	RIPOR1	0.125										RIPOR1		FALSE	FALSE	RIPOR1	Rho family-interacting cell polarization regulator 1
9	RMND1	0.125	PF3D7_0819500	PF3D7_0819500	PF3D7_0819500	PBANKA_0711300	PKNH_1313300	TGGT1_268630	AT5G13610	AT5G13610	A0A182XX97	RMND1	YALI0_D20020g	FALSE	FALSE	RMND1	Required for meiotic nuclear division protein 1 homolog
9	RTN4	0.125				PBANKA_1139900			AT5G58000	AT5G58000	A0A182YGT3	RTN4	YALI0_B01738g	FALSE	FALSE	RTN4	Reticulon-4
9	RTN4::1	0.125												FALSE	FALSE
9	RUFY1	0.125				PBANKA_1323700		TGGT1_237870	AT1G61690	AT1G61690		RUFY1		FALSE	FALSE	RUFY1	RUN and FYVE domain-containing protein 1
9	SCFD2	0.125							AT2G42700	AT2G42700		SCFD2		FALSE	FALSE	SCFD2	Sec1 family domain-containing protein 2
9	SGCB	0.25									A0A182XVV2	SGCB		FALSE	FALSE	SGCB	Beta-sarcoglycan
9	SGCD	0.375									A0A182YCM6	SGCD		FALSE	FALSE	SGCD	Delta-sarcoglycan
9	SGCE	0.25									A0A182XZD7	SGCE		FALSE	FALSE	SGCE	Epsilon-sarcoglycan
9	SGCG	0.125										SGCG		FALSE	FALSE	SGCG	Gamma-sarcoglycan
9	SIRPA	0.125										SIRPA		FALSE	FALSE	SIRPA	Tyrosine-protein phosphatase non-receptor type substrate 1
9	SLC25A12	0.875									A0A182Y552	SLC25A12		TRUE	TRUE	SLC25A12	Calcium-binding mitochondrial carrier protein Aralar1
9	SLC25A13	0.875										SLC25A13	YALI0_D26147g	TRUE	TRUE	SLC25A13	Calcium-binding mitochondrial carrier protein Aralar2
9	SLC30A1	0.625									A0A182Y2U9	SLC30A1		TRUE	FALSE	SLC30A1	Zinc transporter 1
9	SLC39A10	0.25						TGGT1_261720			A0A182YQQ0	SLC39A10		FALSE	FALSE	SLC39A10	Zinc transporter ZIP10
9	SLC39A6	0.125										SLC39A6		FALSE	FALSE	SLC39A6	Zinc transporter ZIP6
9	SLC7A6	0.125									A0A182YB76	SLC7A6		FALSE	FALSE	SLC7A6	Y+L amino acid transporter 2
9	SPNS1	0.375							AT5G65687	AT5G65687	A0A182YLE7	SPNS1		FALSE	FALSE	SPNS1	Protein spinster homolog 1
9	SSR1	0.125							AT2G21160	AT2G21160	A0A182Y3T4	SSR1	YALI0_E19492g	FALSE	FALSE	SSR1	Translocon-associated protein subunit alpha
9	STAM	0.25									A0A182Y5J9	STAM		FALSE	FALSE	STAM	Signal transducing adapter molecule 1
9	STEAP2	0.125										STEAP2		FALSE	FALSE	STEAP2	Metalloreductase STEAP2
9	STX6	0.125					PKNH_1229600	TGGT1_300240	AT1G28490	AT1G28490	A0A182YPX2	STX6	YALI0_B05786g	FALSE	FALSE	STX6	Syntaxin-6
9	TACO1	0.125							AT2G25830	AT2G25830	A0A182YB74	TACO1	YALI0_E16214g	FALSE	FALSE	TACO1	Translational activator of cytochrome c oxidase 1
9	TIMM22	1	PF3D7_0627400	PF3D7_0627400	PF3D7_0627400	PBANKA_1126100	PKNH_1122400	TGGT1_225710	AT3G10110	AT3G10110		TIMM22	TIM22	TRUE	FALSE	TIMM22	Mitochondrial import inner membrane translocase subunit Tim22
9	TIMM29	0.75									A0A182YGA2	TIMM29		TRUE	FALSE	TIMM29	Mitochondrial import inner membrane translocase subunit Tim29
9	TLN2	0.125										TLN2		FALSE	FALSE	TLN2	Talin-2
9	TMCO1	0.125	PF3D7_1362300	PF3D7_1362300	PF3D7_1362300	PBANKA_1138300	PKNH_1109000	TGGT1_310870	AT5G06660	AT5G06660	A0A182YFG8	TMCO1		FALSE	FALSE	TMCO1	Calcium load-activated calcium channel
9	TMEM30A	0.5							AT1G54320	AT1G54320	A0A182Y7L6	TMEM30A	YALI0_F02475g	FALSE	FALSE	TMEM30A	Cell cycle control protein 50A
9	TMLHE	0.125							AT3G21360	AT3G21360	A0A182Y0T1	TMLHE	YALI0_C10604g	FALSE	FALSE	TMLHE	Trimethyllysine dioxygenase, mitochondrial
9	TMX2	0.125							AT5G11640	AT5G11640	A0A182Y695	TMX2		FALSE	FALSE	TMX2	Thioredoxin-related transmembrane protein 2
9	TNFRSF10B	0.125												FALSE	FALSE	TNFRSF10B	Tumor necrosis factor receptor superfamily member 10B
9	TRMT61B	0.125										TRMT61B		FALSE	FALSE	TRMT61B	tRNA (adenine(58)-N(1))-methyltransferase, mitochondrial
9	UBE3C	0.125						TGGT1_275630	AT3G17205	AT3G17205	A0A182YPE4	UBE3C	YALI0_A20372g	FALSE	FALSE	UBE3C	Ubiquitin-protein ligase E3C
9	UPI0001639BE0	0.25												FALSE	FALSE
9	UPI0001929505	0.125												FALSE	FALSE
9	USP34	0.125									A0A182YG17	USP34		FALSE	FALSE	USP34	Ubiquitin carboxyl-terminal hydrolase 34
9	VWA8	0.125									A0A182YMY6	VWA8		FALSE	FALSE	VWA8	von Willebrand factor A domain-containing protein 8
9	WASF2	0.125							AT4G18600	AT4G18600		WASF2		FALSE	FALSE	WASF2	Wiskott-Aldrich syndrome protein family member 2
9	XPNPEP2	0.125										XPNPEP2		FALSE	FALSE	XPNPEP2	Xaa-Pro aminopeptidase 2
9	XPO7	0.125	PF3D7_0910100	PF3D7_0910100	PF3D7_0910100	PBANKA_0811300	PKNH_0708100	TGGT1_222380	AT5G06120	AT5G06120	A0A182Y8P1	XPO7		FALSE	FALSE	XPO7	Exportin-7
9	hCG_1642326	0.125												FALSE	FALSE
10	A0A140VJY2	0.125												FALSE	FALSE
10	A8K8T3	0.125												FALSE	FALSE
10	ACACB	0.125	PF3D7_1469600	PF3D7_1469600	PF3D7_1469600	PBANKA_1332800	PKNH_1211400	TGGT1_218560				ACACB		FALSE	FALSE	ACACB	Acetyl-CoA carboxylase 2
10	ADAM10	0.375									A0A182Y8H6	ADAM10		FALSE	FALSE	ADAM10	Disintegrin and metalloproteinase domain-containing protein 10
10	ADK	0.125						TGGT1_250880	AT3G09820	AT3G09820	A0A182Y1X9	ADK	YALI0_F23463g	FALSE	FALSE	ADK	Adenosine kinase
10	ADRA2A	0.25										ADRA2A		FALSE	FALSE	ADRA2A	Alpha-2A adrenergic receptor
10	ADSL	0.125	PF3D7_0206700	PF3D7_0206700	PF3D7_0206700	PBANKA_0304300	PKNH_0414300		AT1G36280	AT1G36280	A0A182YS80	ADSL	YALI0_B17402g	FALSE	FALSE	ADSL	Adenylosuccinate lyase
10	AGTRAP	0.125						TGGT1_315500	AT1G55535	AT1G55535	A0A182Y538	AGTRAP		FALSE	FALSE	AGTRAP	Type-1 angiotensin II receptor-associated protein
10	AHNAK2	0.125									A0A182YEB6	AHNAK2		FALSE	FALSE	AHNAK2	Protein AHNAK2
10	AKAP2	0.25										PALM2		FALSE	FALSE	AKAP2	A-kinase anchor protein 2
10	ALDH2	0.125							AT3G48000	AT3G48000	A0A182YG28	ALDH2	YALI0_F04444g	FALSE	FALSE	ALDH2	Aldehyde dehydrogenase, mitochondrial
10	ALDOC	0.125	PF3D7_1444800	PF3D7_1444800	PF3D7_1444800	PBANKA_1308600	PKNH_1237500	TGGT1_236050				ALDOC		FALSE	FALSE	ALDOC	Fructose-bisphosphate aldolase C
10	ANO10	0.125						TGGT1_296950	AT1G73020	AT1G73020	A0A182YDD6	ANO10	YALI0_C21538g	FALSE	FALSE	ANO10	Anoctamin-10
10	ARHGAP17	0.125									A0A182Y0L9	ARHGAP17		FALSE	FALSE	ARHGAP17	Rho GTPase-activating protein 17
10	ASMTL	0.125	PF3D7_1313700	PF3D7_1313700	PF3D7_1313700	PBANKA_1412100	PKNH_1414300	TGGT1_301430	AT1G33030	AT1G33030	A0A182YTJ8	ASMTL	YALI0_F14201g	FALSE	FALSE	ASMTL	Probable bifunctional dTTP/UTP pyrophosphatase/methyltransferase protein
10	B2R6K1	0.125												FALSE	FALSE
10	B3GNT6	0.125										B3GNT6		FALSE	FALSE	B3GNT6	Acetylgalactosaminyl-O-glycosyl-glycoprotein beta-1,3-N-acetylglucosaminyltransferase
10	B3KM35	0.125												FALSE	FALSE
10	B3KVA3	0.125												FALSE	FALSE
10	B4DTV0	0.125												FALSE	FALSE
10	B4GALT1	0.125										B4GALT1		FALSE	FALSE	B4GALT1	Beta-1,4-galactosyltransferase 1
10	BAG3	0.125										BAG3		FALSE	FALSE	BAG3	BAG family molecular chaperone regulator 3
10	BCAP31	0.125	PF3D7_1248300	PF3D7_1248300	PF3D7_1248300		PKNH_1468000	TGGT1_275770	AT5G42570	AT5G42570	A0A182YA26	BCAP31		FALSE	FALSE	BCAP31	B-cell receptor-associated protein 31
10	BCL2L13	0.125										BCL2L13		FALSE	FALSE	BCL2L13	Bcl-2-like protein 13
10	CACHD1	0.125									A0A182YMV4	CACHD1		FALSE	FALSE	CACHD1	VWFA and cache domain-containing protein 1
10	CCT6B	0.125										CCT6B		FALSE	FALSE	CCT6B	T-complex protein 1 subunit zeta-2
10	CD276	0.125										CD276		FALSE	FALSE	CD276	CD276 antigen
10	CD44	0.125										CD44		FALSE	FALSE	CD44	CD44 antigen
10	CD46	0.125										CD46		FALSE	FALSE	CD46	Membrane cofactor protein
10	CD46::1	0.125												FALSE	FALSE
10	CD58	0.125										CD58		FALSE	FALSE	CD58	Lymphocyte function-associated antigen 3
10	CDK5RAP3	0.125						TGGT1_310630	AT5G06830	AT5G06830	A0A182YDH1	CDK5RAP3		FALSE	FALSE	CDK5RAP3	CDK5 regulatory subunit-associated protein 3
10	CEPT1	0.125	PF3D7_0628300	PF3D7_0628300	PF3D7_0628300	PBANKA_1127000	PKNH_1121500	TGGT1_257510	AT1G13560	AT1G13560		CEPT1	YALI0_E26565g	FALSE	FALSE	CEPT1	Choline/ethanolaminephosphotransferase 1
10	CKLF	0.25										CKLF		FALSE	FALSE	CKLF	Chemokine-like factor
10	CLDND1	0.125									A0A182Y793	CLDND1		FALSE	FALSE	CLDND1	Claudin domain-containing protein 1
10	CLN3	0.125									A0A182XXL1	CLN3	BTN1	FALSE	FALSE	CLN3	Battenin
10	CMTM6	0.125										CMTM6		FALSE	FALSE	CMTM6	CKLF-like MARVEL transmembrane domain-containing protein 6
10	COLEC12	0.125										COLEC12		FALSE	FALSE	COLEC12	Collectin-12
10	CORO1C	0.125									A0A182Y2X7	CORO1C	YALI0_A19470g	FALSE	FALSE	CORO1C	Coronin-1C
10	CPOX	0.125	PF3D7_1142400	PF3D7_1142400	PF3D7_1142400	PBANKA_0906600	PKNH_0940200	TGGT1_223020	AT1G03475	AT1G03475	A0A182YI37	CPOX	YALI0_E29975g	FALSE	FALSE	CPOX	Oxygen-dependent coproporphyrinogen-III oxidase, mitochondrial
10	CRYM	0.125							AT5G52810	AT5G52810	A0A182YB08	CRYM	YALI0_C02343g	FALSE	FALSE	CRYM	Ketimine reductase mu-crystallin
10	CRYZ	0.125										CRYZ		FALSE	FALSE	CRYZ	Quinone oxidoreductase
10	CSE1L	0.25	PF3D7_0932800	PF3D7_0932800	PF3D7_0932800	PBANKA_0833600	PKNH_0731500	TGGT1_253730	AT2G46520	AT2G46520	A0A182Y9N4	CSE1L	YALI0_E07139g	FALSE	FALSE	CSE1L	Exportin-2
10	CTHRC1	0.125										CTHRC1		FALSE	FALSE	CTHRC1	Collagen triple helix repeat-containing protein 1
10	CTNNA1	0.125										CTNNA1		FALSE	FALSE	CTNNA1	Catenin alpha-1
10	CTPS1	0.125	PF3D7_1410200	PF3D7_1410200	PF3D7_1410200	PBANKA_1032300	PKNH_1348100	TGGT1_299210	AT1G30820	AT1G30820	A0A182Y8D5	CTPS1	YALI0_B05368g	FALSE	FALSE	CTPS1	CTP synthase 1
10	CYSTM1	0.125							AT2G33520	AT2G33520		CYSTM1	YALI0_E20383g	FALSE	FALSE	CYSTM1	Cysteine-rich and transmembrane domain-containing protein 1
10	DAGLB	0.125	PF3D7_1427100	PF3D7_1427100	PF3D7_1427100			TGGT1_277950			A0A182YQ90	DAGLB		FALSE	FALSE	DAGLB	Diacylglycerol lipase-beta
10	DHCR7	0.125							AT1G50430	AT1G50430		DHCR7		FALSE	FALSE	DHCR7	7-dehydrocholesterol reductase
10	DKFZp564J0123	0.125												FALSE	FALSE
10	DKFZp686P18130	0.125												FALSE	FALSE
10	DPAGT1	0.5	PF3D7_0321200	PF3D7_0321200	PF3D7_0321200	PBANKA_1217300	PKNH_0819600	TGGT1_244520	AT3G57220	AT3G57220	A0A182Y092	DPAGT1	YALI0_B16588g	FALSE	FALSE	DPAGT1	UDP-N-acetylglucosamine--dolichyl-phosphate N-acetylglucosaminephosphotransferase
10	DPP9	0.25									A0A182XVJ9	DPP9		FALSE	FALSE	DPP9	Dipeptidyl peptidase 9
10	DPY19L3	0.125										DPY19L3		FALSE	FALSE	DPY19L3	Probable C-mannosyltransferase DPY19L3
10	DSP	0.125										DSP		FALSE	FALSE	DSP	Desmoplakin
10	DST	0.125									A0A182YD87	DST		FALSE	FALSE	DST	Dystonin
10	EEF1D	0.125	PF3D7_0319600	PF3D7_0319600	PF3D7_0319600	PBANKA_1218900	PKNH_0821600	TGGT1_219140			A0A182Y5E1	EEF1D		FALSE	FALSE	EEF1D	Elongation factor 1-delta
10	EFR3A	0.125							AT5G26850	AT5G26850		EFR3A		FALSE	FALSE	EFR3A	Protein EFR3 homolog A
10	EIF2S3	0.125	PF3D7_1410600	PF3D7_1410600	PF3D7_1410600	PBANKA_1031900	PKNH_1347700	TGGT1_235970	AT1G04170	AT1G04170	A0A182Y7B9	EIF2S3	YALI0_A03839g	FALSE	FALSE	EIF2S3	Eukaryotic translation initiation factor 2 subunit 3
10	EIF3S1	0.125												FALSE	FALSE
10	EIF5	0.125	PF3D7_1206700	PF3D7_1206700	PF3D7_1206700	PBANKA_0605300	PKNH_1306700		AT1G36730	AT1G36730	A0A182YEB8	EIF5	YALI0_D07436g	FALSE	FALSE	EIF5	Eukaryotic translation initiation factor 5
10	ERGIC1	0.125										ERGIC1		FALSE	FALSE	ERGIC1	Endoplasmic reticulum-Golgi intermediate compartment protein 1
10	FAM20B	0.25									A0A182YRK3	FAM20B		FALSE	FALSE	FAM20B	Glycosaminoglycan xylosylkinase
10	FUCA1	0.125										FUCA1		FALSE	FALSE	FUCA1	Tissue alpha-L-fucosidase
10	FXR2	0.125										FXR2		FALSE	FALSE	FXR2	Fragile X mental retardation syndrome-related protein 2
10	G3BP2	0.25							AT2G03640	AT2G03640	A0A182YCT0	G3BP2		FALSE	FALSE	G3BP2	Ras GTPase-activating protein-binding protein 2
10	GAA	0.125							AT5G11720	AT5G11720		GAA		FALSE	FALSE	GAA	Lysosomal alpha-glucosidase
10	GALNT5	0.125										GALNT5		FALSE	FALSE	GALNT5	Polypeptide N-acetylgalactosaminyltransferase 5
10	GANAB	0.125							AT5G63840	AT5G63840	A0A182XYB2	GANAB	YALI0_B06600g	FALSE	FALSE	GANAB	Neutral alpha-glucosidase AB
10	GGCT	0.125									A0A182YIQ5	GGCT		FALSE	FALSE	GGCT	Gamma-glutamylcyclotransferase
10	GGCX	0.25									A0A182YR33	GGCX		FALSE	FALSE	GGCX	Vitamin K-dependent gamma-carboxylase
10	GLB1	0.125							AT1G72990	AT1G72990	A0A182YAQ6	GLB1		FALSE	FALSE	GLB1	Beta-galactosidase
10	GLDC	0.125							AT2G26080	AT2G26080	A0A182XXI7	GLDC	YALI0_A09856g	FALSE	FALSE	GLDC	Glycine dehydrogenase (decarboxylating), mitochondrial
10	GLIPR1	0.125	PF3D7_0705800	PF3D7_0705800	PF3D7_0705800							GLIPR1		FALSE	FALSE	GLIPR1	Glioma pathogenesis-related protein 1
10	GPD2	0.375	PF3D7_0306400	PF3D7_0306400	PF3D7_0306400	PBANKA_0404800	PKNH_0836300	TGGT1_263730	AT3G10370	AT3G10370	A0A182Y8Y4	GPD2	YALI0_B13970g	FALSE	FALSE	GPD2	Glycerol-3-phosphate dehydrogenase, mitochondrial
10	GPNMB	0.125										GPNMB		FALSE	FALSE	GPNMB	Transmembrane glycoprotein NMB
10	GPRC5A	0.125										GPRC5A		FALSE	FALSE	GPRC5A	Retinoic acid-induced protein 3
10	GPX1	0.125										GPX1		FALSE	FALSE	GPX1	Glutathione peroxidase 1
10	HEL-S-103	0.125												FALSE	FALSE
10	HEL-S-133P	0.125												FALSE	FALSE
10	HEL-S-166mP	0.125												FALSE	FALSE
10	HEL-S-52	0.125												FALSE	FALSE
10	HEL-S-87p	0.125												FALSE	FALSE
10	HEL-S-8a	0.125												FALSE	FALSE
10	HEL113	0.125												FALSE	FALSE
10	HEL114	0.125												FALSE	FALSE
10	HEXA	0.125										HEXA		FALSE	FALSE	HEXA	Beta-hexosaminidase subunit alpha
10	HEXB	0.125							AT1G65590	AT1G65590	A0A182Y637	HEXB		FALSE	FALSE	HEXB	Beta-hexosaminidase subunit beta
10	IARS2	0.125							AT5G49030	AT5G49030	A0A182XVI5	IARS2	YALI0_C10780g	FALSE	FALSE	IARS2	Isoleucine--tRNA ligase, mitochondrial
10	IDE	0.125	PF3D7_1121800	PF3D7_1121800	PF3D7_1121800		PKNH_0919500	TGGT1_257010	AT2G41790	AT2G41790	A0A182YE28	IDE	YALI0_F25091g	FALSE	FALSE	IDE	Insulin-degrading enzyme
10	IFITM3	0.125										LOC112444847		FALSE	FALSE	IFITM3	Interferon-induced transmembrane protein 3
10	INTS6	0.125									A0A182XXW0	INTS6		FALSE	FALSE	INTS6	Integrator complex subunit 6
10	IPO9	0.125							AT1G26170	AT1G26170	A0A182YB22	IPO9	YALI0_B18480g	FALSE	FALSE	IPO9	Importin-9
10	ISYNA1	0.125	PF3D7_0511800	PF3D7_0511800	PF3D7_0511800	PBANKA_1111400	PKNH_1021800		AT5G10170	AT5G10170	A0A182YLA1	ISYNA1	YALI0_B04312g	FALSE	FALSE	ISYNA1	Inositol-3-phosphate synthase 1
10	KIRREL1	0.125									A0A182XXZ3	KIRREL1		FALSE	FALSE	KIRREL1	Kin of IRRE-like protein 1
10	LAMP2	0.25										LAMP2		FALSE	FALSE	LAMP2	Lysosome-associated membrane glycoprotein 2
10	LANCL1	0.125	PF3D7_0525400	PF3D7_0525400	PF3D7_0525400							LANCL1		FALSE	FALSE	LANCL1	Glutathione S-transferase LANCL1
10	LDHB	0.125										LDHB		FALSE	FALSE	LDHB	L-lactate dehydrogenase B chain
10	LRRC15	0.125									A0A182Y9J6	LRRC15		FALSE	FALSE	LRRC15	Leucine-rich repeat-containing protein 15
10	LRRC59	0.125									A0A182XZ96	LRRC59		FALSE	FALSE	LRRC59	Leucine-rich repeat-containing protein 59
10	LRRC8C	0.125										LRRC8C		FALSE	FALSE	LRRC8C	Volume-regulated anion channel subunit LRRC8C
10	M6PR	0.25							AT2G40316	AT2G40316	A0A182YHK6	M6PR		FALSE	FALSE	M6PR	Cation-dependent mannose-6-phosphate receptor
10	MAGED2	0.125										MAGED2		FALSE	FALSE	MAGED2	Melanoma-associated antigen D2
10	MAN2A1	0.125									A0A182YG16	MAN2A1		FALSE	FALSE	MAN2A1	Alpha-mannosidase 2
10	MAOA	0.125				PBANKA_1228300						MAOA		FALSE	FALSE	MAOA	Amine oxidase [flavin-containing] A
10	MAOB	0.125										MAOB		FALSE	FALSE	MAOB	Amine oxidase [flavin-containing] B
10	MCCC1	0.125							AT1G03090	AT1G03090	A0A182YHD7	MCCC1	YALI0_B14619g	FALSE	FALSE	MCCC1	Methylcrotonoyl-CoA carboxylase subunit alpha, mitochondrial
10	MEST	0.125					PKNH_1348200	TGGT1_261940				MEST		FALSE	FALSE	MEST	Mesoderm-specific transcript homolog protein
10	MGAT2	0.125							AT2G05320	AT2G05320	A0A182YQF1	MGAT2		FALSE	FALSE	MGAT2	Alpha-1,6-mannosyl-glycoprotein 2-beta-N-acetylglucosaminyltransferase
10	MMS19	0.125				PBANKA_1104600	PKNH_1028600	TGGT1_222230	AT5G48120	AT5G48120		MMS19	YALI0_D16841g	FALSE	FALSE	MMS19	MMS19 nucleotide excision repair protein homolog
10	MRRF	0.125	PF3D7_0420400	PF3D7_0420400	PF3D7_0420400	PBANKA_0521800	PKNH_0412500	TGGT1_216530	AT3G01800	AT3G01800		MRRF	RRF1	FALSE	FALSE	MRRF	Ribosome-recycling factor, mitochondrial
10	MYLK	0.125										MYLK		FALSE	FALSE	MYLK	Myosin light chain kinase, smooth muscle
10	NCSTN	0.125							AT3G52640	AT3G52640		NCSTN		FALSE	FALSE	NCSTN	Nicastrin
10	NDST2	0.125									A0A182YLE0	NDST2		FALSE	FALSE	NDST2	Bifunctional heparan sulfate N-deacetylase/N-sulfotransferase 2
10	NDUFAF4	0.125							AT3G21400	AT3G21400	A0A182XZ87	NDUFAF4		FALSE	FALSE	NDUFAF4	NADH dehydrogenase [ubiquinone] 1 alpha subcomplex assembly factor 4
10	NIF3L1	0.125									A0A182Y1Y7	NIF3L1	YALI0_B11704g	FALSE	FALSE	NIF3L1	NIF3-like protein 1
[truncated: 15,527 more rows]

## Sheet: BOVIN
clust_id	id	fraction_clustered	HUM_mapping	PF3_GAM_mapping	PF3_AS_mapping	PF3_SCH_mapping	BER_SCH_mapping	KNO_SCH_mapping	TOX_mapping	AT_LF_mapping	AT_SD_mapping	ANOST_mapping	YARLI_mapping	best_guess_selection	match_over_threshold	Gene	Description
0	A8E4L3	0.166667										A0A182YPF9		FALSE	FALSE
0	ACTN4	0.166667	ACTN4											FALSE	FALSE	ACTN4	Alpha-actinin-4
0	ADA	0.166667	ADA	PF3D7_1029600	PF3D7_1029600	PF3D7_1029600	PBANKA_0513600	PKNH_0614300						FALSE	FALSE	ADA	Adenosine deaminase
0	AK3	0.166667	AK3									Adk3	ADK2	TRUE	TRUE
0	ANP32A	0.166667	ANP32A						TGGT1_271810					FALSE	FALSE
0	ANXA5	0.166667	ANXA5											FALSE	FALSE	ANXA5	Annexin A5
0	ANXA5::1	0.166667												FALSE	FALSE
0	ARHGAP1	0.166667	ARHGAP1									A0A182XYI7	YALI0_B19052g	FALSE	FALSE
0	ARHGDIB	0.166667	ARHGDIB											FALSE	FALSE
0	ATPAF2	0.166667	ATPAF2	PF3D7_1025200	PF3D7_1025200	PF3D7_1025200	PBANKA_0509400	PKNH_0609700		AT5G40660	AT5G40660	A0A182Y941	YALI0_C19448g	FALSE	FALSE
0	BLVRB	0.166667	BLVRB											FALSE	FALSE	BLVRB	Flavin reductase (NADPH)
0	CALR	0.166667	CALR							AT1G09210	AT1G09210	Crt		FALSE	FALSE	CALR	Calreticulin
0	CATHL4	0.166667												FALSE	FALSE
0	CD151	0.166667	CD151											FALSE	FALSE	CD151	CD151 antigen
0	CDC25A	0.166667	CDC25A									A0A182YK98		FALSE	FALSE
0	COL15A1	0.166667	COL15A1											FALSE	FALSE
0	COQ5	0.166667	COQ5	PF3D7_0204900	PF3D7_0204900	PF3D7_0204900	PBANKA_0302700	PKNH_0416000	TGGT1_295690	AT5G57300	AT5G57300	coq5	COQ5	FALSE	FALSE	COQ5	2-methoxy-6-polyprenyl-1,4-benzoquinol methylase, mitochondrial
0	COQ8A	0.166667	COQ8A	PF3D7_0810200	PF3D7_0810200	PF3D7_0810200	PBANKA_1427300	PKNH_1430500	TGGT1_203940			A0A182XV39	YALI0_B15664g	FALSE	FALSE	COQ8A	Atypical kinase COQ8A, mitochondrial
0	CRIP2	0.166667	CRIP2											FALSE	FALSE	CRIP2	Cysteine-rich protein 2
0	CYB5B	0.166667	CYB5B	PF3D7_1232300	PF3D7_1232300	PF3D7_1232300			TGGT1_276110	AT5G48810	AT5G48810		YALI0_D12122g	FALSE	FALSE
0	CYCS	0.166667	CYCS	PF3D7_1404100	PF3D7_1404100	PF3D7_1404100	PBANKA_1038000	PKNH_1354000	TGGT1_219750	AT4G10040	AT4G10040	A0A182Y5R9	CYC1	FALSE	FALSE
0	DHRS1	0.166667	DHRS1							AT5G18210	AT5G18210			FALSE	FALSE
0	DMAC2L	0.166667	DMAC2L											FALSE	FALSE
0	DNAJC4	0.166667	DNAJC4											FALSE	FALSE
0	DPM1	0.166667	DPM1	PF3D7_1141600	PF3D7_1141600	PF3D7_1141600	PBANKA_0907400	PKNH_0939400	TGGT1_277970	AT1G20575	AT1G20575	A0A182YDM0	YALI0_D06281g	FALSE	FALSE	DPM1	Dolichol-phosphate mannosyltransferase subunit 1
0	DSC3	0.166667	DSC3											FALSE	FALSE	DSC3	Desmocollin-3
0	ENO1	0.166667	ENO1							AT2G36530	AT2G36530	A0A182XZJ5		FALSE	FALSE
0	FABP7	0.166667	FABP7											FALSE	FALSE	FABP7	Fatty acid-binding protein, brain
0	FAM162A	0.166667	FAM162A									A0A182YKT1		FALSE	FALSE
0	FAM210B	0.166667	FAM210B	PF3D7_1328400	PF3D7_1328400	PF3D7_1328400	PBANKA_1343600	PKNH_1272000	TGGT1_277690	AT2G27290	AT2G27290	A0A182Y9Z5	YALI0_F15257g	FALSE	FALSE
0	GPI	0.166667	GPI	PF3D7_1436000	PF3D7_1436000	PF3D7_1436000	PBANKA_1008800	PKNH_0422600	TGGT1_283780	AT5G42740	AT5G42740	A0A182YQ87	YALI0_F07711g	FALSE	FALSE
0	GSTK1	0.166667	GSTK1							AT5G38900	AT5G38900		YALI0_B05346g	FALSE	FALSE
0	HDHD3	0.166667	HDHD3	PF3D7_1118400	PF3D7_1118400	PF3D7_1118400		PKNH_0916100		AT5G44730	AT5G44730	A0A182YR53	YALI0_D02519g	FALSE	FALSE	HDHD3	Haloacid dehalogenase-like hydrolase domain-containing protein 3
0	HEBP1	0.166667												FALSE	FALSE	HEBP1	Heme-binding protein 1
0	KRT31	0.166667	KRT31							AT5G42880	AT5G42880			FALSE	FALSE
0	LNPK	0.166667	LNPK							AT2G24330	AT2G24330	A0A182XZW4	YALI0_A10549g	FALSE	FALSE
0	MCCC1	0.166667	MCCC1							AT1G03090	AT1G03090	A0A182YHD7	YALI0_B14619g	FALSE	FALSE
0	MRPL16	0.166667	MRPL16	PF3D7_API01800	PF3D7_API01800	PF3D7_API01800	PBANKA_API00380	PKNH_API02700	TGGT1_220150	ATCG00790	ATCG00790	A0A182YQR5	YALI0_C18139g	FALSE	FALSE
0	MRPL22	0.333333	MRPL22				PBANKA_1209200	PKNH_0810600		AT4G28360	AT4G28360	A0A182Y7S9	YALI0_E23760g	FALSE	FALSE
0	MRPL9	0.166667	MRPL9	PF3D7_0310000	PF3D7_0310000	PF3D7_0310000	PBANKA_0408100	PKNH_0832700		AT3G44890	AT3G44890	A0A182YS69		FALSE	FALSE
0	MYOM1	0.166667	MYOM1											FALSE	FALSE	MYOM1	Myomesin-1
0	Magmas	0.166667												FALSE	FALSE
0	NAXD	0.166667	NAXD	PF3D7_1143900	PF3D7_1143900	PF3D7_1143900	PBANKA_0905100	PKNH_0941800	TGGT1_258160	AT5G19150	AT5G19150	A0A182YBP1	YALI0_D11308g	FALSE	FALSE
0	NDRG2	0.166667	NDRG2							AT2G19620	AT2G19620			FALSE	FALSE	NDRG2	Protein NDRG2
0	NDUFAF7	0.166667	NDUFAF7							AT3G28700	AT3G28700	A0A182YQA3	YALI0_D12859g	FALSE	FALSE
0	NPEPPS	0.166667	NPEPPS	PF3D7_1311800	PF3D7_1311800	PF3D7_1311800	PBANKA_1410300	PKNH_1412500	TGGT1_224350	AT4G33090	AT4G33090	A0A182YSP2	YALI0_B14641g	FALSE	FALSE
0	PARK7	0.166667	PARK7	PF3D7_0627500	PF3D7_0627500	PF3D7_0627500	PBANKA_1126200	PKNH_1122300	TGGT1_214290	AT1G53280	AT1G53280	A0A182Y7L4		FALSE	FALSE	PARK7	Parkinson disease protein 7 homolog
0	PCBD2	0.166667	PCBD2											FALSE	FALSE
0	PDE2A	0.333333	PDE2A									A0A182Y3E5		FALSE	FALSE	PDE2A	cGMP-dependent 3',5'-cyclic phosphodiesterase
0	PDK1	0.166667	PDK1									A0A182YN09		FALSE	FALSE
0	PDP1	0.166667	PDP1									A0A182Y3A0	YALI0_D07040g	FALSE	FALSE	PDP1	[Pyruvate dehydrogenase [acetyl-transferring]]-phosphatase 1, mitochondrial
0	PNPT1	0.166667	PNPT1							AT5G14580	AT5G14580	A0A182YIX3		FALSE	FALSE
0	Q27984	0.166667												FALSE	FALSE
0	QDPR	0.166667	QDPR						TGGT1_285750			A0A182YHP7		FALSE	FALSE
0	RAB10	0.166667	RAB10											FALSE	FALSE
0	RAB8A	0.166667	RAB8A									A0A182YHW3		FALSE	FALSE	RAB8A	Ras-related protein Rab-8A
0	RAC1	0.166667	RAC1							AT4G35020	AT4G35020	A0A182Y0T0	YALI0_E25845g	FALSE	FALSE	RAC1	Ras-related C3 botulinum toxin substrate 1
0	RHOA	0.166667	RHOA									A0A182YIH7	YALI0_D01045g	FALSE	FALSE	RHOA	Transforming protein RhoA
0	RSU1	0.166667	RSU1									A0A182YRY8		FALSE	FALSE	RSU1	Ras suppressor protein 1
0	SIRT5	0.166667	SIRT5	PF3D7_1328800	PF3D7_1328800	PF3D7_1328800	PBANKA_1343800	PKNH_1271600	TGGT1_227020				YALI0_D20724g	FALSE	FALSE
0	SLIRP	0.166667	SLIRP											FALSE	FALSE	SLIRP	SRA stem-loop-interacting RNA-binding protein, mitochondrial
0	TFAM	0.166667	TFAM									A0A182Y8F2	YALI0_D17996g	FALSE	FALSE	TFAM	Transcription factor A, mitochondrial
0	TGM2	0.166667	TGM2											FALSE	FALSE	TGM2	Protein-glutamine gamma-glutamyltransferase 2
0	THBS1	0.166667	THBS1											FALSE	FALSE
0	THEM2	0.166667												FALSE	FALSE
0	TSFM	0.166667	TSFM	PF3D7_0305000	PF3D7_0305000	PF3D7_0305000	PBANKA_0403500	PKNH_0838100	TGGT1_209010	AT4G29060	AT4G29060	A0A182Y9W9		FALSE	FALSE
0	TTC19	0.166667	TTC19									A0A182Y008		FALSE	FALSE
0	TTR	0.166667	TTR											FALSE	FALSE
1	A0A3Q1M1G0	0.166667								AT5G09580	AT5G09580			FALSE	FALSE		Uncharacterized protein
1	ABAT	0.333333	ABAT									A0A182Y2E1	YALI0_E18238g	FALSE	FALSE
1	ACAD10	0.333333	ACAD10							AT3G06810	AT3G06810			FALSE	FALSE
1	ACTN2	0.333333	ACTN2										YALI0_F07601g	FALSE	FALSE	ACTN2	Alpha-actinin-2
1	ALDOA	0.166667	ALDOA											FALSE	FALSE
1	ARL6IP5	0.166667	ARL6IP5							AT3G11397	AT3G11397	A0A182YFK5		FALSE	FALSE
1	ATP2A2	0.166667	ATP2A2				PBANKA_0207000					A0A182YKV8		FALSE	FALSE
1	BCKDHA	0.166667	BCKDHA	PF3D7_1312600	PF3D7_1312600	PF3D7_1312600	PBANKA_1411100	PKNH_1413300	TGGT1_292100	AT5G09300	AT5G09300	A0A182XVK2	YALI0_D08690g	FALSE	FALSE
1	CAVIN1	0.166667	CAVIN1							AT1G15580	AT1G15580			FALSE	FALSE
1	CBLC	0.666667	CBLC											TRUE	FALSE
1	CD300LG	0.166667	CD300LG											FALSE	FALSE
1	COX1::1	0.166667												FALSE	FALSE
1	ECHDC2	0.166667	ECHDC2	PF3D7_1425200	PF3D7_1425200	PF3D7_1425200				AT4G16800	AT4G16800	A0A182Y722	YALI0_F22121g	FALSE	FALSE
1	ENO1	0.166667	ENO1							AT2G36530	AT2G36530	A0A182XZJ5		FALSE	FALSE
1	ENO3	0.166667	ENO3						TGGT1_268850				ENO	FALSE	FALSE
1	EZR	0.166667	EZR											FALSE	FALSE
1	FAHD1	0.166667	FAHD1							AT4G15940	AT4G15940	A0A182YQM0	YALI0_C23122g	FALSE	FALSE	FAHD1	Acylpyruvase FAHD1, mitochondrial
1	FDPS	0.166667	FDPS	PF3D7_1128400	PF3D7_1128400	PF3D7_1128400	PBANKA_0919800	PKNH_0926500	TGGT1_224490	AT4G17190	AT4G17190	A0A182YEJ2	YALI0_E05753g	FALSE	FALSE
1	GOT2	0.166667	GOT2	PF3D7_0204500	PF3D7_0204500	PF3D7_0204500	PBANKA_0302300	PKNH_0416400	TGGT1_248600	AT2G30970	AT2G30970	A0A182YFU6	YALI0_B02178g	FALSE	FALSE
1	HDHD5	0.166667	HDHD5							AT3G45740	AT3G45740		YALI0_A01045g	FALSE	FALSE
1	HSP90AB1	0.166667	HSP90AB1						TGGT1_288380					FALSE	FALSE
1	IMMT	0.166667	IMMT							AT4G39690	AT4G39690	A0A182Y789	MIC60	FALSE	FALSE
1	L1CAM	0.166667	L1CAM									A0A182Y7K0		FALSE	FALSE
1	LAMC1	0.833333	LAMC1									A0A182XZ94		TRUE	FALSE
1	LOC101906363	1								AT2G46540	AT2G46540			TRUE	TRUE
1	LPCAT3	0.166667	LPCAT3									A0A182Y1V3		FALSE	FALSE
1	MARCKS	0.166667	MARCKS											FALSE	FALSE
1	MECR::1	0.166667												FALSE	FALSE
1	ND1	1								ATCG01100	ATCG01100		ND1	TRUE	FALSE
1	ND2	1											ND2	TRUE	FALSE
1	ND3	1												TRUE	FALSE
1	ND4	1												TRUE	FALSE
1	ND5	1								ATCG01010	ATCG01010			TRUE	FALSE
1	NDRG2	0.166667	NDRG2							AT2G19620	AT2G19620			FALSE	FALSE	NDRG2	Protein NDRG2
1	NDUFA1	0.833333	NDUFA1							AT3G08610	AT3G08610		YALI0_C21789g	TRUE	TRUE
1	NDUFA10	1	NDUFA10									A0A182YAZ9		TRUE	TRUE
1	NDUFA10::1	1												TRUE	FALSE
1	NDUFA11	1	NDUFA11							AT2G42210	AT2G42210	A0A182YMK9	YALI0_E11891g	TRUE	TRUE
1	NDUFA12	1	NDUFA12							AT3G03100	AT3G03100	A0A182YN83	N7BM	TRUE	TRUE
1	NDUFA13	1	NDUFA13							AT1G04630	AT1G04630	A0A182Y8B1	YALI0_E28930g	TRUE	TRUE
1	NDUFA2	1	NDUFA2							AT5G47890	AT5G47890	A0A182Y4L6	YALI0_C03201g	TRUE	TRUE
1	NDUFA5	1	NDUFA5							AT5G52840	AT5G52840	A0A182Y179	YALI0_E23089g	TRUE	TRUE
1	NDUFA6	1	NDUFA6							AT3G12260	AT3G12260	A0A182XXA2	YALI0_A01419g	TRUE	TRUE
1	NDUFA7	1	NDUFA7									A0A182XX94	YALI0_A02651g	TRUE	TRUE
1	NDUFA8	1	NDUFA8							AT3G06310	AT3G06310	A0A182Y7Z6	YALI0_A20680g	TRUE	TRUE
1	NDUFA9	1	NDUFA9							AT2G20360	AT2G20360	A0A182YIX4	YALI0_D24585g	TRUE	TRUE
1	NDUFAB1	1	NDUFAB1	PF3D7_0208500	PF3D7_0208500	PF3D7_0208500	PBANKA_0305600	PKNH_0412600	TGGT1_264080	AT1G65290	AT1G65290		YALI0_D24629g	TRUE	TRUE
1	NDUFAF4	0.166667	NDUFAF4							AT3G21400	AT3G21400	A0A182XZ87		FALSE	FALSE
1	NDUFB1	1	NDUFB1											TRUE	TRUE
1	NDUFB10	1	NDUFB10							AT1G49140	AT1G49140	A0A182YRR4	YALI0_A17946g	TRUE	TRUE
1	NDUFB11	1	NDUFB11									A0A182XYQ0		TRUE	TRUE
1	NDUFB2	1	NDUFB2							AT1G76200	AT1G76200	A0A182Y6M0		TRUE	TRUE
1	NDUFB3	1	NDUFB3							AT1G14450	AT1G14450	A0A182Y1K0	YALI0_D10274g	TRUE	TRUE
1	NDUFB4	1	NDUFB4									A0A182YLA0		TRUE	TRUE
1	NDUFB5	1	NDUFB5									A0A182XYI6		TRUE	TRUE
1	NDUFB6	1	NDUFB6									A0A182Y5L0		TRUE	TRUE
1	NDUFB7	1	NDUFB7							AT2G02050	AT2G02050	A0A182XZ40	YALI0_E31766g	TRUE	TRUE
1	NDUFB8	1	NDUFB8									A0A182XVY6	YALI0_D04939g	TRUE	TRUE
1	NDUFB9	1	NDUFB9							AT4G34700	AT4G34700	A0A182YDL9	YALI0_D07216g	TRUE	TRUE
1	NDUFC1	0.833333	NDUFC1											TRUE	TRUE
1	NDUFC2	1	NDUFC2							AT4G20150	AT4G20150	A0A182XW89		TRUE	TRUE
1	NDUFS1	1	NDUFS1							AT5G37510	AT5G37510	A0A182YB51	YALI0_D05467g	TRUE	TRUE
1	NDUFS2	1	NDUFS2							ATMG00510	ATMG00510	A0A182XY39	YALI0_F17248g	TRUE	TRUE
1	NDUFS3	1	NDUFS3							ATMG00070	ATMG00070	A0A182YNV4	YALI0_F02123g	TRUE	TRUE
1	NDUFS4	1	NDUFS4							AT5G67590	AT5G67590	A0A182YEG8	YALI0_B14861g	TRUE	TRUE
1	NDUFS5	1	NDUFS5							AT2G47690	AT2G47690	A0A182YDI1	YALI0_F18359g	TRUE	TRUE
1	NDUFS6	1	NDUFS6							AT3G03070	AT3G03070	A0A182YFH3	YALI0_D19030g	TRUE	TRUE
1	NDUFS7	1	NDUFS7							AT5G11770	AT5G11770	A0A182YQG3	YALI0_F06050g	TRUE	TRUE
1	NDUFS8	1	NDUFS8							AT1G79010	AT1G79010	A0A182Y3S4	YALI0_F00924g	TRUE	TRUE
1	NDUFV1	1	NDUFV1							AT5G08530	AT5G08530	A0A182Y655	YALI0_B20372g	TRUE	TRUE
1	NDUFV2	1	NDUFV2							AT4G02580	AT4G02580	A0A182XWH6	YALI0_D00737g	TRUE	TRUE
1	NDUFV3	0.666667	NDUFV3									A0A182Y6J8		TRUE	FALSE
1	NDUFV3::1	0.833333												TRUE	FALSE
1	NFU1	0.166667	NFU1	PF3D7_0930900	PF3D7_0930900	PF3D7_0930900	PBANKA_0831700	PKNH_0729600	TGGT1_212930	AT1G51390	AT1G51390	A0A182Y7M5	YALI0_B00264g	FALSE	FALSE
1	NLRX1	0.166667	NLRX1											FALSE	FALSE
1	NUDT13	0.166667	NUDT13											FALSE	FALSE
1	P00974	0.166667												FALSE	FALSE
1	P81947	0.333333	TUBA1B											FALSE	FALSE
1	PLG	0.166667	PLG						TGGT1_261080					FALSE	FALSE
1	PODXL	0.166667	PODXL											FALSE	FALSE
1	PSMB9	0.166667	PSMB9											FALSE	FALSE
1	RDH13	0.166667	RDH13									A0A182YCZ5	YALI0_D06061g	FALSE	FALSE
1	RPL18	0.166667	RPL18	PF3D7_1341300	PF3D7_1341300	PF3D7_1341300	PBANKA_1354500	PKNH_1260000	TGGT1_300000	AT3G05590	AT3G05590		YALI0_B08866g	FALSE	FALSE
1	RPLP2	0.166667	RPLP2									A0A182Y4B9		FALSE	FALSE
1	SCO2	0.166667	SCO2										YALI0_E23045g	FALSE	FALSE	SCO2	Protein SCO2 homolog, mitochondrial
1	SERPINA1	0.166667	SERPINA1											FALSE	FALSE
1	SMIM12	0.166667	SMIM12									A0A182YP71		FALSE	FALSE
1	SPRYD4	0.166667	SPRYD4											FALSE	FALSE
1	TIMM44	0.166667	TIMM44	PF3D7_1125400	PF3D7_1125400	PF3D7_1125400	PBANKA_0922900	PKNH_0923300	TGGT1_227830	AT2G36070	AT2G36070	A0A182YEY2	YALI0_D21142g	FALSE	FALSE
1	TMEM109	0.166667	TMEM109											FALSE	FALSE
1	TMEM245	0.166667	TMEM245	PF3D7_0614900	PF3D7_0614900	PF3D7_0614900	PBANKA_1229600	PKNH_1135100	TGGT1_216070	AT5G55960	AT5G55960	A0A182Y4I8		FALSE	FALSE
1	TOMM70	0.166667	TOMM70									A0A182Y5V8	YALI0_B10362g	FALSE	FALSE
1	WARS1	0.166667	WARS1	PF3D7_1336900	PF3D7_1336900	PF3D7_1336900	PBANKA_1350700	PKNH_1264400	TGGT1_288360	AT3G04600	AT3G04600	A0A182XXH8	YALI0_B08943g	FALSE	FALSE
1	WDR1	0.166667	WDR1							AT3G18060	AT3G18060	A0A182YHM4	YALI0_E01870g	FALSE	FALSE	WDR1	WD repeat-containing protein 1
1	ZADH2	0.333333	ZADH2							AT1G49670	AT1G49670			FALSE	FALSE
2	A0A3Q1ML26	0.166667												FALSE	FALSE		Ig-like domain-containing protein
2	A0A3Q1MMV8	0.166667												FALSE	FALSE
2	ABCB8::1	0.166667												FALSE	FALSE
2	ALDH1L2	0.166667	ALDH1L2									A0A182Y5L9		FALSE	FALSE
2	ARMC1	0.166667	ARMC1							AT4G05030	AT4G05030			FALSE	FALSE	ARMC1	Armadillo repeat-containing protein 1
2	ARPC1B	0.166667	ARPC1B							AT2G30910	AT2G30910			FALSE	FALSE
2	B9TUC9	0.166667												FALSE	FALSE
2	BZW2	0.166667	BZW2							AT5G36230	AT5G36230			FALSE	FALSE
2	C23H6orf136	0.166667	C6orf136							AT1G16320	AT1G16320		YALI0_F07689g	FALSE	FALSE
2	C4A	0.166667												FALSE	FALSE
2	CALR	0.166667	CALR							AT1G09210	AT1G09210	Crt		FALSE	FALSE	CALR	Calreticulin
2	COMT	0.166667	COMT										YALI0_B03124g	FALSE	FALSE	COMT	Catechol O-methyltransferase
2	COQ10A	0.166667	COQ10A							AT4G17650	AT4G17650		YALI0_A02563g	FALSE	FALSE
2	COQ4	0.166667	COQ4	PF3D7_1112200	PF3D7_1112200	PF3D7_1112200	PBANKA_0935400	PKNH_0909900	TGGT1_275980	AT2G03690	AT2G03690	A0A182YLC2	COQ4	FALSE	FALSE	COQ4	Ubiquinone biosynthesis protein COQ4 homolog, mitochondrial
2	CYB5A	0.166667	CYB5A				PBANKA_1447000	PKNH_1451800				A0A182YEK9		FALSE	FALSE
2	DHTKD1	0.166667	DHTKD1									A0A182Y7J3		FALSE	FALSE
2	DLAT	0.166667	DLAT							AT1G54220	AT1G54220	A0A182XZV3	YALI0_D23683g	FALSE	FALSE
2	DMAC2L	0.166667	DMAC2L											FALSE	FALSE
2	DNAJC11	0.166667	DNAJC11							AT2G35720	AT2G35720	A0A182YSE0		FALSE	FALSE
2	DSG1	0.166667	DSG1											FALSE	FALSE	DSG1	Desmoglein-1
2	F13A1	0.166667	F13A1											FALSE	FALSE
2	FDPS	0.166667	FDPS	PF3D7_1128400	PF3D7_1128400	PF3D7_1128400	PBANKA_0919800	PKNH_0926500	TGGT1_224490	AT4G17190	AT4G17190	A0A182YEJ2	YALI0_E05753g	FALSE	FALSE
2	G3MZG7	0.166667												FALSE	FALSE		60S ribosomal protein L12
2	GPI	0.166667	GPI	PF3D7_1436000	PF3D7_1436000	PF3D7_1436000	PBANKA_1008800	PKNH_0422600	TGGT1_283780	AT5G42740	AT5G42740	A0A182YQ87	YALI0_F07711g	FALSE	FALSE
2	H1-2	0.333333												FALSE	FALSE
2	H2AJ	0.333333	H2AJ									A0A182Y9W2		FALSE	FALSE	H2AJ	Histone H2A.J
2	HSPB1	0.166667	HSPB1											FALSE	FALSE	HSPB1	Heat shock protein beta-1
2	IDH3A	0.166667	IDH3A							AT5G03290	AT5G03290	A0A182Y3Z3	YALI0_D06303g	FALSE	FALSE	IDH3A	Isocitrate dehydrogenase [NAD] subunit alpha, mitochondrial
2	ISCU	0.166667	ISCU	PF3D7_1454500	PF3D7_1454500	PF3D7_1454500	PBANKA_1318200	PKNH_1227600	TGGT1_237560	AT4G22220	AT4G22220	A0A182Y7V3	ISU1	FALSE	FALSE
2	KIF5B	0.166667	KIF5B									A0A182YK72		FALSE	FALSE
2	LOC101902760	0.166667												FALSE	FALSE
2	LYPLA1	0.166667	LYPLA1										YALI0A18337g	FALSE	FALSE
2	MACROD1	0.166667	MACROD1	PF3D7_1448800	PF3D7_1448800	PF3D7_1448800	PBANKA_1312500	PKNH_1233300	TGGT1_240250					FALSE	FALSE
2	MGST3	0.166667	MGST3						TGGT1_240560	AT1G65820	AT1G65820		YALI0_E03586g	FALSE	FALSE	MGST3	Microsomal glutathione S-transferase 3
2	MRPL11	0.166667	MRPL11	PF3D7_1110600	PF3D7_1110600	PF3D7_1110600	PBANKA_0937000	PKNH_0908300	TGGT1_254380	AT4G35490	AT4G35490	A0A182XVH9	YALI0_D22088g	FALSE	FALSE
2	MRPL38	0.166667	MRPL38									A0A182YH07		FALSE	FALSE
2	MRPL39	0.166667	MRPL39									A0A182YA93		FALSE	FALSE
2	MRPL46	0.166667	MRPL46	PF3D7_0626900	PF3D7_0626900	PF3D7_0626900	PBANKA_1125700	PKNH_1122900	TGGT1_278220	AT1G14620	AT1G14620	A0A182Y1E4	YALI0_E24805g	FALSE	FALSE
2	MRPL48	0.333333	MRPL48									A0A182XYY5		FALSE	FALSE
2	MRPS27	0.166667	MRPS27				PBANKA_1105900					A0A182YL71		FALSE	FALSE
2	MTIF3	0.166667	MTIF3	PF3D7_0825200	PF3D7_0825200	PF3D7_0825200	PBANKA_0705400			AT1G34360	AT1G34360	A0A182Y1R3	YALI0_B16016g	FALSE	FALSE
2	MTX1	0.333333	MTX1	PF3D7_1447400	PF3D7_1447400	PF3D7_1447400	PBANKA_1311200	PKNH_1234800				A0A182XXP6	YALI0_D18590g	FALSE	FALSE	MTX1	Metaxin-1
2	MTX2	0.166667	MTX2							AT2G19080	AT2G19080	A0A182YQY0		FALSE	FALSE
2	MUL1	0.166667	MUL1							AT1G63900	AT1G63900	A0A182YD15		FALSE	FALSE
2	NCL	0.166667	NCL						TGGT1_291930					FALSE	FALSE
2	NDUFA1	0.166667	NDUFA1							AT3G08610	AT3G08610		YALI0_C21789g	FALSE	FALSE
2	NIPBL	0.166667	NIPBL						TGGT1_310340	AT5G15540	AT5G15540	A0A182YP95	YALI0_A14707g	FALSE	FALSE
2	NT5DC3	0.166667	NT5DC3											FALSE	FALSE
2	PDHX	0.166667	PDHX											FALSE	FALSE
2	PRXL2B	0.166667	PRXL2B											FALSE	FALSE
2	PTK2B	0.166667	PTK2B											FALSE	FALSE
2	RAB21	0.166667	RAB21											FALSE	FALSE	RAB21	Ras-related protein Rab-21
2	RAB35	0.166667	RAB35									A0A182Y4C2		FALSE	FALSE
2	RAB7A	0.166667	RAB7A	PF3D7_0903200	PF3D7_0903200	PF3D7_0903200	PBANKA_0418200	PKNH_0700900	TGGT1_248880	AT3G18820	AT3G18820	A0A182YAK1	YALI0_F19602g	FALSE	FALSE	RAB7A	Ras-related protein Rab-7a
2	RAB8A	0.166667	RAB8A									A0A182YHW3		FALSE	FALSE	RAB8A	Ras-related protein Rab-8A
2	RAC1	0.166667	RAC1							AT4G35020	AT4G35020	A0A182Y0T0	YALI0_E25845g	FALSE	FALSE	RAC1	Ras-related C3 botulinum toxin substrate 1
2	RALA	0.166667	RALA									A0A182YSR9		FALSE	FALSE
2	RALB	0.166667	RALB											FALSE	FALSE
2	RHOT1	0.166667	RHOT1							AT3G63150	AT3G63150	A0A182XZX5	GEM1	FALSE	FALSE
2	RPL14	0.166667	RPL14	PF3D7_1431700	PF3D7_1431700	PF3D7_1431700	PBANKA_1013100	PKNH_1327000	TGGT1_267060	AT2G20450	AT2G20450	A0A182YCY7	YALI0_E00550g	TRUE	TRUE
2	SAMM50	0.166667	SAMM50	PF3D7_0608310	PF3D7_0608310	PF3D7_0608310	PBANKA_0106950	PKNH_1141900		AT3G11070	AT3G11070	A0A182XW02	YALI0_C06974g	FALSE	FALSE
2	SCEL	0.166667	SCEL											FALSE	FALSE
2	SCO1	0.333333	SCO1	PF3D7_0708900	PF3D7_0708900	PF3D7_0708900	PBANKA_1219400	PKNH_0107500	TGGT1_257440	AT3G08950	AT3G08950	A0A182Y8I5		FALSE	FALSE	SCO1	Protein SCO1 homolog, mitochondrial
2	SCO2	0.333333	SCO2										YALI0_E23045g	FALSE	FALSE	SCO2	Protein SCO2 homolog, mitochondrial
2	SERPING1	0.166667	SERPING1											FALSE	FALSE
2	SERPINH1	0.166667	SERPINH1											FALSE	FALSE
2	SLC25A11	0.166667	SLC25A11	PF3D7_0823900	PF3D7_0823900	PF3D7_0823900	PBANKA_0706700	PKNH_1317900	TGGT1_274060	AT5G19760	AT5G19760	A0A182YC95		FALSE	FALSE
2	SQRDL	0.166667												FALSE	FALSE
2	STOML2	0.166667	STOML2	PF3D7_0318100	PF3D7_0318100	PF3D7_0318100	PBANKA_0807100	PKNH_0823700	TGGT1_222210	AT5G54100	AT5G54100	A0A182YFY6	YALI0_B09471g	FALSE	FALSE
2	TIMM21	0.166667	TIMM21							AT4G00026	AT4G00026	A0A182Y9P3	TIM21	FALSE	FALSE
2	TMEM14C	0.166667	TMEM14C							AT2G26240	AT2G26240			FALSE	FALSE
2	TUBB4B	0.333333	TUBB4B									A0A182YD80		FALSE	FALSE
2	TUFM	0.166667	TUFM	PF3D7_1330600	PF3D7_1330600	PF3D7_1330600	PBANKA_1345600	PKNH_1269800	TGGT1_262380	AT4G02930	AT4G02930	A0A182Y315	YALI0_F24387g	FALSE	FALSE
2	Tom20	0.166667												FALSE	FALSE
3	A0A3Q1ML84	1										A0A182Y3V2		TRUE	FALSE		Uncharacterized protein
3	A0JNL4	0.5												FALSE	FALSE
3	ABCC1	0.333333	ABCC1										YALI0_E25069g	FALSE	FALSE
3	ATP5F1A	1	ATP5F1A	PF3D7_0217100	PF3D7_0217100	PF3D7_0217100	PBANKA_0313800	PKNH_0403800	TGGT1_204400	AT2G07698	AT2G07698	A0A182YNR5	ATP1	TRUE	TRUE
3	ATP5F1B	1	ATP5F1B	PF3D7_1235700	PF3D7_1235700	PF3D7_1235700	PBANKA_1450300	PKNH_1455400	TGGT1_261950	AT5G08680	AT5G08680	A0A182YSV3	ATP2	TRUE	TRUE
3	ATP5F1C	1	ATP5F1C	PF3D7_1311300	PF3D7_1311300	PF3D7_1311300	PBANKA_1409800	PKNH_1411700	TGGT1_231910	AT2G33040	AT2G33040	A0A182XZU4	ATP3	TRUE	TRUE
3	ATP5F1D	1	ATP5F1D	PF3D7_1147700	PF3D7_1147700	PF3D7_1147700	PBANKA_0901400	PKNH_0945600	TGGT1_226000	AT5G47030	AT5G47030	A0A182YKW5	ATP16	TRUE	TRUE
3	ATP5F1E	0.833333	ATP5F1E	PF3D7_0715500	PF3D7_0715500	PF3D7_0715500	PBANKA_1421800	PKNH_1424500		AT1G51650	AT1G51650	A0A182YCU3		TRUE	TRUE
3	ATP5G1	0.666667												TRUE	FALSE
3	ATP5IF1	0.166667	ATP5IF1							AT5G04750	AT5G04750	A0A182Y915	YALI0_C05621g	FALSE	FALSE
3	ATP5ME	1								AT5G15320	AT5G15320		TIM11	TRUE	FALSE
3	ATP5MF	1	ATP5MF									A0A182YPR7		TRUE	TRUE
3	ATP5MG	1	ATP5MG							AT4G26210	AT4G26210	A0A182Y5W3	ATP20	TRUE	TRUE
3	ATP5PB	1	ATP5PB	PF3D7_1125100	PF3D7_1125100	PF3D7_1125100	PBANKA_0923200	PKNH_0923000		ATMG00640	ATMG00640	A0A182YNB9	ATP4	TRUE	TRUE
3	ATP5PD	1	ATP5PD							AT3G52300	AT3G52300	A0A182YB01	ATP7	TRUE	TRUE
3	ATP5PF	0.833333	ATP5PF									A0A182YET2		TRUE	TRUE
3	ATP5PO	1	ATP5PO	PF3D7_1310000	PF3D7_1310000	PF3D7_1310000	PBANKA_1408500	PKNH_1410400	TGGT1_284540	AT5G13450	AT5G13450	A0A182Y7B7	ATP5	TRUE	TRUE
3	ATP6	0.833333												TRUE	FALSE	MT-ATP6	ATP synthase subunit a
3	ATP8	0.833333												TRUE	FALSE	MT-ATP8	ATP synthase protein 8
3	ATPAF1	0.166667	ATPAF1											FALSE	FALSE
3	BOLA1	0.333333	BOLA1						TGGT1_239320	AT4G26500	AT4G26500	A0A182YEV4	YALI0_E00572g	FALSE	FALSE	BOLA1	BolA-like protein 1
3	CALCRL	0.666667	CALCRL									A0A182Y0Q2		TRUE	FALSE
3	CD81	0.166667	CD81									A0A182XXY0		FALSE	FALSE	CD81	CD81 antigen
3	CDC25A	0.166667	CDC25A									A0A182YK98		FALSE	FALSE
3	CIBAR2	0.166667	CIBAR2											FALSE	FALSE
3	CYB5B	0.166667	CYB5B	PF3D7_1232300	PF3D7_1232300	PF3D7_1232300			TGGT1_276110	AT5G48810	AT5G48810		YALI0_D12122g	FALSE	FALSE
3	CytB	0.166667												FALSE	FALSE
3	DBT	0.166667	DBT	PF3D7_0303700	PF3D7_0303700	PF3D7_0303700	PBANKA_0402300	PKNH_0839400	TGGT1_319920	AT3G06850	AT3G06850	A0A182YQ37	YALI0_D23815g	FALSE	FALSE
3	DHODH	0.5	DHODH	PF3D7_0603300	PF3D7_0603300	PF3D7_0603300	PBANKA_0102100	PKNH_1147400	TGGT1_210790	AT5G23300	AT5G23300	A0A182YAT0	YALI0_D18920g	FALSE	FALSE
3	DUT	0.166667	DUT						TGGT1_233140				DUT1	FALSE	FALSE
3	EEA1	0.166667	EEA1				PBANKA_1323700			AT1G20110	AT1G20110			FALSE	FALSE
3	GANAB	0.166667	GANAB							AT5G63840	AT5G63840	A0A182XYB2	YALI0_B06600g	FALSE	FALSE
3	GUK1	0.166667	GUK1	PF3D7_0928900	PF3D7_0928900	PF3D7_0928900	PBANKA_0829700	PKNH_0727200	TGGT1_242730	AT3G57550	AT3G57550	A0A182YAW9	YALI0_C16434g	FALSE	FALSE
3	HTT	0.5	HTT									A0A182YG60		FALSE	FALSE
3	IMMT	0.166667	IMMT							AT4G39690	AT4G39690	A0A182Y789	MIC60	FALSE	FALSE
3	IMMT::2	0.166667												FALSE	FALSE
3	ITGA6	0.333333	ITGA6											FALSE	FALSE
3	LAMA2	0.166667	LAMA2						TGGT1_266410	AT5G27330	AT5G27330			FALSE	FALSE
3	LAMA4	0.333333	LAMA4											FALSE	FALSE
3	LNPEP	0.166667	LNPEP											FALSE	FALSE
3	LOC535277	0.333333												FALSE	FALSE
3	LRP1	0.166667	LRP1									A0A182Y1K2		FALSE	FALSE
3	MARS2	0.333333	MARS2	PF3D7_1034900	PF3D7_1034900	PF3D7_1034900	PBANKA_0518700	PKNH_0620100	TGGT1_289300	AT3G55400	AT3G55400	A0A182Y774	YALI0_D03619g	FALSE	FALSE
3	MECP2	0.166667	MECP2											FALSE	FALSE
3	MIPEP	0.166667	MIPEP	PF3D7_1337000	PF3D7_1337000	PF3D7_1337000	PBANKA_1350800	PKNH_1264300	TGGT1_272670	AT5G51540	AT5G51540	A0A182XZI8	OCT1	FALSE	FALSE
3	MRPL22	0.166667	MRPL22				PBANKA_1209200	PKNH_0810600		AT4G28360	AT4G28360	A0A182Y7S9	YALI0_E23760g	FALSE	FALSE
3	MRPL37	0.833333	MRPL37									A0A182YKH1		TRUE	FALSE
3	NDRG4	0.166667	NDRG4											FALSE	FALSE
3	NPEPL1	0.166667	NPEPL1									A0A182XZK6		FALSE	FALSE
3	PDK1	0.333333	PDK1									A0A182YN09		FALSE	FALSE
3	PGM2	0.333333	PGM2	PF3D7_1012500	PF3D7_1012500	PF3D7_1012500	PBANKA_1210900	PKNH_0812300	TGGT1_318580			A0A182Y3E4	YALI0_E02244g	FALSE	FALSE
3	PLN	0.166667	PLN											FALSE	FALSE
3	PNP	0.166667	PNP									A0A182YD24	YALI0_F30129g	FALSE	FALSE
3	POLQ	0.333333	POLQ	PF3D7_1331100	PF3D7_1331100	PF3D7_1331100		PKNH_1269400	TGGT1_230080	AT4G32700	AT4G32700	A0A182XZ04		FALSE	FALSE
3	PPP2R5A	0.333333	PPP2R5A									A0A182Y755		FALSE	FALSE
3	PSMB5	0.166667	PSMB5	PF3D7_1011400	PF3D7_1011400	PF3D7_1011400	PBANKA_1209800	PKNH_0811200		AT3G26340	AT3G26340	A0A182Y9M9		FALSE	FALSE
3	QDPR	0.166667	QDPR						TGGT1_285750			A0A182YHP7		FALSE	FALSE
3	SEC23A	0.166667	SEC23A	PF3D7_0822600	PF3D7_0822600	PF3D7_0822600	PBANKA_0708000	PKNH_1316600	TGGT1_291680	AT1G05520	AT1G05520	AGAP001759		FALSE	FALSE
3	SETX	0.166667	SETX						TGGT1_318620	AT1G16800	AT1G16800	A0A182Y2U0	YALI0_A19404g	FALSE	FALSE
3	SH3BGRL3	0.166667	SH3BGRL3											FALSE	FALSE
3	SLC44A2::1	0.166667												FALSE	FALSE
3	SPG7	0.166667	SPG7									A0A182YK71		FALSE	FALSE
3	SYNGR2	0.166667								AT4G37235	AT4G37235	A0A182Y6Y7	YALI0_C04455g	FALSE	FALSE
3	TERF2IP	0.666667	TERF2IP											TRUE	FALSE
3	TNNT2	0.166667	TNNT2											FALSE	FALSE	TNNT2	Troponin T, cardiac muscle
3	YWHAE	0.166667	YWHAE	PF3D7_0818200	PF3D7_0818200	PF3D7_0818200	PBANKA_0712600	PKNH_0501800	TGGT1_263090	AT1G26480	AT1G26480	A0A182YND2	YALI0_B14377g	FALSE	FALSE
3	ZFYVE1	0.166667	ZFYVE1									A0A182YAS9		FALSE	FALSE
4	A0A3Q1LX83	0.833333												TRUE	FALSE		Proteasome subunit alpha type
4	ACAD8	0.166667	ACAD8											FALSE	FALSE	ACAD8	Isobutyryl-CoA dehydrogenase, mitochondrial
4	ANP32A	0.166667	ANP32A						TGGT1_271810					FALSE	FALSE
4	ANXA11	0.166667	ANXA11										YALI0_D08338g	FALSE	FALSE
4	DLAT	0.166667	DLAT							AT1G54220	AT1G54220	A0A182XZV3	YALI0_D23683g	FALSE	FALSE
4	DMAC2	0.166667	DMAC2											FALSE	FALSE	DMAC2	Distal membrane-arm assembly complex protein 2
4	F13A1	0.166667	F13A1											FALSE	FALSE
4	FGG	0.333333	FGG											FALSE	FALSE
4	GRPEL1	0.166667	GRPEL1	PF3D7_1124700	PF3D7_1124700	PF3D7_1124700	PBANKA_0923600	PKNH_0922500	TGGT1_265220	AT4G26780	AT4G26780	A0A182YB19	YALI0_C18513g	FALSE	FALSE
4	GUK1	0.166667	GUK1	PF3D7_0928900	PF3D7_0928900	PF3D7_0928900	PBANKA_0829700	PKNH_0727200	TGGT1_242730	AT3G57550	AT3G57550	A0A182YAW9	YALI0_C16434g	FALSE	FALSE
4	IBA57	0.166667	IBA57	PF3D7_1452200	PF3D7_1452200	PF3D7_1452200	PBANKA_1315900			AT4G12130	AT4G12130	A0A182YCF3	CAF17	FALSE	FALSE
4	KRT25	0.166667	KRT25											FALSE	FALSE
4	LAMA4	0.166667	LAMA4											FALSE	FALSE
4	LMNB2	0.166667	LMNB2									A0A182Y9I8		FALSE	FALSE
4	NCEH1	0.166667	NCEH1							AT2G45600	AT2G45600			FALSE	FALSE	NCEH1	Neutral cholesterol ester hydrolase 1
4	NDUFAF1	0.166667	NDUFAF1							AT1G72420	AT1G72420	A0A182XYD1	YALI0_D14564g	FALSE	FALSE
4	NT5DC3	0.166667	NT5DC3											FALSE	FALSE
4	PDP2	0.166667	PDP2						TGGT1_218590	AT4G38520	AT4G38520			FALSE	FALSE
4	PLIN4	0.166667	PLIN4											FALSE	FALSE
4	PODXL	0.166667	PODXL											FALSE	FALSE
4	POLQ	0.166667	POLQ	PF3D7_1331100	PF3D7_1331100	PF3D7_1331100		PKNH_1269400	TGGT1_230080	AT4G32700	AT4G32700	A0A182XZ04		FALSE	FALSE
4	PSMA1	1	PSMA1	PF3D7_1474800	PF3D7_1474800	PF3D7_1474800	PBANKA_1301400	PKNH_1245100	TGGT1_278050	AT1G47250	AT1G47250	A0A182YHG3	YALI0_C17325g	TRUE	TRUE
4	PSMA3	1	PSMA3	PF3D7_0317000	PF3D7_0317000	PF3D7_0317000	PBANKA_0808200	PKNH_0824800	TGGT1_216450	AT2G27020	AT2G27020	A0A182XVT0	YALI0_F07469g	TRUE	TRUE
4	PSMA4	0.833333	PSMA4	PF3D7_1353800	PF3D7_1353800	PF3D7_1353800	PBANKA_1130400	PKNH_1117900	TGGT1_239500	AT3G22110	AT3G22110	A0A182YR47	YALI0_C19382g	TRUE	TRUE
4	PSMA5	1	PSMA5	PF3D7_0727400	PF3D7_0727400	PF3D7_0727400	PBANKA_0211500	PKNH_0212000	TGGT1_249590	AT3G14290	AT3G14290	A0A182Y9A0	YALI0_E02794g	TRUE	TRUE
4	PSMA6	1	PSMA6	PF3D7_0807500	PF3D7_0807500	PF3D7_0807500	PBANKA_1223100	PKNH_0111300	TGGT1_242290	AT5G35590	AT5G35590	A0A182XXL2	YALI0_C06039g	TRUE	TRUE
4	PSMA7	1	PSMA7						TGGT1_258150			A0A182Y0R7	YALI0_B14267g	TRUE	TRUE
4	PSMB1	1	PSMB1	PF3D7_0518300	PF3D7_0518300	PF3D7_0518300	PBANKA_1233100	PKNH_1014900	TGGT1_290005	AT3G60820	AT3G60820	A0A182YQQ9	YALI0_D06523g	TRUE	TRUE
4	PSMB2	1	PSMB2	PF3D7_1470900	PF3D7_1470900	PF3D7_1470900	PBANKA_1334100	PKNH_1210100	TGGT1_254900	AT3G22630	AT3G22630	A0A182Y980	YALI0_B11374g	TRUE	TRUE
4	PSMB3	1	PSMB3	PF3D7_0108000	PF3D7_0108000	PF3D7_0108000	PBANKA_0205400	PKNH_0205600	TGGT1_314090	AT1G21720	AT1G21720	A0A182Y3R1	YALI0_F22341g	TRUE	TRUE
4	PSMB4	0.833333	PSMB4	PF3D7_0803800	PF3D7_0803800	PF3D7_0803800	PBANKA_1226500	PKNH_0115100	TGGT1_280710	AT1G56450	AT1G56450	A0A182YDC8	YALI0_E32505g	TRUE	TRUE
4	PSMB5	0.833333	PSMB5	PF3D7_1011400	PF3D7_1011400	PF3D7_1011400	PBANKA_1209800	PKNH_0811200		AT3G26340	AT3G26340	A0A182Y9M9		TRUE	TRUE
4	PSMB6	0.833333	PSMB6	PF3D7_0931800	PF3D7_0931800	PF3D7_0931800	PBANKA_0832600	PKNH_0730500	TGGT1_223590	AT4G31300	AT4G31300	A0A182YDQ0	YALI0_F14861g	TRUE	TRUE
4	PSMB8	0.166667	PSMB8						TGGT1_218920				YALI0_B15224g	TRUE	TRUE
4	PSMB9	0.333333	PSMB9											FALSE	FALSE
4	Q8SQB5	0.5												FALSE	FALSE
4	RSU1	0.166667	RSU1									A0A182YRY8		FALSE	FALSE	RSU1	Ras suppressor protein 1
4	SEPTIN2	0.333333	SEPTIN2									A0A182Y6N6		FALSE	FALSE
4	TM9SF4	0.166667	TM9SF4	PF3D7_1021400	PF3D7_1021400	PF3D7_1021400			TGGT1_290940	AT3G13772	AT3G13772			FALSE	FALSE
4	TMEM14C	0.166667	TMEM14C							AT2G26240	AT2G26240			FALSE	FALSE
4	TTL	0.166667	TTL											FALSE	FALSE	TTL	Tubulin--tyrosine ligase
4	VIM	0.166667	VIM											FALSE	FALSE
4	XDH	0.166667	XDH							AT4G34890	AT4G34890	A0A182YGV5		FALSE	FALSE	XDH	Xanthine dehydrogenase/oxidase
6	A0A3Q1LVN2	0.166667												FALSE	FALSE		AA_permease domain-containing protein
6	A6QQF5	0.5								AT3G56460	AT3G56460	A0A182YNI3		FALSE	FALSE
6	ABHD11	0.166667	ABHD11	PF3D7_1143000	PF3D7_1143000	PF3D7_1143000	PBANKA_0906000	PKNH_0940900	TGGT1_240830				YALI0_D08404g	FALSE	FALSE
6	ACSF3	0.166667	ACSF3				PBANKA_1118700			AT3G16170	AT3G16170	A0A182YCA0	YALI0_E12859g	FALSE	FALSE	ACSF3	Malonate--CoA ligase ACSF3, mitochondrial
6	ADH5	0.166667	ADH5						TGGT1_311780	AT5G43940	AT5G43940	A0A182YF97	YALI0_F09603g	FALSE	FALSE
6	ADPRS	0.166667	ADPRS									A0A182YHP3		FALSE	FALSE	ADPRS	ADP-ribose glycohydrolase ARH3
6	AKAP12	0.166667	AKAP12											FALSE	FALSE
6	ALDH1L2	0.166667	ALDH1L2									A0A182Y5L9		FALSE	FALSE
6	ANXA5	0.166667	ANXA5											FALSE	FALSE	ANXA5	Annexin A5
6	ARL8A	0.166667												FALSE	FALSE
6	CCDC90B	0.166667	CCDC90B											FALSE	FALSE
6	CFL2	0.166667	CFL2						TGGT1_220400	AT1G01750	AT1G01750			FALSE	FALSE
6	COA1	0.166667	COA1							AT2G40800	AT2G40800	A0A182Y2R5	YALI0_F10054g	FALSE	FALSE
6	COQ7	0.333333	COQ7							AT3G22360	AT3G22360	coq7	COQ7	FALSE	FALSE	COQ7	5-demethoxyubiquinone hydroxylase, mitochondrial
6	COQ8A	0.166667	COQ8A	PF3D7_0810200	PF3D7_0810200	PF3D7_0810200	PBANKA_1427300	PKNH_1430500	TGGT1_203940			A0A182XV39	YALI0_B15664g	FALSE	FALSE	COQ8A	Atypical kinase COQ8A, mitochondrial
6	CPT1B	0.166667	CPT1B											FALSE	FALSE	CPT1B	Carnitine O-palmitoyltransferase 1, muscle isoform
6	CRYAB	0.166667	CRYAB							AT4G27670	AT4G27670	A0A182Y2P8		FALSE	FALSE	CRYAB	Alpha-crystallin B chain
6	CTSD	0.166667	CTSD	PF3D7_1407900	PF3D7_1407900	PF3D7_1407900	PBANKA_1034400		TGGT1_201840	AT1G62290	AT1G62290	A0A182YK81	YALI0_F27071g	FALSE	FALSE
6	CYB5R1	0.166667	CYB5R1	PF3D7_1367500	PF3D7_1367500	PF3D7_1367500	PBANKA_1143400	PKNH_1103700	TGGT1_262910					FALSE	FALSE
6	CYBRD1	0.166667	CYBRD1											FALSE	FALSE
6	DCTN2	0.166667	DCTN2	PF3D7_1346000	PF3D7_1346000	PF3D7_1346000	PBANKA_1358900	PKNH_1255300	TGGT1_246740			A0A182YJE0	YALI0_F04543g	FALSE	FALSE	DCTN2	Dynactin subunit 2
6	E1BMK2	0.166667												FALSE	FALSE		High mobility group protein 1
6	ETHE1	0.5	ETHE1							AT1G53580	AT1G53580	A0A182XXA9		FALSE	FALSE	ETHE1	Persulfide dioxygenase ETHE1, mitochondrial
6	FIS1	0.166667	FIS1	PF3D7_1325600	PF3D7_1325600	PF3D7_1325600	PBANKA_1340700	PKNH_1203200	TGGT1_263323	AT5G12390	AT5G12390	A0A182YDK6	FIS1	FALSE	FALSE	FIS1	Mitochondrial fission 1 protein
6	FUNDC2	0.166667	FUNDC2									A0A182Y8F6	YALI0_A00440g	FALSE	FALSE
6	GET3	0.166667	GET3	PF3D7_0415000	PF3D7_0415000	PF3D7_0415000	PBANKA_0717000	PKNH_0506600	TGGT1_231190	AT1G01910	AT1G01910	A0A182YRY0	GET3	FALSE	FALSE	GET3	ATPase GET3
6	GSTZ1	0.166667	GSTZ1							AT2G02380	AT2G02380	A0A182XV55		FALSE	FALSE
6	HAX1	0.166667	HAX1											FALSE	FALSE	HAX1	HCLS1-associated protein X-1
6	ISCA2	0.166667	ISCA2	PF3D7_0207200	PF3D7_0207200	PF3D7_0207200	PBANKA_1237400	PKNH_0413900		AT5G03905	AT5G03905	A0A182YQN7	YALI0_E33077g	FALSE	FALSE	ISCA2	Iron-sulfur cluster assembly 2 homolog, mitochondrial
6	KRAS	0.166667	KRAS									A0A182Y4M9		FALSE	FALSE
6	LGALS1	0.166667	LGALS1											FALSE	FALSE
6	LOC100337390	0.166667												FALSE	FALSE
6	LYPLA1	0.166667	LYPLA1										YALI0A18337g	FALSE	FALSE
6	MAIP1	0.166667	MAIP1									A0A182YR01		FALSE	FALSE	MAIP1	m-AAA protease-interacting protein 1, mitochondrial
6	MIPEP	0.166667	MIPEP	PF3D7_1337000	PF3D7_1337000	PF3D7_1337000	PBANKA_1350800	PKNH_1264300	TGGT1_272670	AT5G51540	AT5G51540	A0A182XZI8	OCT1	FALSE	FALSE
6	MRPL43	0.166667	MRPL43	PF3D7_1010000	PF3D7_1010000	PF3D7_1010000	PBANKA_1208400	PKNH_0809800		AT3G59650	AT3G59650	A0A182Y751		FALSE	FALSE
6	MRPL50	0.166667	MRPL50									A0A182Y0W2	YALI0_D21934g	FALSE	FALSE
6	MRPS16	0.166667	MRPS16	PF3D7_0531200	PF3D7_0531200	PF3D7_0531200	PBANKA_1245600	PKNH_1001500	TGGT1_318420	AT5G56940	AT5G56940	A0A182YPH4	YALI0_E09691g	FALSE	FALSE
6	MRPS35	0.166667	MRPS35	PF3D7_1312300	PF3D7_1312300	PF3D7_1312300	PBANKA_1410800	PKNH_1413000		AT4G21460	AT4G21460	A0A182Y890	YALI0_D08448g	FALSE	FALSE
6	MTARC2	0.166667	MTARC2							AT5G44720	AT5G44720	A0A182XY94		FALSE	FALSE
6	MYADM	0.166667	MYADM											FALSE	FALSE
6	NAXD	0.166667	NAXD	PF3D7_1143900	PF3D7_1143900	PF3D7_1143900	PBANKA_0905100	PKNH_0941800	TGGT1_258160	AT5G19150	AT5G19150	A0A182YBP1	YALI0_D11308g	FALSE	FALSE
6	NAXE	0.166667	NAXE	PF3D7_1459700	PF3D7_1459700	PF3D7_1459700	PBANKA_1323300	PKNH_1222100	TGGT1_249650	AT5G49970	AT5G49970	A0A182XXJ0	YALI0B23122g	FALSE	FALSE
6	P00974	0.166667												FALSE	FALSE
6	P4HA1	0.166667	P4HA1				PBANKA_0701300	PKNH_1323600		AT2G17720	AT2G17720	A0A182Y542		FALSE	FALSE	P4HA1	Prolyl 4-hydroxylase subunit alpha-1
6	PDLIM1	0.166667	PDLIM1											FALSE	FALSE
6	PEBP1	0.166667	PEBP1	PF3D7_1219700	PF3D7_1219700	PF3D7_1219700	PBANKA_1434900	PKNH_1438900	TGGT1_207930	AT1G18100	AT1G18100	A0A182Y0B3	YALI0_B03366g	FALSE	FALSE	PEBP1	Phosphatidylethanolamine-binding protein 1
6	PGLYRP1	0.166667	PGLYRP1											FALSE	FALSE
6	PRDX3	0.166667	PRDX3									A0A182YH76		FALSE	FALSE	PRDX3	Thioredoxin-dependent peroxide reductase, mitochondrial
6	PRDX5	0.166667	PRDX5	PF3D7_0729200	PF3D7_0729200	PF3D7_0729200	PBANKA_0213300	PKNH_0213800	TGGT1_286630	AT3G52960	AT3G52960	A0A182YBC5	YALI0_C21043g	FALSE	FALSE	PRDX5	Peroxiredoxin-5, mitochondrial
6	PTGES2	0.166667	PTGES2						TGGT1_304660	AT5G42150	AT5G42150	A0A182YQQ8		FALSE	FALSE
6	PUS1	0.166667	PUS1	PF3D7_0804600	PF3D7_0804600	PF3D7_0804600				AT1G20370	AT1G20370	A0A182YKG2	PUS1	FALSE	FALSE
6	Q27997	0.166667												FALSE	FALSE
6	Q6LBN7	0.166667												FALSE	FALSE
6	Q862H8	0.166667												FALSE	FALSE
6	RAB10	0.333333	RAB10											FALSE	FALSE
6	RAB11B	0.166667	RAB11B						TGGT1_289680				YALI0_D14630g	TRUE	TRUE
6	RAB18	0.166667	RAB18							AT1G43890	AT1G43890	A0A182YKM2		FALSE	FALSE	RAB18	Ras-related protein Rab-18
6	RAB1A	0.166667	RAB1A											TRUE	TRUE
6	RAB1B	0.166667	RAB1B	PF3D7_0512600	PF3D7_0512600	PF3D7_0512600	PBANKA_1112300	PKNH_1020500	TGGT1_214770	AT5G47200	AT5G47200	A0A182YGK6	YALI0_D08162g	TRUE	TRUE	RAB1B	Ras-related protein Rab-1B
6	RAB2A	0.166667	RAB2A											FALSE	FALSE
6	RAB2A::1	0.5												FALSE	FALSE
6	RAB5A	0.166667	RAB5A	PF3D7_0106800	PF3D7_0106800	PF3D7_0106800	PBANKA_0206500	PKNH_0206700		AT4G19640	AT4G19640			TRUE	TRUE	RAB5A	Ras-related protein Rab-5A
6	RAB5B	0.333333	RAB5B						TGGT1_267810			A0A182YGX1		FALSE	FALSE
6	RAB5C	0.166667	RAB5C										YALI0_D07128g	FALSE	FALSE	RAB5C	Ras-related protein Rab-5C
6	RAB6A	0.5	RAB6A	PF3D7_1144900	PF3D7_1144900	PF3D7_1144900	PBANKA_0904100	PKNH_0942800	TGGT1_310460	AT2G44610	AT2G44610	A0A182Y730	YALI0_B22154g	TRUE	TRUE
6	RAB7A	0.166667	RAB7A	PF3D7_0903200	PF3D7_0903200	PF3D7_0903200	PBANKA_0418200	PKNH_0700900	TGGT1_248880	AT3G18820	AT3G18820	A0A182YAK1	YALI0_F19602g	TRUE	TRUE	RAB7A	Ras-related protein Rab-7a
6	RALB	0.166667	RALB											FALSE	FALSE
6	RAP1B	0.166667	RAP1B									A0A182YJV9	YALI0_F23177g	FALSE	FALSE	RAP1B	Ras-related protein Rap-1b
6	SCP2	0.166667	SCP2							AT5G42890	AT5G42890	A0A182YGV1	YALI0_D00176g	FALSE	FALSE	SCP2	Sterol carrier protein 2
6	SLC25A10	0.166667	SLC25A10							AT4G24570	AT4G24570	A0A182XVQ6	YALI0_B03344g	FALSE	FALSE
6	SLC25A5	0.166667	SLC25A5											FALSE	FALSE
6	SPRYD4	0.166667	SPRYD4											FALSE	FALSE
6	SPTBN1	0.166667	SPTBN1									A0A182YKK4		FALSE	FALSE
6	STOML2	0.166667	STOML2	PF3D7_0318100	PF3D7_0318100	PF3D7_0318100	PBANKA_0807100	PKNH_0823700	TGGT1_222210	AT5G54100	AT5G54100	A0A182YFY6	YALI0_B09471g	FALSE	FALSE
6	TAGLN2	0.166667	TAGLN2											FALSE	FALSE
6	TGM2	0.166667	TGM2											FALSE	FALSE	TGM2	Protein-glutamine gamma-glutamyltransferase 2
6	TPPP3	0.166667	TPPP3	PF3D7_1236600	PF3D7_1236600	PF3D7_1236600								FALSE	FALSE	TPPP3	Tubulin polymerization-promoting protein family member 3
6	TXN	0.166667	TXN	PF3D7_1457200	PF3D7_1457200	PF3D7_1457200	PBANKA_1320900	PKNH_1224600	TGGT1_293870	AT3G08710	AT3G08710		YALI0_F01496g	FALSE	FALSE
6	UQCC3	0.166667	UQCC3										CBP4	FALSE	FALSE	UQCC3	Ubiquinol-cytochrome-c reductase complex assembly factor 3
6	YWHAH	0.166667	YWHAH											FALSE	FALSE
6	ZFAND1	0.166667	ZFAND1	PF3D7_0504100	PF3D7_0504100	PF3D7_0504100			TGGT1_269910					FALSE	FALSE
7	ABCB10	0.166667	ABCB10										YALI0_E00880g	FALSE	FALSE
7	ACADM	0.166667	ACADM									A0A182Y1B6		FALSE	FALSE	ACADM	Medium-chain specific acyl-CoA dehydrogenase, mitochondrial
7	ACO2	0.166667	ACO2									A0A182YPN0	YALI0_D09361g	FALSE	FALSE
7	AK2	0.166667	AK2	PF3D7_1008900	PF3D7_1008900	PF3D7_1008900	PBANKA_1207200	PKNH_0808600	TGGT1_224900	AT5G63400	AT5G63400	Adk2	ADK1	FALSE	FALSE
7	ALDH1L2	0.166667	ALDH1L2									A0A182Y5L9		FALSE	FALSE
7	ANXA2	0.166667	ANXA2											FALSE	FALSE	ANXA2	Annexin A2
7	ANXA6	0.166667	ANXA6									A0A182YJM1		FALSE	FALSE	ANXA6	Annexin A6
7	AOX1	0.333333	AOX1											FALSE	FALSE
7	ASPH	0.166667	ASPH									A0A182YJ93		FALSE	FALSE	ASPH	Aspartyl/asparaginyl beta-hydroxylase
7	ATP6AP1	1	ATP6AP1							AT3G13410	AT3G13410	A0A182XX75	YALI0_C02937g	TRUE	TRUE
7	ATP6V0A1	0.833333	ATP6V0A1				PBANKA_1223800	PKNH_0112000				A0A182YEV8	YALI0_E09933g	TRUE	TRUE
7	ATP6V0D1	1	ATP6V0D1	PF3D7_1464700	PF3D7_1464700	PF3D7_1464700	PBANKA_1328100	PKNH_1216800	TGGT1_259010	AT3G28710	AT3G28710	A0A182Y7J9	YALI0_F16181g	TRUE	TRUE
7	C3	0.166667	C3											FALSE	FALSE
7	CAV1	0.333333	CAV1											FALSE	FALSE	CAV1	Caveolin-1
7	CAV2	0.333333	CAV2											FALSE	FALSE	CAV2	Caveolin-2
7	CAV3	0.333333	CAV3											FALSE	FALSE	CAV3	Caveolin-3
7	CBR4	0.166667	CBR4	PF3D7_0922900	PF3D7_0922900	PF3D7_0922900	PBANKA_0823800	PKNH_0720900	TGGT1_217740	AT1G24360	AT1G24360		YALI0_C19965g	FALSE	FALSE	CBR4	3-oxoacyl-[acyl-carrier-protein] reductase
7	CD34	0.166667	CD34											FALSE	FALSE
7	CEBPE	0.166667	CEBPE											FALSE	FALSE
7	CKMT2	0.166667	CKMT2											FALSE	FALSE
7	CLGN	0.333333	CLGN											FALSE	FALSE	CLGN	Calmegin
7	DECR1	0.166667	DECR1											FALSE	FALSE
7	ETFB	0.166667	ETFB						TGGT1_267820	AT5G43430	AT5G43430	A0A182YEP7	YALI0_C20449g	FALSE	FALSE	ETFB	Electron transfer flavoprotein subunit beta
7	FGA	0.166667	FGA											FALSE	FALSE
7	GCAT	0.166667	GCAT							AT5G04620	AT5G04620	A0A182YRY1		FALSE	FALSE
7	GCDH	0.166667	GCDH						TGGT1_231900	AT3G51840	AT3G51840	A0A182Y8F4	YALI0_F23749g	FALSE	FALSE	GCDH	Glutaryl-CoA dehydrogenase, mitochondrial
7	GDI1	0.166667	GDI1				PBANKA_1456200		TGGT1_202380	AT5G09550	AT5G09550	A0A182Y666	YALI0_E33649g	FALSE	FALSE
7	GFM1	0.166667	GFM1	PF3D7_1233000	PF3D7_1233000	PF3D7_1233000	PBANKA_1447700	PKNH_1452500	TGGT1_260170	AT1G45332	AT1G45332	A0A182Y0M7	MEF1	FALSE	FALSE
7	GLRX5	0.166667	GLRX5	PF3D7_0304500	PF3D7_0304500	PF3D7_0304500	PBANKA_0403100	PKNH_0838600		AT3G54900	AT3G54900	A0A182YHL5	YALI0_F21219g	FALSE	FALSE
7	GNAO1	0.166667	GNAO1										YALI0_A09592g	FALSE	FALSE
7	GNAS	0.166667	GNAS									A0A182YC99		FALSE	FALSE
7	GSTK1	0.166667	GSTK1							AT5G38900	AT5G38900		YALI0_B05346g	FALSE	FALSE
7	H2AJ	0.166667	H2AJ									A0A182Y9W2		FALSE	FALSE	H2AJ	Histone H2A.J
7	HBS1L	0.166667	HBS1L							AT5G10630	AT5G10630	A0A182Y6J1		FALSE	FALSE	HBS1L	HBS1-like protein
7	HSD17B12	0.166667	HSD17B12	PF3D7_0422000	PF3D7_0422000	PF3D7_0422000		PKNH_0513800	TGGT1_271888	AT1G67730	AT1G67730	A0A182Y8P6	YALI0A06787g	FALSE	FALSE
7	IBA57	0.166667	IBA57	PF3D7_1452200	PF3D7_1452200	PF3D7_1452200	PBANKA_1315900			AT4G12130	AT4G12130	A0A182YCF3	CAF17	FALSE	FALSE
7	IDH1	0.166667	IDH1				PBANKA_1358600					A0A182Y2E8		FALSE	FALSE
7	IGF2R	0.333333	IGF2R									A0A182Y4Y1	YALI0_C09163g	FALSE	FALSE
7	IQGAP1	0.166667	IQGAP1											FALSE	FALSE
7	ITGA1	0.166667	ITGA1											FALSE	FALSE
7	ITGA6	0.166667	ITGA6											FALSE	FALSE
7	LNPEP	0.166667	LNPEP											FALSE	FALSE
7	LOC283398	0.5												FALSE	FALSE
7	MCU	0.166667	MCU							AT1G57610	AT1G57610	A0A182YLE2		FALSE	FALSE
7	MECR::1	0.166667												FALSE	FALSE
7	MYL6	0.333333	MYL6									A0A182XZL3		FALSE	FALSE	MYL6	Myosin light polypeptide 6
7	NT5DC3	0.166667	NT5DC3											FALSE	FALSE
7	Ociad1	0.166667	OCIAD1	PF3D7_1209700	PF3D7_1209700	PF3D7_1209700						A0A182XZ80		FALSE	FALSE
7	PGAM2	0.166667	PGAM2	PF3D7_1120100	PF3D7_1120100	PF3D7_1120100	PBANKA_0928100	PKNH_0917800	TGGT1_297060	AT1G22170	AT1G22170	A0A182Y581	YALI0_B02728g	FALSE	FALSE	PGAM2	Phosphoglycerate mutase 2
7	PITRM1	0.166667	PITRM1	PF3D7_1360800	PF3D7_1360800	PF3D7_1360800	PBANKA_1137000	PKNH_1110600	TGGT1_227948	AT3G19170	AT3G19170	A0A182Y2J1	CYM1	FALSE	FALSE
7	PNKD	0.166667	PNKD									A0A182YAB2		FALSE	FALSE	PNKD	Probable hydrolase PNKD
7	PPA1	0.166667	PPA1	PF3D7_0316300	PF3D7_0316300	PF3D7_0316300	PBANKA_0414100	PKNH_0825800		AT5G09650	AT5G09650	A0A182Y4J5	IPP1	FALSE	FALSE
7	PPA2	0.166667	PPA2						TGGT1_283830					FALSE	FALSE
7	PTK2B	0.333333	PTK2B											FALSE	FALSE
7	RAB12	0.166667	RAB12											FALSE	FALSE
7	RAB5B	0.166667	RAB5B						TGGT1_267810			A0A182YGX1		FALSE	FALSE
7	RAB7A	0.166667	RAB7A	PF3D7_0903200	PF3D7_0903200	PF3D7_0903200	PBANKA_0418200	PKNH_0700900	TGGT1_248880	AT3G18820	AT3G18820	A0A182YAK1	YALI0_F19602g	FALSE	FALSE	RAB7A	Ras-related protein Rab-7a
7	RPN1	0.166667	RPN1				PBANKA_0409600	PKNH_0830800	TGGT1_202572	AT1G76400	AT1G76400	A0A182YRQ0	YALI0_F14795g	FALSE	FALSE
7	SERPINF1	0.333333	SERPINF1											FALSE	FALSE
7	SFXN3	0.166667	SFXN3											FALSE	FALSE	SFXN3	Sideroflexin-3
7	SIRT5	0.166667	SIRT5	PF3D7_1328800	PF3D7_1328800	PF3D7_1328800	PBANKA_1343800	PKNH_1271600	TGGT1_227020				YALI0_D20724g	FALSE	FALSE
7	SLC25A10	0.166667	SLC25A10							AT4G24570	AT4G24570	A0A182XVQ6	YALI0_B03344g	FALSE	FALSE
7	SLC25A31	0.166667	SLC25A31							AT5G56450	AT5G56450		YALI0_F19712g	FALSE	FALSE
7	SLC25A4	0.166667	SLC25A4						TGGT1_300360			A0A182Y795		FALSE	FALSE
7	SLC25A6	0.333333	SLC25A6	PF3D7_1037300	PF3D7_1037300	PF3D7_1037300	PBANKA_0520200	PKNH_0621800				A0A182YJH1		FALSE	FALSE
7	SLC29A1	0.166667	SLC29A1						TGGT1_233130			A0A182YFD7	YALI0_C23342g	FALSE	FALSE
7	SLC4A1	0.333333	SLC4A1							AT3G62270	AT3G62270		YALI0_E29645g	FALSE	FALSE
7	SUCLG1	0.333333	SUCLG1	PF3D7_1108500	PF3D7_1108500	PF3D7_1108500	PBANKA_0938500	PKNH_0906100	TGGT1_290600	AT5G08300	AT5G08300	A0A182YBD5	YALI0_E24013g	FALSE	FALSE
7	SUCLG2	0.333333	SUCLG2									A0A182YJP7		FALSE	FALSE
7	TAP1	0.333333	TAP1											FALSE	FALSE
7	TAPBP	0.166667	TAPBP											FALSE	FALSE
7	TCIRG1	0.666667	TCIRG1											TRUE	TRUE
7	TLN1	0.5	TLN1									A0A182XYV8		FALSE	FALSE
7	TNNT2	0.166667	TNNT2											FALSE	FALSE	TNNT2	Troponin T, cardiac muscle
7	TTR	0.166667	TTR											FALSE	FALSE
7	TXN	0.333333	TXN	PF3D7_1457200	PF3D7_1457200	PF3D7_1457200	PBANKA_1320900	PKNH_1224600	TGGT1_293870	AT3G08710	AT3G08710		YALI0_F01496g	FALSE	FALSE
7	XDH	0.166667	XDH							AT4G34890	AT4G34890	A0A182YGV5		FALSE	FALSE	XDH	Xanthine dehydrogenase/oxidase
7	YWHAE	0.166667	YWHAE	PF3D7_0818200	PF3D7_0818200	PF3D7_0818200	PBANKA_0712600	PKNH_0501800	TGGT1_263090	AT1G26480	AT1G26480	A0A182YND2	YALI0_B14377g	FALSE	FALSE
8	A0A3Q1MCJ8	0.666667												TRUE	FALSE		Uncharacterized protein
8	ACSF2	0.166667	ACSF2							AT1G20480	AT1G20480	A0A182Y9Q3	YALI0_B05456g	FALSE	FALSE	ACSF2	Medium-chain acyl-CoA ligase ACSF2, mitochondrial
8	AHCY	0.166667	AHCY	PF3D7_0520900	PF3D7_0520900	PF3D7_0520900	PBANKA_1235600	PKNH_1012000	TGGT1_225050	AT4G13940	AT4G13940	A0A182Y7K2	YALI0_F11759g	FALSE	FALSE
8	AHNAK	0.166667	AHNAK				PBANKA_1223000	PKNH_0620500						FALSE	FALSE
8	AHSG	0.166667	AHSG											FALSE	FALSE
8	AK2	0.166667	AK2	PF3D7_1008900	PF3D7_1008900	PF3D7_1008900	PBANKA_1207200	PKNH_0808600	TGGT1_224900	AT5G63400	AT5G63400	Adk2	ADK1	FALSE	FALSE
8	ALDH18A1	0.166667	ALDH18A1						TGGT1_270550	AT3G55610	AT3G55610	A0A182YRH0	YALI0_E30481g	FALSE	FALSE
8	ATP5PF	0.166667	ATP5PF									A0A182YET2		FALSE	FALSE
8	ATP6V0A1	0.166667	ATP6V0A1				PBANKA_1223800	PKNH_0112000				A0A182YEV8	YALI0_E09933g	FALSE	FALSE
8	ApoC3	0.166667												FALSE	FALSE
8	CEACAM1	0.166667	CEACAM6											FALSE	FALSE
8	CFL1	0.166667	CFL1	PF3D7_1361400	PF3D7_1361400	PF3D7_1361400	PBANKA_1137500	PKNH_1109900		AT3G46010	AT3G46010		COF1	FALSE	FALSE
8	COQ8A	0.166667	COQ8A	PF3D7_0810200	PF3D7_0810200	PF3D7_0810200	PBANKA_1427300	PKNH_1430500	TGGT1_203940			A0A182XV39	YALI0_B15664g	FALSE	FALSE	COQ8A	Atypical kinase COQ8A, mitochondrial
8	COQ9	0.166667	COQ9							AT1G19140	AT1G19140	A0A182YBW6	YALI0_F27313g	FALSE	FALSE	COQ9	Ubiquinone biosynthesis protein COQ9, mitochondrial
8	COX4I2	0.166667	COX4I2											FALSE	FALSE
8	CYC1	1	CYC1	PF3D7_1462700	PF3D7_1462700	PF3D7_1462700	PBANKA_1326300	PKNH_1218800	TGGT1_246540	AT5G40810	AT5G40810	A0A182Y2B2	YALI0_A17468g	TRUE	TRUE
8	CytB	0.5												FALSE	FALSE
8	FAM210A	0.333333	FAM210A									A0A182YM55		FALSE	FALSE
8	FECH	0.166667	FECH	PF3D7_1364900	PF3D7_1364900	PF3D7_1364900	PBANKA_1140700	PKNH_1106400	TGGT1_258650	AT2G30390	AT2G30390	A0A182YJM0	YALI0_F19470g	FALSE	FALSE
8	GLRX5	0.166667	GLRX5	PF3D7_0304500	PF3D7_0304500	PF3D7_0304500	PBANKA_0403100	PKNH_0838600		AT3G54900	AT3G54900	A0A182YHL5	YALI0_F21219g	FALSE	FALSE
8	JSP.1	0.166667												FALSE	FALSE
8	L2HGDH	0.166667	L2HGDH	PF3D7_0616800	PF3D7_0616800	PF3D7_0616800	PBANKA_1116300	PKNH_1133200	TGGT1_288500	AT3G56840	AT3G56840	A0A182YGZ7	YALI0_D04312g	FALSE	FALSE
8	LOC100297222	1												TRUE	FALSE
8	ME2	0.166667	ME2											FALSE	FALSE
8	MECR::1	0.166667												FALSE	FALSE
8	NDUFAF5	0.166667	NDUFAF5					PKNH_0305100		AT1G22800	AT1G22800	A0A182YMI8	YALI0_C02321g	FALSE	FALSE
8	NDUFAF7	0.166667	NDUFAF7							AT3G28700	AT3G28700	A0A182YQA3	YALI0_D12859g	FALSE	FALSE
8	NDUFV3	0.166667	NDUFV3									A0A182Y6J8		FALSE	FALSE
8	NFS1	0.166667	NFS1	PF3D7_0727200	PF3D7_0727200	PF3D7_0727200	PBANKA_0211300	PKNH_0211800	TGGT1_211090	AT5G65720	AT5G65720	A0A182YFF4	YALI0_C19041g	FALSE	FALSE
8	PDP1	0.166667	PDP1									A0A182Y3A0	YALI0_D07040g	FALSE	FALSE	PDP1	[Pyruvate dehydrogenase [acetyl-transferring]]-phosphatase 1, mitochondrial
8	PGRMC2	0.166667	PGRMC2									A0A182XXR8		FALSE	FALSE
8	PPA1	0.166667	PPA1	PF3D7_0316300	PF3D7_0316300	PF3D7_0316300	PBANKA_0414100	PKNH_0825800		AT5G09650	AT5G09650	A0A182Y4J5	IPP1	FALSE	FALSE
8	Q27984	0.166667												FALSE	FALSE
8	Q9N138	0.166667												FALSE	FALSE
8	RPL5	0.166667	RPL5	PF3D7_1424100	PF3D7_1424100	PF3D7_1424100	PBANKA_1019500	PKNH_1333800	TGGT1_320050	AT5G39740	AT5G39740	A0A182YP62	YALI0_E22352g	FALSE	FALSE
8	SCCPDH	0.166667	SCCPDH	PF3D7_0219100	PF3D7_0219100	PF3D7_0219100		PKNH_0401800	TGGT1_215290	AT5G39410	AT5G39410	A0A182Y6P8		FALSE	FALSE
8	SEPTIN8	0.833333	SEPTIN8											TRUE	FALSE
8	TIMM44	0.166667	TIMM44	PF3D7_1125400	PF3D7_1125400	PF3D7_1125400	PBANKA_0922900	PKNH_0923300	TGGT1_227830	AT2G36070	AT2G36070	A0A182YEY2	YALI0_D21142g	FALSE	FALSE
8	TMEM43	0.166667	TMEM43	PF3D7_1471500	PF3D7_1471500	PF3D7_1471500	PBANKA_1334700	PKNH_1209500				A0A182YJ58		FALSE	FALSE
8	UQCR10	1	UQCR10	PF3D7_0622600	PF3D7_0622600	PF3D7_0622600	PBANKA_1121500	PKNH_1127600		AT3G52730	AT3G52730		YALI0_B01540g	TRUE	TRUE
8	UQCR11	0.666667	UQCR11										YALI0_C12210g	TRUE	FALSE
8	UQCRB	1	UQCRB	PF3D7_1012300	PF3D7_1012300	PF3D7_1012300	PBANKA_1210700	PKNH_0812100		AT4G32470	AT4G32470		QCR7	TRUE	TRUE
8	UQCRC1	0.833333	UQCRC1											TRUE	TRUE
8	UQCRC1::1	1												TRUE	FALSE
8	UQCRC2	1	UQCRC2									A0A182Y351		TRUE	TRUE
8	UQCRFS1	1	UQCRFS1	PF3D7_1439400	PF3D7_1439400	PF3D7_1439400	PBANKA_1303300	PKNH_1242900	TGGT1_320220	AT5G13440	AT5G13440	A0A182Y0G2	YALI0_A02915g	TRUE	TRUE
8	UQCRH	1	UQCRH	PF3D7_1426900	PF3D7_1426900	PF3D7_1426900	PBANKA_1017700	PKNH_1331800				A0A182Y4P9	YALI0_F24673g	TRUE	TRUE
8	UQCRQ	1	UQCRQ	PF3D7_0306000	PF3D7_0306000	PF3D7_0306000	PBANKA_0404400	PKNH_0836700		AT5G05370	AT5G05370			TRUE	TRUE
8	ZADH2	0.166667	ZADH2							AT1G49670	AT1G49670			FALSE	FALSE
9	A0A3Q1LKB8	0.666667												TRUE	FALSE		Uncharacterized protein
9	A0A3Q1M4M0	0.166667												FALSE	FALSE		Uncharacterized protein
9	ACTN2	0.166667	ACTN2										YALI0_F07601g	FALSE	FALSE	ACTN2	Alpha-actinin-2
9	ACTR2	0.166667	ACTR2							AT3G27000	AT3G27000	A0A182YK45	YALI0_F15389g	FALSE	FALSE
9	AMT	0.166667	AMT	PF3D7_1365500	PF3D7_1365500	PF3D7_1365500	PBANKA_1141300	PKNH_1105800	TGGT1_237470	AT1G11860	AT1G11860	A0A182YNA7	YALI0_F02849g	FALSE	FALSE
9	AOC3	0.166667	AOC3											FALSE	FALSE	AOC3	Membrane primary amine oxidase
9	ARPC1B	0.166667	ARPC1B							AT2G30910	AT2G30910			FALSE	FALSE
9	ARPC2	0.166667	ARPC2	PF3D7_1430500	PF3D7_1430500	PF3D7_1430500	PBANKA_1014200	PKNH_1328200		AT1G30825	AT1G30825	A0A182YCI2	YALI0_A03025g	FALSE	FALSE	ARPC2	Actin-related protein 2/3 complex subunit 2
9	ASPH	0.166667	ASPH									A0A182YJ93		FALSE	FALSE	ASPH	Aspartyl/asparaginyl beta-hydroxylase
9	ATIC	0.166667	ATIC							AT2G35040	AT2G35040	A0A182Y583	YALI0_D24409g	FALSE	FALSE
9	ATP1A2	0.5	ATP1A2											FALSE	FALSE
9	ATP2B4	0.333333	ATP2B4						TGGT1_233770				YALI0_D04873g	FALSE	FALSE
9	ATP4A	0.166667	ATP4A											FALSE	FALSE
9	C23H6orf136	0.166667	C6orf136							AT1G16320	AT1G16320		YALI0_F07689g	FALSE	FALSE
9	C5	0.333333	C5											FALSE	FALSE
9	C7H19ORF52	0.166667												FALSE	FALSE
9	CACNA2D1	0.333333	CACNA2D1											FALSE	FALSE
9	CD34	0.333333	CD34											FALSE	FALSE
9	COI	0.5												FALSE	FALSE
9	COX1	1						PKNH_MIT01800						TRUE	FALSE	MT-CO1	Cytochrome c oxidase subunit 1
9	COX1::1	0.5												FALSE	FALSE
9	COX2	1												TRUE	FALSE	MT-CO2	Cytochrome c oxidase subunit 2
9	COX2::1	0.5												FALSE	FALSE
9	COX3	0.833333						PKNH_MIT01100						TRUE	FALSE	MT-CO3	Cytochrome c oxidase subunit 3
9	COX4I1	1	COX4I1									A0A182YLP4	YALI0_F03567g	TRUE	TRUE
9	COX4I2	0.333333	COX4I2											FALSE	FALSE
9	COX5A	1	COX5A										YALI0_E10144g	TRUE	TRUE	COX5A	Cytochrome c oxidase subunit 5A, mitochondrial
9	COX5B	1	COX5B	PF3D7_0927800	PF3D7_0927800	PF3D7_0927800	PBANKA_0828600	PKNH_0726200	TGGT1_209260	AT1G80230	AT1G80230	A0A182YLP7	YALI0_E19723g	TRUE	TRUE	COX5B	Cytochrome c oxidase subunit 5B, mitochondrial
9	COX6A2	1	COX6A2											TRUE	FALSE
9	COX6B1	1	COX6B1	PF3D7_0928000	PF3D7_0928000	PF3D7_0928000	PBANKA_0828800	PKNH_0726400		AT4G28060	AT4G28060	A0A182YFI3		TRUE	TRUE
9	COX6C	1	COX6C							AT2G47380	AT2G47380	A0A182Y615		TRUE	TRUE	COX6C	Cytochrome c oxidase subunit 6C
9	COX7A1	1	COX7A1							AT4G21105	AT4G21105	A0A182Y5T1	YALI0_E12628g	TRUE	TRUE
9	COX7A2L	0.166667	COX7A2L											FALSE	FALSE
9	CYB5A	0.166667	CYB5A				PBANKA_1447000	PKNH_1451800				A0A182YEK9		FALSE	FALSE
9	CYCS	0.166667	CYCS	PF3D7_1404100	PF3D7_1404100	PF3D7_1404100	PBANKA_1038000	PKNH_1354000	TGGT1_219750	AT4G10040	AT4G10040	A0A182Y5R9	CYC1	FALSE	FALSE
9	DTYMK	0.166667	DTYMK	PF3D7_1251300	PF3D7_1251300	PF3D7_1251300	PBANKA_1464200	PKNH_1471300	TGGT1_306970	AT5G59440	AT5G59440	A0A182YBY4	YALI0_C13354g	FALSE	FALSE
9	F1MBC7	0.5										A0A182XYC5		FALSE	FALSE		Cytochrome c oxidase subunit
9	GLUD1	0.333333	GLUD1	PF3D7_1430700	PF3D7_1430700	PF3D7_1430700	PBANKA_1014000	PKNH_1328000	TGGT1_293180	AT3G03910	AT3G03910	A0A182YJQ2	YALI0_F17820g	FALSE	FALSE
9	H2BC11	0.166667												FALSE	FALSE
9	HIGD1D	0.166667										A0A182Y9M2		FALSE	FALSE
9	HIGD2A	0.166667	HIGD2A									A0A182Y7Q7	RCF1	FALSE	FALSE
9	HOGA1	0.166667	HOGA1						TGGT1_242300	AT2G45440	AT2G45440		YALI0_B23100g	FALSE	FALSE	HOGA1	4-hydroxy-2-oxoglutarate aldolase, mitochondrial
9	JUP	0.333333	JUP							AT5G50900	AT5G50900			FALSE	FALSE
9	KRT3	0.166667	KRT3											FALSE	FALSE
9	LAMB1	0.333333	LAMB1				PBANKA_1227000			AT3G05130	AT3G05130	A0A182YGE7	YALI0_B18634g	FALSE	FALSE
9	LARS2	0.166667	LARS2	PF3D7_0828200	PF3D7_0828200	PF3D7_0828200	PBANKA_0702500	PKNH_1322300	TGGT1_266730	AT4G04350	AT4G04350	A0A182XVX8	YALI0_F02299g	FALSE	FALSE
9	LIAS	0.166667	LIAS	PF3D7_1344600	PF3D7_1344600	PF3D7_1344600	PBANKA_1357500	PKNH_1256700	TGGT1_226400	AT5G08415	AT5G08415	A0A182YA32	YALI0E10571g	FALSE	FALSE	LIAS	Lipoyl synthase, mitochondrial
9	LOC101903567	1												TRUE	FALSE
9	LOC282685	0.333333	RHD							AT2G38290	AT2G38290			FALSE	FALSE
9	LRPPRC	0.166667	LRPPRC							AT5G42310	AT5G42310			FALSE	FALSE
9	MCCC2	0.333333	MCCC2						TGGT1_269680	AT4G34030	AT4G34030	A0A182Y3W0	YALI0_E12595g	FALSE	FALSE
9	ME2	0.166667	ME2											FALSE	FALSE
9	ME3	0.166667	ME3							AT1G79750	AT1G79750	A0A182YGM6		FALSE	FALSE
9	MECP2	0.166667	MECP2											FALSE	FALSE
9	MGC165862	0.666667												TRUE	FALSE
9	MIPEP	0.166667	MIPEP	PF3D7_1337000	PF3D7_1337000	PF3D7_1337000	PBANKA_1350800	PKNH_1264300	TGGT1_272670	AT5G51540	AT5G51540	A0A182XZI8	OCT1	FALSE	FALSE
9	MPC1	0.166667	MPC1	PF3D7_1340800	PF3D7_1340800	PF3D7_1340800	PBANKA_1354200	PKNH_1260600	TGGT1_235880	AT5G20090	AT5G20090		YALI0_F00264g	FALSE	FALSE	MPC1	Mitochondrial pyruvate carrier 1
9	NDRG2	0.333333	NDRG2							AT2G19620	AT2G19620			FALSE	FALSE	NDRG2	Protein NDRG2
9	NDUFA4	0.333333	NDUFA4											TRUE	TRUE
9	NPEPL1	0.166667	NPEPL1									A0A182XZK6		FALSE	FALSE
9	PACSIN2	0.166667	PACSIN2				PBANKA_0942600					A0A182Y022		FALSE	FALSE
9	PCMT1	0.166667	PCMT1	PF3D7_1432700	PF3D7_1432700	PF3D7_1432700	PBANKA_1012200	PKNH_0419300	TGGT1_315130	AT3G48330	AT3G48330	A0A182XXT0		FALSE	FALSE
9	PGM2	0.166667	PGM2	PF3D7_1012500	PF3D7_1012500	PF3D7_1012500	PBANKA_1210900	PKNH_0812300	TGGT1_318580			A0A182Y3E4	YALI0_E02244g	FALSE	FALSE
9	PITRM1	0.166667	PITRM1	PF3D7_1360800	PF3D7_1360800	PF3D7_1360800	PBANKA_1137000	PKNH_1110600	TGGT1_227948	AT3G19170	AT3G19170	A0A182Y2J1	CYM1	FALSE	FALSE
9	PLPP1	0.166667	PLPP1									A0A182YQY6		FALSE	FALSE
9	PTCD3	0.166667	PTCD3	PF3D7_1233300	PF3D7_1233300	PF3D7_1233300				AT1G12775	AT1G12775	A0A182Y0Q4		FALSE	FALSE	PTCD3	Pentatricopeptide repeat domain-containing protein 3, mitochondrial
9	PTPMT1	0.166667	PTPMT1							AT5G56610	AT5G56610	A0A182Y7P3		FALSE	FALSE
9	RAB5C	0.166667	RAB5C										YALI0_D07128g	FALSE	FALSE	RAB5C	Ras-related protein Rab-5C
9	RPL5	0.166667	RPL5	PF3D7_1424100	PF3D7_1424100	PF3D7_1424100	PBANKA_1019500	PKNH_1333800	TGGT1_320050	AT5G39740	AT5G39740	A0A182YP62	YALI0_E22352g	FALSE	FALSE
9	RPN2	0.166667	RPN2							AT4G21150	AT4G21150	A0A182XZI5	YALI0_F30701g	FALSE	FALSE	RPN2	Dolichyl-diphosphooligosaccharide--protein glycosyltransferase subunit 2
9	SGCG	0.166667	SGCG											FALSE	FALSE	SGCG	Gamma-sarcoglycan
9	SLC25A12	0.666667	SLC25A12									A0A182Y552		TRUE	TRUE
9	SLC25A13	0.833333	SLC25A13										YALI0_D26147g	TRUE	TRUE
9	SLC25A24	0.333333	SLC25A24				PBANKA_0810000			AT5G51050	AT5G51050			FALSE	FALSE
9	SPG7	0.166667	SPG7									A0A182YK71		FALSE	FALSE
9	SPTBN1	0.166667	SPTBN1									A0A182YKK4		FALSE	FALSE
9	SPTBN4	0.666667	SPTBN4											TRUE	FALSE
9	ST13	0.166667	ST13	PF3D7_0527500	PF3D7_0527500	PF3D7_0527500	PBANKA_1242300		TGGT1_232660	AT3G17880	AT3G17880	A0A182YFD0		FALSE	FALSE
9	TMEM14C	0.166667	TMEM14C							AT2G26240	AT2G26240			FALSE	FALSE
9	WDR1	0.166667	WDR1							AT3G18060	AT3G18060	A0A182YHM4	YALI0_E01870g	FALSE	FALSE	WDR1	WD repeat-containing protein 1
9	YWHAG	0.166667	YWHAG											FALSE	FALSE
10	ACOT2	0.166667	ACOT2											FALSE	FALSE
10	ACSS1	0.166667	ACSS1						TGGT1_266640				YALI0_F05962g	FALSE	FALSE
10	AHCY	0.166667	AHCY	PF3D7_0520900	PF3D7_0520900	PF3D7_0520900	PBANKA_1235600	PKNH_1012000	TGGT1_225050	AT4G13940	AT4G13940	A0A182Y7K2	YALI0_F11759g	FALSE	FALSE
10	AK2	0.166667	AK2	PF3D7_1008900	PF3D7_1008900	PF3D7_1008900	PBANKA_1207200	PKNH_0808600	TGGT1_224900	AT5G63400	AT5G63400	Adk2	ADK1	FALSE	FALSE
10	ALDH2	0.166667	ALDH2							AT3G48000	AT3G48000	A0A182YG28	YALI0_F04444g	FALSE	FALSE	ALDH2	Aldehyde dehydrogenase, mitochondrial
10	ARMC10	0.166667	ARMC10											FALSE	FALSE
10	ART3	0.166667	ART3											FALSE	FALSE
10	BCAP31	0.166667	BCAP31	PF3D7_1248300	PF3D7_1248300	PF3D7_1248300	PBANKA_1461200			AT5G42570	AT5G42570	A0A182YA26		FALSE	FALSE
10	BCKDHA	0.166667	BCKDHA	PF3D7_1312600	PF3D7_1312600	PF3D7_1312600	PBANKA_1411100	PKNH_1413300	TGGT1_292100	AT5G09300	AT5G09300	A0A182XVK2	YALI0_D08690g	FALSE	FALSE
10	BoLA::1	0.166667												FALSE	FALSE
10	CANX	0.166667	CANX						TGGT1_310320	AT5G61790	AT5G61790	A0A182YJ36	YALI0_B13156g	FALSE	FALSE
10	CDH13	0.166667	CDH13											FALSE	FALSE
10	CRAT	0.166667	CRAT									A0A182YFH1	YALI0_B10340g	FALSE	FALSE
10	CYBRD1	0.166667	CYBRD1											FALSE	FALSE
10	DDAH2	0.166667	DDAH2											FALSE	FALSE	DDAH2	N(G),N(G)-dimethylarginine dimethylaminohydrolase 2
10	ECHDC2	0.166667	ECHDC2	PF3D7_1425200	PF3D7_1425200	PF3D7_1425200				AT4G16800	AT4G16800	A0A182Y722	YALI0_F22121g	FALSE	FALSE
10	ECHS1	0.166667	ECHS1						TGGT1_317705			A0A182YLA3	YALI0_B10406g	FALSE	FALSE
10	FECH	0.166667	FECH	PF3D7_1364900	PF3D7_1364900	PF3D7_1364900	PBANKA_1140700	PKNH_1106400	TGGT1_258650	AT2G30390	AT2G30390	A0A182YJM0	YALI0_F19470g	FALSE	FALSE
10	FERMT2	0.166667	FERMT2									A0A182YAQ8		FALSE	FALSE
10	HIBADH	0.166667	HIBADH						TGGT1_263430	AT4G20930	AT4G20930	A0A182Y148	YALI0_F02607g	FALSE	FALSE
10	HSD17B10	0.166667	HSD17B10									A0A182Y4I3		FALSE	FALSE
10	HSDL2	0.166667	HSDL2									A0A182YQF8		FALSE	FALSE	HSDL2	Hydroxysteroid dehydrogenase-like protein 2
10	HSP90B1	0.333333	HSP90B1	PF3D7_1222300	PF3D7_1222300	PF3D7_1222300				AT4G24190	AT4G24190	A0A182Y584		FALSE	FALSE
10	LAMP1	0.166667	LAMP1									A0A182Y897		FALSE	FALSE	LAMP1	Lysosome-associated membrane glycoprotein 1
10	LAMP2	0.166667	LAMP2											FALSE	FALSE
10	LETM1::1	0.166667												FALSE	FALSE
10	LMNA	0.166667	LMNA											FALSE	FALSE
10	M6PR	0.166667	M6PR							AT2G40316	AT2G40316	A0A182YHK6	ATG27	FALSE	FALSE
10	MACROD1	0.166667	MACROD1	PF3D7_1448800	PF3D7_1448800	PF3D7_1448800	PBANKA_1312500	PKNH_1233300	TGGT1_240250					FALSE	FALSE
10	MCCC1	0.166667	MCCC1							AT1G03090	AT1G03090	A0A182YHD7	YALI0_B14619g	FALSE	FALSE
10	NIF3L1	0.333333	NIF3L1									A0A182Y1Y7	YALI0_B11704g	FALSE	FALSE
10	NSFL1C	0.333333	NSFL1C	PF3D7_0808300	PF3D7_0808300	PF3D7_0808300	PBANKA_1222400	PKNH_0110400	TGGT1_220500			A0A182YFK4		FALSE	FALSE
10	O97650	0.166667												FALSE	FALSE
10	OPA3	0.166667	OPA3	PF3D7_1459300	PF3D7_1459300	PF3D7_1459300	PBANKA_1322900	PKNH_1222500	TGGT1_254050	AT1G28510	AT1G28510	A0A182YGG1	YALI0_F02871g	FALSE	FALSE	OPA3	Optic atrophy 3 protein homolog
10	PDIA6	0.333333	PDIA6	PF3D7_1134100	PF3D7_1134100	PF3D7_1134100	PBANKA_0914300	PKNH_0932300	TGGT1_249270	AT1G04980	AT1G04980	A0A182YJS0		FALSE	FALSE
10	PECR	0.166667	PECR											FALSE	FALSE
10	POPDC2	0.166667	POPDC2											FALSE	FALSE
10	PRELP	0.166667	PRELP											FALSE	FALSE	PRELP	Prolargin
10	Q2KIX7	0.166667												FALSE	FALSE
10	QRSL1	0.166667	QRSL1	PF3D7_0416100	PF3D7_0416100	PF3D7_0416100	PBANKA_0718100	PKNH_0508500	TGGT1_271950	AT3G25660	AT3G25660	gatA	HER2	FALSE	FALSE
10	RAB14	0.166667	RAB14									A0A182Y9Y3		FALSE	FALSE
10	RAB2B	0.166667	RAB2B	PF3D7_1231100	PF3D7_1231100	PF3D7_1231100	PBANKA_1445800	PKNH_1450500	TGGT1_312050	AT4G17170	AT4G17170	A0A182YNP7		FALSE	FALSE
10	SARS2	0.166667	SARS2	PF3D7_1216000	PF3D7_1216000	PF3D7_1216000				AT1G11870	AT1G11870	A0A182Y4T2	YALI0_B05918g	FALSE	FALSE
10	SDHA	1	SDHA	PF3D7_1034400	PF3D7_1034400	PF3D7_1034400	PBANKA_0518200	PKNH_0619600	TGGT1_215590	AT5G66760	AT5G66760	A0A182YLX1	YALI0_D11374g	TRUE	TRUE	SDHA	Succinate dehydrogenase [ubiquinone] flavoprotein subunit, mitochondrial
10	SDHB	1	SDHB	PF3D7_1212800	PF3D7_1212800	PF3D7_1212800	PBANKA_1428800	PKNH_1432200	TGGT1_215280	AT5G40650	AT5G40650	A0A182XYJ6	YALI0_D23397g	TRUE	TRUE	SDHB	Succinate dehydrogenase [ubiquinone] iron-sulfur subunit, mitochondrial
10	SDHC	0.833333	SDHC							AT4G32210	AT4G32210			TRUE	TRUE
10	SDHD	0.666667	SDHD							AT2G46505	AT2G46505	A0A182Y7P4	YALI0_A14784g	TRUE	TRUE
10	SEPTIN11	0.166667	SEPTIN11											FALSE	FALSE
10	SLC16A7	0.166667	SLC16A7											FALSE	FALSE
10	SLC8A1	0.166667	SLC8A1											FALSE	FALSE
10	SUCLG2	0.333333	SUCLG2									A0A182YJP7		FALSE	FALSE
10	THEM2	0.166667												FALSE	FALSE
10	TM6SF1	0.333333	TM6SF1											FALSE	FALSE
10	TMED1	0.166667	TMED1											FALSE	FALSE	TMED1	Transmembrane emp24 domain-containing protein 1
10	TMED10	0.5	TMED10				PBANKA_1348000		TGGT1_289800	AT1G21900	AT1G21900		ERV25	FALSE	FALSE
10	TMED2	0.333333	TMED2	PF3D7_1314500	PF3D7_1314500	PF3D7_1314500	PBANKA_1413000	PKNH_1415100				A0A182YI32	YALI0_E34852g	FALSE	FALSE
10	TMED4	0.166667	TMED4											FALSE	FALSE
10	TMED7	0.333333	TMED7						TGGT1_310750			A0A182YQ58	YALI0_B13882g	FALSE	FALSE
10	TMED9	0.333333	TMED9	PF3D7_1333300	PF3D7_1333300	PF3D7_1333300		PKNH_1005800	TGGT1_238100			A0A182Y7F4	YALI0_C18073g	FALSE	FALSE	TMED9	Transmembrane emp24 domain-containing protein 9
10	TMEM143	0.666667	TMEM143							AT3G19340	AT3G19340			TRUE	FALSE
10	TMEM65	0.166667	TMEM65	PF3D7_1145600	PF3D7_1145600	PF3D7_1145600	PBANKA_0903400	PKNH_0943500	TGGT1_236510			A0A182YFR6		FALSE	FALSE
10	TNNT2	0.166667	TNNT2											FALSE	FALSE	TNNT2	Troponin T, cardiac muscle
10	TXNRD2	0.166667	TXNRD2	PF3D7_0923800	PF3D7_0923800	PF3D7_0923800	PBANKA_0824700	PKNH_0721800	TGGT1_309730			A0A182Y7I3		FALSE	FALSE
10	UQCC3	0.166667	UQCC3										CBP4	FALSE	FALSE	UQCC3	Ubiquinol-cytochrome-c reductase complex assembly factor 3
11	A0A3Q1M4M0	0.166667												FALSE	FALSE		Uncharacterized protein
11	ACOT11	0.166667	ACOT11											FALSE	FALSE
11	ACTC1	0.166667	ACTC1											FALSE	FALSE
11	AMACR	0.166667	AMACR									A0A182Y9X7	YALI0_B00462g	FALSE	FALSE
11	ARHGDIA	0.166667	ARHGDIA							AT3G07880	AT3G07880	A0A182YQ88	YALI0_A07403g	FALSE	FALSE
11	CAPN2	0.166667	CAPN2											FALSE	FALSE
11	CBR1	0.166667	CBR1											FALSE	FALSE	CBR1	Carbonyl reductase [NADPH] 1
11	CRIP2	0.166667	CRIP2											FALSE	FALSE	CRIP2	Cysteine-rich protein 2
11	E1BMK2	0.166667												FALSE	FALSE		High mobility group protein 1
11	ENDOG	0.166667	ENDOG									A0A182YPP2	YALI0_D05071g	FALSE	FALSE
11	FDXR	0.166667	FDXR	PF3D7_1139700	PF3D7_1139700	PF3D7_1139700	PBANKA_0909300	PKNH_0937600	TGGT1_261030	AT4G32360	AT4G32360	A0A182Y0R3	YALI0_B14839g	FALSE	FALSE
11	GUK1	0.166667	GUK1	PF3D7_0928900	PF3D7_0928900	PF3D7_0928900	PBANKA_0829700	PKNH_0727200	TGGT1_242730	AT3G57550	AT3G57550	A0A182YAW9	YALI0_C16434g	FALSE	FALSE
11	LAMA2	0.166667	LAMA2						TGGT1_266410	AT5G27330	AT5G27330			FALSE	FALSE
11	LMNB2	0.166667	LMNB2									A0A182Y9I8		FALSE	FALSE
11	MACROD1	0.166667	MACROD1	PF3D7_1448800	PF3D7_1448800	PF3D7_1448800	PBANKA_1312500	PKNH_1233300	TGGT1_240250					FALSE	FALSE
11	MRPL44	0.166667	MRPL44									A0A182YJT9	YALI0_D18150g	FALSE	FALSE
11	MRPL53	0.166667	MRPL53	PF3D7_1357600	PF3D7_1357600	PF3D7_1357600	PBANKA_1133900	PKNH_1113900		AT5G39600	AT5G39600	A0A182YPP8	YALI0_F29678g	FALSE	FALSE
11	MRPS15	0.166667	MRPS15	PF3D7_1310900	PF3D7_1310900	PF3D7_1310900	PBANKA_1409400	PKNH_1411300	TGGT1_216040	AT1G15810	AT1G15810	A0A182Y175	YALI0_C24277g	FALSE	FALSE
11	MTX2	0.166667	MTX2							AT2G19080	AT2G19080	A0A182YQY0		FALSE	FALSE
11	PCBD2	0.166667	PCBD2											FALSE	FALSE
11	PDLIM5	0.166667	PDLIM5											FALSE	FALSE
11	PDP1	0.166667	PDP1									A0A182Y3A0	YALI0_D07040g	FALSE	FALSE	PDP1	[Pyruvate dehydrogenase [acetyl-transferring]]-phosphatase 1, mitochondrial
11	PLS3	0.166667	PLS3							AT4G26700	AT4G26700	A0A182YKJ9	YALI0_B17622g	FALSE	FALSE
11	PRDX3	0.166667	PRDX3									A0A182YH76		FALSE	FALSE	PRDX3	Thioredoxin-dependent peroxide reductase, mitochondrial
11	RTN4IP1	0.166667	RTN4IP1							AT3G15090	AT3G15090	A0A182Y9S6	YALI0_B10175g	FALSE	FALSE
11	SLC25A42	0.166667	SLC25A42									A0A182YCQ2		FALSE	FALSE
11	TTC19	0.166667	TTC19									A0A182Y008		FALSE	FALSE
12	A0A3Q1ML26	0.166667												FALSE	FALSE		Ig-like domain-containing protein
12	ABHD11	0.166667	ABHD11	PF3D7_1143000	PF3D7_1143000	PF3D7_1143000	PBANKA_0906000	PKNH_0940900	TGGT1_240830				YALI0_D08404g	FALSE	FALSE
12	AFG3L2	0.166667	AFG3L2	PF3D7_1119600	PF3D7_1119600	PF3D7_1119600	PBANKA_0928500	PKNH_0917300	TGGT1_202630	AT1G07510	AT1G07510	A0A182Y2C5	YALI0_A10615g	FALSE	FALSE
12	AKR1B1	0.166667	AKR1B1									A0A182YBI5		FALSE	FALSE
12	APOO	0.166667	APOO										YALI0_E06853g	FALSE	FALSE
12	ATP2A1	0.166667	ATP2A1	PF3D7_0106300	PF3D7_0106300	PF3D7_0106300		PKNH_0207200						FALSE	FALSE
12	CAVIN1	0.166667	CAVIN1							AT1G15580	AT1G15580			FALSE	FALSE
12	CCDC127	0.166667	CCDC127											FALSE	FALSE
12	CHCHD3	0.166667	CHCHD3									A0A182YCV0	YALI0_D02893g	FALSE	FALSE
12	CLTC	0.333333	CLTC	PF3D7_1219100	PF3D7_1219100	PF3D7_1219100	PBANKA_1434700	PKNH_1438700	TGGT1_290950	AT3G08530	AT3G08530	A0A182Y4B4	YALI0_A17127g	FALSE	FALSE
12	COL15A1	0.166667	COL15A1											FALSE	FALSE
12	CRYAB	0.333333	CRYAB							AT4G27670	AT4G27670	A0A182Y2P8		FALSE	FALSE	CRYAB	Alpha-crystallin B chain
12	CYP27A1	0.166667	CYP27A1											FALSE	FALSE
12	DAP3	0.333333	DAP3	PF3D7_1445300	PF3D7_1445300	PF3D7_1445300	PBANKA_1309100	PKNH_1237000		AT1G16870	AT1G16870	A0A182Y4U6	YALI0_C13706g	FALSE	FALSE
12	DCN	0.166667	DCN											FALSE	FALSE
12	DES	0.166667	DES											FALSE	FALSE
12	DLST	0.166667	DLST	PF3D7_1320800	PF3D7_1320800	PF3D7_1320800	PBANKA_1419100	PKNH_1421400	TGGT1_219550	AT5G55070	AT5G55070	A0A182YF39	YALI0_E16929g	FALSE	FALSE
12	DNAJC11	0.166667	DNAJC11							AT2G35720	AT2G35720	A0A182YSE0		FALSE	FALSE
12	DNAJC30	0.166667	DNAJC30									A0A182YP33		FALSE	FALSE
12	DNAJC4	0.333333	DNAJC4											FALSE	FALSE
12	DYNC1H1	0.333333	DYNC1H1	PF3D7_0729900	PF3D7_0729900	PF3D7_0729900	PBANKA_0214000	PKNH_0214800	TGGT1_294550			A0A182XVX9	YALI0_E32857g	FALSE	FALSE
12	ERLIN1	0.166667	ERLIN1											FALSE	FALSE
12	ERP44	0.166667	ERP44									A0A182YH88		FALSE	FALSE	ERP44	Endoplasmic reticulum resident protein 44
12	ETHE1	0.166667	ETHE1							AT1G53580	AT1G53580	A0A182XXA9		FALSE	FALSE	ETHE1	Persulfide dioxygenase ETHE1, mitochondrial
12	GADD45GIP1	0.5	GADD45GIP1									A0A182Y714		TRUE	TRUE
12	GATB	0.166667	GATB	PF3D7_0628800	PF3D7_0628800	PF3D7_0628800	PBANKA_1127500	PKNH_1121000	TGGT1_233838	AT1G48520	AT1G48520	A0A182YM49	PET112	FALSE	FALSE
12	GK	0.166667	GK	PF3D7_1351600	PF3D7_1351600	PF3D7_1351600	PBANKA_1364300			AT1G80460	AT1G80460	A0A182YJH5	YALI0_F00484g	FALSE	FALSE
12	GPI	0.166667	GPI	PF3D7_1436000	PF3D7_1436000	PF3D7_1436000	PBANKA_1008800	PKNH_0422600	TGGT1_283780	AT5G42740	AT5G42740	A0A182YQ87	YALI0_F07711g	FALSE	FALSE
12	GRPEL1	0.166667	GRPEL1	PF3D7_1124700	PF3D7_1124700	PF3D7_1124700	PBANKA_0923600	PKNH_0922500	TGGT1_265220	AT4G26780	AT4G26780	A0A182YB19	YALI0_C18513g	FALSE	FALSE
12	H1-2	0.166667												FALSE	FALSE
12	HOGA1	0.166667	HOGA1						TGGT1_242300	AT2G45440	AT2G45440		YALI0_B23100g	FALSE	FALSE	HOGA1	4-hydroxy-2-oxoglutarate aldolase, mitochondrial
12	HSPG2	0.333333	HSPG2									A0A182YG33		FALSE	FALSE
12	KRT31	0.166667	KRT31							AT5G42880	AT5G42880			FALSE	FALSE
12	LAMB2	0.333333	LAMB2							AT2G36640	AT2G36640		YALI0_E10593g	FALSE	FALSE
12	LRP1	0.166667	LRP1									A0A182Y1K2		FALSE	FALSE
12	MCART1	0.166667	SLC25A51									A0A182XVC0		FALSE	FALSE
12	MCU	0.166667	MCU							AT1G57610	AT1G57610	A0A182YLE2		FALSE	FALSE
12	MICOS10	0.166667	MICOS10							AT1G22520	AT1G22520	A0A182YQS4	YALI0_D18744g	FALSE	FALSE
12	MICOS13	0.166667	MICOS13									A0A182YFL7		FALSE	FALSE
12	MRPL10	0.166667	MRPL10	PF3D7_0413800	PF3D7_0413800	PF3D7_0413800	PBANKA_0715800	PKNH_0505400		AT5G13510	AT5G13510	A0A182Y6A5	YALI0_C10802g	FALSE	FALSE
12	MRPL11	0.333333	MRPL11	PF3D7_1110600	PF3D7_1110600	PF3D7_1110600	PBANKA_0937000	PKNH_0908300	TGGT1_254380	AT4G35490	AT4G35490	A0A182XVH9	YALI0_D22088g	FALSE	FALSE
12	MRPL13	0.333333	MRPL13	PF3D7_0214200	PF3D7_0214200	PF3D7_0214200	PBANKA_0311100	PKNH_0406600	TGGT1_225240	AT3G01790	AT3G01790	A0A182YMS5	YALI0_D10065g	TRUE	TRUE
12	MRPL15	0.666667	MRPL15	PF3D7_1429700	PF3D7_1429700	PF3D7_1429700	PBANKA_1015000	PKNH_1329000	TGGT1_253800	AT5G64670	AT5G64670	A0A182Y9J5		TRUE	TRUE
12	MRPL18	0.5	MRPL18	PF3D7_0613400	PF3D7_0613400	PF3D7_0613400	PBANKA_0111700	PKNH_1136600		AT3G20230	AT3G20230			TRUE	TRUE
12	MRPL2	0.333333	MRPL2	PF3D7_1132700	PF3D7_1132700	PF3D7_1132700	PBANKA_0915700	PKNH_0930900	TGGT1_254400	ATCG00830	ATCG00830	A0A182YIQ6	YALI0_D12606g	TRUE	TRUE
12	MRPL21	0.666667	MRPL21	PF3D7_0827500	PF3D7_0827500	PF3D7_0827500	PBANKA_0703200	PKNH_1335900	TGGT1_202350	AT4G30930	AT4G30930	A0A182YCE7	YALI0_F08877g	TRUE	TRUE
12	MRPL22	0.166667	MRPL22				PBANKA_1209200	PKNH_0810600		AT4G28360	AT4G28360	A0A182Y7S9	YALI0_E23760g	TRUE	TRUE
12	MRPL27	0.5	MRPL27	PF3D7_1034200	PF3D7_1034200	PF3D7_1034200	PBANKA_0413900	PKNH_0826000	TGGT1_293600	AT2G16930	AT2G16930	A0A182XWW3	MRPL2	TRUE	TRUE
12	MRPL28	0.333333	MRPL28	PF3D7_1456600	PF3D7_1456600	PF3D7_1456600	PBANKA_1320300	PKNH_1225200	TGGT1_226280	AT4G31460	AT4G31460	A0A182YDU9	YALI0_B08074g	TRUE	TRUE
12	MRPL38	0.333333	MRPL38									A0A182YH07		TRUE	TRUE
12	MRPL39	0.333333	MRPL39									A0A182YA93		TRUE	TRUE
12	MRPL4	0.5	MRPL4	PF3D7_0822000	PF3D7_0822000	PF3D7_0822000	PBANKA_0708800	PKNH_1316000	TGGT1_223660	AT2G20060	AT2G20060	A0A182YGT6	YALI0_E20493g	TRUE	TRUE
12	MRPL40	0.5	MRPL40							AT4G21140	AT4G21140	A0A182YQW4	YALI0_C16478g	FALSE	FALSE
12	MRPL43	0.333333	MRPL43	PF3D7_1010000	PF3D7_1010000	PF3D7_1010000	PBANKA_1208400	PKNH_0809800		AT3G59650	AT3G59650	A0A182Y751		FALSE	FALSE
12	MRPL44	0.5	MRPL44									A0A182YJT9	YALI0_D18150g	TRUE	TRUE
12	MRPL45	0.5	MRPL45							AT5G27395	AT5G27395	A0A182YKF8	YALI0_B19646g	FALSE	FALSE
12	MRPL46	0.666667	MRPL46	PF3D7_0626900	PF3D7_0626900	PF3D7_0626900	PBANKA_1125700	PKNH_1122900	TGGT1_278220	AT1G14620	AT1G14620	A0A182Y1E4	YALI0_E24805g	TRUE	FALSE
12	MRPL49	0.666667	MRPL49	PF3D7_1144100	PF3D7_1144100	PF3D7_1144100	PBANKA_0904900	PKNH_0942000	TGGT1_246000			A0A182Y406	YALI0_A06501g	TRUE	TRUE
12	MRPL50	0.5	MRPL50									A0A182Y0W2	YALI0_D21934g	TRUE	TRUE
12	MRPL58	0.5	MRPL58	PF3D7_1117600	PF3D7_1117600	PF3D7_1117600	PBANKA_0930400	PKNH_0915300	TGGT1_264110	AT1G62850	AT1G62850	A0A182Y9Z0	YALI0_F13035g	TRUE	TRUE
12	MRPL9	0.333333	MRPL9	PF3D7_0310000	PF3D7_0310000	PF3D7_0310000	PBANKA_0408100	PKNH_0832700		AT3G44890	AT3G44890	A0A182YS69		TRUE	TRUE
12	MRPS11	0.166667	MRPS11						TGGT1_300601	ATCG00750	ATCG00750	A0A182YG18		FALSE	FALSE
12	MRPS21	0.166667	MRPS21							AT3G26360	AT3G26360	A0A182YCI3	YALI0_E23199g	FALSE	FALSE
12	MRPS23	0.166667	MRPS23	PF3D7_0728300	PF3D7_0728300	PF3D7_0728300	PBANKA_0212400	PKNH_0212900		AT1G26750	AT1G26750	A0A182XW93	RSM25	FALSE	FALSE
12	MRPS26	0.166667	MRPS26									A0A182Y8T7		FALSE	FALSE
12	MRPS27	0.166667	MRPS27				PBANKA_1105900					A0A182YL71		FALSE	FALSE
12	MRPS7	0.333333	MRPS7	PF3D7_API02800	PF3D7_API02800	PF3D7_API02800	PBANKA_API00290	PKNH_API03700	TGGT1_302057	ATCG01240	ATCG01240	A0A182Y8E6	YALI0_D08470g	FALSE	FALSE
12	MTFP1	0.166667	MTFP1									A0A182YAL3	YALI0_F07975g	FALSE	FALSE
12	MTX1	0.166667	MTX1	PF3D7_1447400	PF3D7_1447400	PF3D7_1447400	PBANKA_1311200	PKNH_1234800				A0A182XXP6	YALI0_D18590g	FALSE	FALSE	MTX1	Metaxin-1
12	MYOM2	0.333333	MYOM2											FALSE	FALSE
12	NDRG4	0.166667	NDRG4											FALSE	FALSE
12	NDUFAF6	0.166667	NDUFAF6							AT1G62730	AT1G62730	A0A182YK31	YALI0_A14388g	FALSE	FALSE
12	NID1	0.166667	NID1									A0A182YME0		FALSE	FALSE
12	NME3	0.166667	NME3					PKNH_1104800						FALSE	FALSE
12	PDE2A	0.166667	PDE2A									A0A182Y3E5		FALSE	FALSE	PDE2A	cGMP-dependent 3',5'-cyclic phosphodiesterase
12	PDIA4	0.166667	PDIA4	PF3D7_0827900	PF3D7_0827900	PF3D7_0827900	PBANKA_0702800	PKNH_1322000						FALSE	FALSE	PDIA4	Protein disulfide-isomerase A4
12	PDLIM5	0.166667	PDLIM5											FALSE	FALSE
12	PFKM	0.166667	PFKM									A0A182XZI2		FALSE	FALSE
12	Q8SQB5	0.166667												FALSE	FALSE
12	Q9TS10	0.166667												FALSE	FALSE
12	RALB	0.166667	RALB											FALSE	FALSE
12	RHOG	0.166667	RHOG											FALSE	FALSE
12	RPL11	0.166667	RPL11	PF3D7_0719600	PF3D7_0719600	PF3D7_0719600	PBANKA_0617100	PKNH_0315000	TGGT1_309820	AT2G42740	AT2G42740	A0A182YB37	YALI0_B15103g	FALSE	FALSE
12	RPL14	0.166667	RPL14	PF3D7_1431700	PF3D7_1431700	PF3D7_1431700	PBANKA_1013100	PKNH_1327000	TGGT1_267060	AT2G20450	AT2G20450	A0A182YCY7	YALI0_E00550g	FALSE	FALSE
12	RPL18	0.5	RPL18	PF3D7_1341300	PF3D7_1341300	PF3D7_1341300	PBANKA_1354500	PKNH_1260000	TGGT1_300000	AT3G05590	AT3G05590		YALI0_B08866g	FALSE	FALSE
12	RPL31	0.166667	RPL31	PF3D7_0503800	PF3D7_0503800	PF3D7_0503800	PBANKA_1103400	PKNH_1029800	TGGT1_266070	AT4G26230	AT4G26230		YALI0_E24475g	FALSE	FALSE
12	RPL7	0.333333	RPL7	PF3D7_0307200	PF3D7_0307200	PF3D7_0307200	PBANKA_0405500	PKNH_0835500	TGGT1_314810	AT3G13580	AT3G13580	A0A182Y0C1	RPL7	FALSE	FALSE
12	RPS3	0.333333	RPS3	PF3D7_1465900	PF3D7_1465900	PF3D7_1465900	PBANKA_1329300	PKNH_1215600	TGGT1_232300	AT2G31610	AT2G31610	A0A182YJS8	YALI0_E23694g	FALSE	FALSE
12	SCEL	0.166667	SCEL											FALSE	FALSE
12	SMIM4	0.166667	SMIM4	PF3D7_1023300	PF3D7_1023300	PF3D7_1023300	PBANKA_0507500	PKNH_0607800		AT3G62450	AT3G62450			FALSE	FALSE
12	SMIM8	0.166667	SMIM8									A0A182YHN7		FALSE	FALSE	SMIM8	Small integral membrane protein 8
12	SPG7	0.166667	SPG7									A0A182YK71		FALSE	FALSE
12	THEM2	0.166667												FALSE	FALSE
12	TIMM50	0.166667	TIMM50	PF3D7_0726900	PF3D7_0726900	PF3D7_0726900	PBANKA_0211000	PKNH_0211500		AT1G55900	AT1G55900	A0A182YN89	TIM50	FALSE	FALSE
12	TMEM256	0.166667	TMEM256							AT2G04900	AT2G04900	A0A182YBE4		FALSE	FALSE
12	TSFM	0.166667	TSFM	PF3D7_0305000	PF3D7_0305000	PF3D7_0305000	PBANKA_0403500	PKNH_0838100	TGGT1_209010	AT4G29060	AT4G29060	A0A182Y9W9		FALSE	FALSE
14	AHNAK	0.166667	AHNAK				PBANKA_1223000	PKNH_0620500						FALSE	FALSE
14	DNAJC19	0.166667	DNAJC19	PF3D7_0724400	PF3D7_0724400	PF3D7_0724400	PBANKA_0621900	PKNH_0319800	TGGT1_202810	AT2G35795	AT2G35795	A0A182YLJ9	YALI0_C18733g	FALSE	FALSE
14	HSD17B12	0.166667	HSD17B12	PF3D7_0422000	PF3D7_0422000	PF3D7_0422000		PKNH_0513800	TGGT1_271888	AT1G67730	AT1G67730	A0A182Y8P6	YALI0A06787g	FALSE	FALSE
15	A0A3Q1MSF6	0.166667												FALSE	FALSE		Ig-like domain-containing protein
15	ALDOC	0.166667	ALDOC	PF3D7_1444800	PF3D7_1444800	PF3D7_1444800	PBANKA_1308600	PKNH_1237500	TGGT1_236050	AT4G26530	AT4G26530	A0A182YQJ6		FALSE	FALSE
15	APOA4	0.166667	APOA4					PKNH_0215900				A0A182XZP3		FALSE	FALSE	APOA4	Apolipoprotein A-IV
15	BCKDK	0.166667	BCKDK	PF3D7_1365600	PF3D7_1365600	PF3D7_1365600	PBANKA_1141400	PKNH_1105700	TGGT1_318560				YALI0_E19679g	FALSE	FALSE
15	CAST	0.333333	CAST											FALSE	FALSE
15	CLGN	0.166667	CLGN											FALSE	FALSE	CLGN	Calmegin
15	CLPB	0.166667	CLPB	PF3D7_API03600	PF3D7_API03600	PF3D7_API03600	PBANKA_0714200	PKNH_0503800	TGGT1_275690	AT2G25140	AT2G25140		YALI0_F12463g	FALSE	FALSE	CLPB	Caseinolytic peptidase B protein homolog
15	CYB5R1	0.166667	CYB5R1	PF3D7_1367500	PF3D7_1367500	PF3D7_1367500	PBANKA_1143400	PKNH_1103700	TGGT1_262910					FALSE	FALSE
15	DLST::1	0.166667												FALSE	FALSE
15	EZR	0.166667	EZR											FALSE	FALSE
15	F2	0.166667	F2											FALSE	FALSE
15	FLNC	0.166667	FLNC						TGGT1_285990					FALSE	FALSE
15	GK	0.166667	GK	PF3D7_1351600	PF3D7_1351600	PF3D7_1351600	PBANKA_1364300			AT1G80460	AT1G80460	A0A182YJH5	YALI0_F00484g	FALSE	FALSE
15	GLG1	0.166667	GLG1				PBANKA_1129200					A0A182YBC8		FALSE	FALSE
15	GSTP1	0.166667	GSTP1											FALSE	FALSE	GSTP1	Glutathione S-transferase P
15	GUK1	0.166667	GUK1	PF3D7_0928900	PF3D7_0928900	PF3D7_0928900	PBANKA_0829700	PKNH_0727200	TGGT1_242730	AT3G57550	AT3G57550	A0A182YAW9	YALI0_C16434g	FALSE	FALSE
15	HSP90AB1	0.166667	HSP90AB1						TGGT1_288380					FALSE	FALSE
15	I6YIV1	0.166667												FALSE	FALSE
15	KRT28	0.166667	KRT28											FALSE	FALSE
15	L2HGDH	0.166667	L2HGDH	PF3D7_0616800	PF3D7_0616800	PF3D7_0616800	PBANKA_1116300	PKNH_1133200	TGGT1_288500	AT3G56840	AT3G56840	A0A182YGZ7	YALI0_D04312g	FALSE	FALSE
15	LACTB	0.333333	LACTB											FALSE	FALSE	LACTB	Serine beta-lactamase-like protein LACTB, mitochondrial
15	LAMC1	0.166667	LAMC1									A0A182XZ94		FALSE	FALSE
15	LOC529366	0.166667												FALSE	FALSE
15	LONP1	0.166667	LONP1	PF3D7_1414900	PF3D7_1414900	PF3D7_1414900	PBANKA_1027800	PKNH_1343200	TGGT1_308580	AT5G26860	AT5G26860	A0A182YIQ7	PIM1	FALSE	FALSE
15	MAIP1	0.166667	MAIP1									A0A182YR01		FALSE	FALSE	MAIP1	m-AAA protease-interacting protein 1, mitochondrial
15	MAP4	0.166667	MAP4											FALSE	FALSE	MAP4	Microtubule-associated protein 4
15	MCU	0.166667	MCU							AT1G57610	AT1G57610	A0A182YLE2		FALSE	FALSE
15	MGC160092	0.166667												FALSE	FALSE
15	MLYCD	0.166667	MLYCD							AT4G04320	AT4G04320			FALSE	FALSE
15	MRPL2	0.166667	MRPL2	PF3D7_1132700	PF3D7_1132700	PF3D7_1132700	PBANKA_0915700	PKNH_0930900	TGGT1_254400	ATCG00830	ATCG00830	A0A182YIQ6	YALI0_D12606g	FALSE	FALSE
15	MRPL40	0.166667	MRPL40							AT4G21140	AT4G21140	A0A182YQW4	YALI0_C16478g	FALSE	FALSE
15	MRPS31	0.166667	MRPS31									A0A182Y9I1		FALSE	FALSE
15	MTX1	0.166667	MTX1	PF3D7_1447400	PF3D7_1447400	PF3D7_1447400	PBANKA_1311200	PKNH_1234800				A0A182XXP6	YALI0_D18590g	FALSE	FALSE	MTX1	Metaxin-1
15	MTX2	0.5	MTX2							AT2G19080	AT2G19080	A0A182YQY0		FALSE	FALSE
15	MYBPC1	0.166667	MYBPC1											FALSE	FALSE
15	MYH7	0.333333	MYH7											FALSE	FALSE	MYH7	Myosin-7
15	MYOM1	0.166667	MYOM1											FALSE	FALSE	MYOM1	Myomesin-1
15	NLRX1	0.333333	NLRX1											FALSE	FALSE
15	OGDH	0.166667	OGDH						TGGT1_244200	AT3G55410	AT3G55410	A0A182YLT3	YALI0_E33517g	FALSE	FALSE
15	PFKM	0.166667	PFKM									A0A182XZI2		FALSE	FALSE
15	PGAM5	0.333333	PGAM5	PF3D7_0413500	PF3D7_0413500	PF3D7_0413500	PBANKA_0715500	PKNH_0505100	TGGT1_222910			A0A182YHP8		FALSE	FALSE
15	PHB1	1	PHB	PF3D7_0829200	PF3D7_0829200	PF3D7_0829200	PBANKA_0701500	PKNH_1323400	TGGT1_243950	AT3G27280	AT3G27280	A0A182YNG2	YALI0_E04719g	TRUE	TRUE
15	PHB2	1	PHB2	PF3D7_1014700	PF3D7_1014700	PF3D7_1014700	PBANKA_1213100	PKNH_0814800	TGGT1_233100	AT4G28510	AT4G28510	A0A182Y8B9	YALI0_B20482g	TRUE	TRUE	PHB2	Prohibitin-2
15	PLG	0.166667	PLG						TGGT1_261080					FALSE	FALSE
15	RAB1A	0.166667	RAB1A											FALSE	FALSE
15	RACK1	0.166667	RACK1	PF3D7_0826700	PF3D7_0826700	PF3D7_0826700	PBANKA_0703900	PKNH_1320900	TGGT1_216880	AT3G18130	AT3G18130	A0A182YRQ1	YALI0_E20031g	FALSE	FALSE	RACK1	Receptor of activated protein C kinase 1
15	SAMM50	0.5	SAMM50	PF3D7_0608310	PF3D7_0608310	PF3D7_0608310	PBANKA_0106950	PKNH_1141900		AT3G11070	AT3G11070	A0A182XW02	YALI0_C06974g	FALSE	FALSE
15	SPG7	0.166667	SPG7									A0A182YK71		FALSE	FALSE
15	TM9SF4	0.166667	TM9SF4	PF3D7_1021400	PF3D7_1021400	PF3D7_1021400			TGGT1_290940	AT3G13772	AT3G13772			FALSE	FALSE
15	TMEM11	0.166667	TMEM11									A0A182YSB9		FALSE	FALSE
15	TMEM126A	0.166667	TMEM126A									A0A182Y4U9		FALSE	FALSE
15	TPI1	0.166667	TPI1	PF3D7_1439900	PF3D7_1439900	PF3D7_1439900	PBANKA_1303800	PKNH_1242400	TGGT1_225930	AT2G21170	AT2G21170	A0A182YB73	TPI1	FALSE	FALSE
15	ZFAND1	0.333333	ZFAND1	PF3D7_0504100	PF3D7_0504100	PF3D7_0504100			TGGT1_269910					FALSE	FALSE
16	ACAA2	0.166667	ACAA2									A0A182Y864		FALSE	FALSE
16	ALDOC	0.166667	ALDOC	PF3D7_1444800	PF3D7_1444800	PF3D7_1444800	PBANKA_1308600	PKNH_1237500	TGGT1_236050	AT4G26530	AT4G26530	A0A182YQJ6		FALSE	FALSE
16	ANXA5::1	0.166667												FALSE	FALSE
16	ARMC1	0.166667	ARMC1							AT4G05030	AT4G05030			FALSE	FALSE	ARMC1	Armadillo repeat-containing protein 1
16	BCKDHA	0.5	BCKDHA	PF3D7_1312600	PF3D7_1312600	PF3D7_1312600	PBANKA_1411100	PKNH_1413300	TGGT1_292100	AT5G09300	AT5G09300	A0A182XVK2	YALI0_D08690g	TRUE	TRUE
16	BCKDHB	0.333333	BCKDHB	PF3D7_0504600	PF3D7_0504600	PF3D7_0504600	PBANKA_1104200	PKNH_1029000	TGGT1_314400	AT1G55510	AT1G55510	A0A182XZ02	YALI0_F05038g	TRUE	TRUE
16	BoLa::1	0.166667												FALSE	FALSE
16	CBLC	0.166667	CBLC											FALSE	FALSE
16	CD58	0.166667	CD58											FALSE	FALSE
16	CLDN5	0.166667	CLDN5											FALSE	FALSE
16	COQ6	0.166667	COQ6							AT3G24200	AT3G24200	coq6	COQ6	FALSE	FALSE	COQ6	Ubiquinone biosynthesis monooxygenase COQ6, mitochondrial
16	CYP27A1	0.166667	CYP27A1											FALSE	FALSE
16	DES	0.166667	DES											FALSE	FALSE
16	DLST	0.166667	DLST	PF3D7_1320800	PF3D7_1320800	PF3D7_1320800	PBANKA_1419100	PKNH_1421400	TGGT1_219550	AT5G55070	AT5G55070	A0A182YF39	YALI0_E16929g	FALSE	FALSE
16	ENDOG	0.166667	ENDOG									A0A182YPP2	YALI0_D05071g	FALSE	FALSE
16	FLAD1	0.166667	FLAD1	PF3D7_1015000	PF3D7_1015000	PF3D7_1015000	PBANKA_1213400	PKNH_0815100	TGGT1_214280	AT5G03430	AT5G03430	A0A182Y3X9	YALI0_D25564g	FALSE	FALSE
16	GHITM	0.166667	GHITM									A0A182YDN3		FALSE	FALSE
16	HBS1L	0.166667	HBS1L							AT5G10630	AT5G10630	A0A182Y6J1		FALSE	FALSE	HBS1L	HBS1-like protein
16	HSDL2	0.166667	HSDL2									A0A182YQF8		FALSE	FALSE	HSDL2	Hydroxysteroid dehydrogenase-like protein 2
16	LOC101902760	0.166667												FALSE	FALSE
16	MGC160092	0.166667												FALSE	FALSE
16	MPV17	0.166667	MPV17	PF3D7_0502200	PF3D7_0502200	PF3D7_0502200	PBANKA_1102000	PKNH_1031700		AT5G19750	AT5G19750	A0A182XV61	SYM1	FALSE	FALSE	MPV17	Protein Mpv17
16	MRPS31	0.166667	MRPS31									A0A182Y9I1		FALSE	FALSE
16	NDUFAF6	0.333333	NDUFAF6							AT1G62730	AT1G62730	A0A182YK31	YALI0_A14388g	FALSE	FALSE
16	NFS1	0.166667	NFS1	PF3D7_0727200	PF3D7_0727200	PF3D7_0727200	PBANKA_0211300	PKNH_0211800	TGGT1_211090	AT5G65720	AT5G65720	A0A182YFF4	YALI0_C19041g	FALSE	FALSE
16	OGDH::1	0.166667												FALSE	FALSE
16	OPA3	0.166667	OPA3	PF3D7_1459300	PF3D7_1459300	PF3D7_1459300	PBANKA_1322900	PKNH_1222500	TGGT1_254050	AT1G28510	AT1G28510	A0A182YGG1	YALI0_F02871g	FALSE	FALSE	OPA3	Optic atrophy 3 protein homolog
16	ORM1	0.166667	ORM1											FALSE	FALSE
16	Ociad1	0.166667	OCIAD1	PF3D7_1209700	PF3D7_1209700	PF3D7_1209700						A0A182XZ80		FALSE	FALSE
16	PECR	0.166667	PECR											FALSE	FALSE
16	Q8SQB5	0.166667												FALSE	FALSE
16	RAB5C	0.166667	RAB5C										YALI0_D07128g	FALSE	FALSE	RAB5C	Ras-related protein Rab-5C
16	SARS2	0.166667	SARS2	PF3D7_1216000	PF3D7_1216000	PF3D7_1216000				AT1G11870	AT1G11870	A0A182Y4T2	YALI0_B05918g	FALSE	FALSE
16	SLC25A34	0.166667	SLC25A34									A0A182YMP0	YALI0_E04048g	FALSE	FALSE
16	SLC25A6	0.166667	SLC25A6	PF3D7_1037300	PF3D7_1037300	PF3D7_1037300	PBANKA_0520200	PKNH_0621800				A0A182YJH1		FALSE	FALSE
16	TMEM177	0.166667	TMEM177									A0A182YNK3		FALSE	FALSE
16	TSFM	0.166667	TSFM	PF3D7_0305000	PF3D7_0305000	PF3D7_0305000	PBANKA_0403500	PKNH_0838100	TGGT1_209010	AT4G29060	AT4G29060	A0A182Y9W9		FALSE	FALSE
17	A0A3Q1MIR5	0.166667												FALSE	FALSE		1-cysPrx_C domain-containing protein
17	ALDH1A1	0.166667	ALDH1A1											FALSE	FALSE
17	ANXA6	0.166667	ANXA6									A0A182YJM1		FALSE	FALSE	ANXA6	Annexin A6
17	ATAD3	0.166667	ATAD3B	PF3D7_0707400	PF3D7_0707400	PF3D7_0707400	PBANKA_0804600	PKNH_0105900	TGGT1_234420	AT5G16930	AT5G16930	A0A182XV78		FALSE	FALSE	ATAD3	ATPase family AAA domain-containing protein 3
17	CD58	0.166667	CD58											FALSE	FALSE
17	CD81	0.166667	CD81									A0A182XXY0		FALSE	FALSE	CD81	CD81 antigen
17	CD99	0.166667	CD99											FALSE	FALSE
17	CFL1	0.166667	CFL1	PF3D7_1361400	PF3D7_1361400	PF3D7_1361400	PBANKA_1137500	PKNH_1109900		AT3G46010	AT3G46010		COF1	FALSE	FALSE
17	CHD3	0.166667	CHD3							AT2G25170	AT2G25170			FALSE	FALSE
17	COQ6	0.166667	COQ6							AT3G24200	AT3G24200	coq6	COQ6	FALSE	FALSE	COQ6	Ubiquinone biosynthesis monooxygenase COQ6, mitochondrial
17	COX15	0.166667	COX15	PF3D7_1435000	PF3D7_1435000	PF3D7_1435000	PBANKA_1009800	PKNH_0421600	TGGT1_228180	AT5G56090	AT5G56090	A0A182XUZ6	YALI0_F24651g	FALSE	FALSE	COX15	Cytochrome c oxidase assembly protein COX15 homolog
17	CS	0.333333	CS	PF3D7_1022500	PF3D7_1022500	PF3D7_1022500	PBANKA_0506700	PKNH_0606800	TGGT1_268890	AT2G44350	AT2G44350	A0A182YCD2	YALI0E02684g	FALSE	FALSE
17	CYB5R3	0.333333	CYB5R3							AT1G77760	AT1G77760	A0A182Y6X0	CBR1	FALSE	FALSE
17	DHRS4	0.166667	DHRS4							AT4G05530	AT4G05530	A0A182XYV9	YALI0B16192g	FALSE	FALSE	DHRS4	Dehydrogenase/reductase SDR family member 4
17	DPYSL2	0.166667	DPYSL2											FALSE	FALSE
17	EEF1A2	0.166667	EEF1A2						TGGT1_286420			A0A182YLI8		FALSE	FALSE
17	EHD2	0.333333	EHD2											FALSE	FALSE
17	ESAM	0.166667	ESAM											FALSE	FALSE
17	ETFA	0.166667	ETFA						TGGT1_207250	AT1G50940	AT1G50940	A0A182YG09	YALI0_E13420g	FALSE	FALSE	ETFA	Electron transfer flavoprotein subunit alpha, mitochondrial
17	F11R	0.333333	F11R											FALSE	FALSE
17	FERMT2	0.333333	FERMT2									A0A182YAQ8		FALSE	FALSE
17	GDI2	0.166667	GDI2	PF3D7_1242800	PF3D7_1242800	PF3D7_1242800		PKNH_1462100						FALSE	FALSE
17	GFM1	0.166667	GFM1	PF3D7_1233000	PF3D7_1233000	PF3D7_1233000	PBANKA_1447700	PKNH_1452500	TGGT1_260170	AT1G45332	AT1G45332	A0A182Y0M7	MEF1	FALSE	FALSE
17	GNAI2	0.166667	GNAI2											FALSE	FALSE
17	HSP90AB1	0.166667	HSP90AB1						TGGT1_288380					FALSE	FALSE
17	HSPE1	0.166667	HSPE1	PF3D7_1215300	PF3D7_1215300	PF3D7_1215300	PBANKA_1431050	PKNH_1434800	TGGT1_263530	AT1G14980	AT1G14980		YALI0_B05610g	FALSE	FALSE
17	IDH2	0.166667	IDH2	PF3D7_1345700	PF3D7_1345700	PF3D7_1345700		PKNH_1255600	TGGT1_266760	AT1G54340	AT1G54340	A0A182XWU0	YALI0_F04095g	FALSE	FALSE
17	ISOC2	0.166667	ISOC2											FALSE	FALSE	ISOC2	Isochorismatase domain-containing protein 2
17	ITGAV	0.166667	ITGAV									A0A182XYF1		FALSE	FALSE
17	LMAN2	0.166667	LMAN2						TGGT1_258950					FALSE	FALSE
17	LOC100848700	0.166667												FALSE	FALSE
17	LOC283398	0.166667												FALSE	FALSE
17	MAOA	0.166667	MAOA				PBANKA_1228300							FALSE	FALSE
17	MDH2	0.166667	MDH2							AT1G53240	AT1G53240	A0A182YJT3	YALI0_D16753g	FALSE	FALSE
17	MTFP1	0.166667	MTFP1									A0A182YAL3	YALI0_F07975g	FALSE	FALSE
17	NAXD	0.166667	NAXD	PF3D7_1143900	PF3D7_1143900	PF3D7_1143900	PBANKA_0905100	PKNH_0941800	TGGT1_258160	AT5G19150	AT5G19150	A0A182YBP1	YALI0_D11308g	FALSE	FALSE
17	PCYOX1	0.333333	PCYOX1						TGGT1_236010	AT5G63910	AT5G63910			FALSE	FALSE
17	PDHB	0.166667	PDHB	PF3D7_1446400	PF3D7_1446400	PF3D7_1446400	PBANKA_1310100	PKNH_1235800	TGGT1_272290	AT5G50850	AT5G50850	A0A182YLY1	YALI0_E27005g	FALSE	FALSE
17	PDIA4	0.166667	PDIA4	PF3D7_0827900	PF3D7_0827900	PF3D7_0827900	PBANKA_0702800	PKNH_1322000						FALSE	FALSE	PDIA4	Protein disulfide-isomerase A4
17	PDPR	0.166667	PDPR									A0A182YI71		FALSE	FALSE	PDPR	Pyruvate dehydrogenase phosphatase regulatory subunit, mitochondrial
17	PECR	0.166667	PECR											FALSE	FALSE
17	PRXL2A	0.333333	PRXL2A											FALSE	FALSE
17	QDPR	0.166667	QDPR						TGGT1_285750			A0A182YHP7		FALSE	FALSE
17	RDX	0.166667	RDX											FALSE	FALSE
17	REEP5	0.166667	REEP5				PBANKA_0414500	PKNH_0825100	TGGT1_257040	AT4G36720	AT4G36720	A0A182YPH5	YOP1	FALSE	FALSE	REEP5	Receptor expression-enhancing protein 5
17	SERBP1	0.166667	SERBP1	PF3D7_1445700	PF3D7_1445700	PF3D7_1445700		PKNH_1236500		AT4G17520	AT4G17520	A0A182YGE8	YALI0_C09262g	FALSE	FALSE
17	SERPINA3-1	0.166667												FALSE	FALSE
17	SLC25A20	0.166667	SLC25A20							AT5G46800	AT5G46800	A0A182Y346	YALI0_C02431g	FALSE	FALSE
17	SUCLA2	0.333333	SUCLA2	PF3D7_1431600	PF3D7_1431600	PF3D7_1431600	PBANKA_1013200	PKNH_1327100	TGGT1_309752	AT2G20420	AT2G20420	A0A182YI33	YALI0_D04741g	FALSE	FALSE
17	SURF4	0.166667	SURF4							AT3G23190	AT3G23190		YALI0_F02189g	FALSE	FALSE	SURF4	Surfeit locus protein 4
17	SYNGR2	0.166667								AT4G37235	AT4G37235	A0A182Y6Y7	YALI0_C04455g	FALSE	FALSE
17	SYPL1	0.166667	SYPL1											FALSE	FALSE
17	TM6SF1	0.166667	TM6SF1											FALSE	FALSE
17	TMEM14C	0.166667	TMEM14C							AT2G26240	AT2G26240			FALSE	FALSE
17	TMEM177	0.166667	TMEM177									A0A182YNK3		FALSE	FALSE
17	TMEM65	0.166667	TMEM65	PF3D7_1145600	PF3D7_1145600	PF3D7_1145600	PBANKA_0903400	PKNH_0943500	TGGT1_236510			A0A182YFR6		FALSE	FALSE
17	TMEM70	0.166667	TMEM70							AT2G35790	AT2G35790	A0A182YQA9	YALI0_C23771g	FALSE	FALSE
17	TSPO	0.166667	TSPO							AT2G47770	AT2G47770	A0A182YCR6	YALI0_F26917g	FALSE	FALSE	TSPO	Translocator protein
17	TXNRD2	0.166667	TXNRD2	PF3D7_0923800	PF3D7_0923800	PF3D7_0923800	PBANKA_0824700	PKNH_0721800	TGGT1_309730			A0A182Y7I3		FALSE	FALSE
17	hsp70	0.166667												FALSE	FALSE
18	BLVRB	0.166667	BLVRB											FALSE	FALSE	BLVRB	Flavin reductase (NADPH)
18	CDS2	0.166667	CDS2	PF3D7_1409900	PF3D7_1409900	PF3D7_1409900	PBANKA_1032600			AT4G22340	AT4G22340			FALSE	FALSE	CDS2	Phosphatidate cytidylyltransferase 2
18	FAM185A	0.166667	FAM185A									A0A182XVV9		FALSE	FALSE
18	GSR	0.166667	GSR	PF3D7_1419800	PF3D7_1419800	PF3D7_1419800	PBANKA_1023400	PKNH_1338200	TGGT1_246920	AT3G54660	AT3G54660		GLR1	FALSE	FALSE
18	HSPG2	0.166667	HSPG2									A0A182YG33		FALSE	FALSE
18	LIAS	0.166667	LIAS	PF3D7_1344600	PF3D7_1344600	PF3D7_1344600	PBANKA_1357500	PKNH_1256700	TGGT1_226400	AT5G08415	AT5G08415	A0A182YA32	YALI0E10571g	FALSE	FALSE	LIAS	Lipoyl synthase, mitochondrial
18	NEXN	0.166667	NEXN											FALSE	FALSE
18	PTMA	0.166667	PTMA											FALSE	FALSE	PTMA	Prothymosin alpha
18	THBS1	0.166667	THBS1											FALSE	FALSE
18	TSFM	0.166667	TSFM	PF3D7_0305000	PF3D7_0305000	PF3D7_0305000	PBANKA_0403500	PKNH_0838100	TGGT1_209010	AT4G29060	AT4G29060	A0A182Y9W9		FALSE	FALSE
19	ALB	0.166667	ALB											FALSE	FALSE
19	BZW2	0.166667	BZW2							AT5G36230	AT5G36230			FALSE	FALSE
19	C23H6orf136	0.166667	C6orf136							AT1G16320	AT1G16320		YALI0_F07689g	FALSE	FALSE
19	CALR	0.166667	CALR							AT1G09210	AT1G09210	Crt		FALSE	FALSE	CALR	Calreticulin
19	CLPB	0.166667	CLPB	PF3D7_API03600	PF3D7_API03600	PF3D7_API03600	PBANKA_0714200	PKNH_0503800	TGGT1_275690	AT2G25140	AT2G25140		YALI0_F12463g	FALSE	FALSE	CLPB	Caseinolytic peptidase B protein homolog
19	COA1	0.166667	COA1							AT2G40800	AT2G40800	A0A182Y2R5	YALI0_F10054g	FALSE	FALSE
19	CUTA	0.166667	CUTA	PF3D7_1249500	PF3D7_1249500	PF3D7_1249500	PBANKA_1462400	PKNH_1469200	TGGT1_224910	AT2G33740	AT2G33740	A0A182XY62		FALSE	FALSE	CUTA	Protein CutA
19	ESD	0.166667	ESD							AT2G41530	AT2G41530	A0A182Y6L6	YALI0_C20405g	FALSE	FALSE
19	GDI1	0.166667	GDI1				PBANKA_1456200		TGGT1_202380	AT5G09550	AT5G09550	A0A182Y666	YALI0_E33649g	FALSE	FALSE
19	GET3	0.166667	GET3	PF3D7_0415000	PF3D7_0415000	PF3D7_0415000	PBANKA_0717000	PKNH_0506600	TGGT1_231190	AT1G01910	AT1G01910	A0A182YRY0	GET3	FALSE	FALSE	GET3	ATPase GET3
19	HBB	0.166667	HBB											FALSE	FALSE	HBB	Hemoglobin subunit beta
19	MDH1	0.166667	MDH1							AT1G04410	AT1G04410	A0A182Y5U6		FALSE	FALSE
19	Q27984	0.166667												FALSE	FALSE
19	QDPR	0.166667	QDPR						TGGT1_285750			A0A182YHP7		FALSE	FALSE
19	RAB2B	0.166667	RAB2B	PF3D7_1231100	PF3D7_1231100	PF3D7_1231100	PBANKA_1445800	PKNH_1450500	TGGT1_312050	AT4G17170	AT4G17170	A0A182YNP7		FALSE	FALSE
19	TPPP3	0.166667	TPPP3	PF3D7_1236600	PF3D7_1236600	PF3D7_1236600								FALSE	FALSE	TPPP3	Tubulin polymerization-promoting protein family member 3
19	ZFYVE1	0.166667	ZFYVE1									A0A182YAS9		FALSE	FALSE
20	ARHGAP1	0.166667	ARHGAP1									A0A182XYI7	YALI0_B19052g	FALSE	FALSE
20	ARL8A	0.166667												FALSE	FALSE
20	CYB5R1	0.166667	CYB5R1	PF3D7_1367500	PF3D7_1367500	PF3D7_1367500	PBANKA_1143400	PKNH_1103700	TGGT1_262910					FALSE	FALSE
20	DYNC1H1	0.166667	DYNC1H1	PF3D7_0729900	PF3D7_0729900	PF3D7_0729900	PBANKA_0214000	PKNH_0214800	TGGT1_294550			A0A182XVX9	YALI0_E32857g	FALSE	FALSE
20	PCBD2	0.166667	PCBD2											FALSE	FALSE
20	RAB5A	0.166667	RAB5A	PF3D7_0106800	PF3D7_0106800	PF3D7_0106800	PBANKA_0206500	PKNH_0206700		AT4G19640	AT4G19640			FALSE	FALSE	RAB5A	Ras-related protein Rab-5A
20	RAB5B	0.166667	RAB5B						TGGT1_267810			A0A182YGX1		FALSE	FALSE
20	ROMO1	0.166667	ROMO1	PF3D7_1353700	PF3D7_1353700	PF3D7_1353700	PBANKA_1130300	PKNH_1118000		AT3G07910	AT3G07910	A0A182YRI7	YALI0_F27929g	FALSE	FALSE	ROMO1	Reactive oxygen species modulator 1
20	RPL11	0.166667	RPL11	PF3D7_0719600	PF3D7_0719600	PF3D7_0719600	PBANKA_0617100	PKNH_0315000	TGGT1_309820	AT2G42740	AT2G42740	A0A182YB37	YALI0_B15103g	FALSE	FALSE
20	TRNT1	0.166667	TRNT1	PF3D7_1120500	PF3D7_1120500	PF3D7_1120500	PBANKA_0927800	PKNH_0918200	TGGT1_315810	AT2G17580	AT2G17580	A0A182Y6I7	YALI0_D03267g	FALSE	FALSE
20	TST	0.166667	TST	PF3D7_1206400	PF3D7_1206400	PF3D7_1206400	PBANKA_0605000	PKNH_1306400						FALSE	FALSE
21	A1BG	0.166667	A1BG											FALSE	FALSE	A1BG	Alpha-1B-glycoprotein
21	ACTBL2	0.166667	ACTBL2											FALSE	FALSE
21	ADHFE1	0.166667	ADHFE1				PBANKA_0304000	PKNH_0414600		AT5G66120	AT5G66120	A0A182Y2G2	YALI0_E15818g	FALSE	FALSE
21	ALDH5A1	0.166667	ALDH5A1						TGGT1_257480	AT1G79440	AT1G79440	A0A182XWT6	YALI0_F26191g	FALSE	FALSE
21	ARMC10	0.166667	ARMC10											FALSE	FALSE
21	ATAD1	0.166667	ATAD1							AT4G27680	AT4G27680	A0A182Y8D4	YALI0_C23749g	FALSE	FALSE	ATAD1	Outer mitochondrial transmembrane helix translocase
21	CBR1	0.166667	CBR1											FALSE	FALSE	CBR1	Carbonyl reductase [NADPH] 1
21	CD81	0.166667	CD81									A0A182XXY0		FALSE	FALSE	CD81	CD81 antigen
21	CD99	0.166667	CD99											FALSE	FALSE
21	CDC25A	0.166667	CDC25A									A0A182YK98		FALSE	FALSE
21	CLYBL	0.166667	CLYBL							AT5G03860	AT5G03860	A0A182YQ02	YALI0_E15708g	FALSE	FALSE
21	COA3	0.166667	COA3							AT2G43780	AT2G43780	A0A182YC68	COA3	FALSE	FALSE	COA3	Cytochrome c oxidase assembly factor 3 homolog, mitochondrial
21	COQ3	0.166667	COQ3	PF3D7_0724300	PF3D7_0724300	PF3D7_0724300	PBANKA_0621800	PKNH_0319700	TGGT1_266850	AT2G30920	AT2G30920	A0A182YF68	COQ3	FALSE	FALSE	COQ3	Ubiquinone biosynthesis O-methyltransferase, mitochondrial
21	CPT2	0.166667	CPT2									A0A182Y0B1	YALI0_F21197g	FALSE	FALSE	CPT2	Carnitine O-palmitoyltransferase 2, mitochondrial
21	D2HGDH	0.166667	D2HGDH							AT4G36400	AT4G36400	A0A182YGQ3	YALI0_C06446g	FALSE	FALSE
21	DCI	0.166667												FALSE	FALSE
21	DCN	0.166667	DCN											FALSE	FALSE
21	DDAH2	0.166667	DDAH2											FALSE	FALSE	DDAH2	N(G),N(G)-dimethylarginine dimethylaminohydrolase 2
21	DLD	0.166667	DLD	PF3D7_1232200	PF3D7_1232200	PF3D7_1232200	PBANKA_1446900	PKNH_1451700	TGGT1_206470	AT1G48030	AT1G48030	A0A182YNH9	YALI0_D20768g	FALSE	FALSE
21	DST	0.166667	DST	PF3D7_0206500	PF3D7_0206500	PF3D7_0206500						A0A182YD87		FALSE	FALSE
21	ETFA	0.166667	ETFA						TGGT1_207250	AT1G50940	AT1G50940	A0A182YG09	YALI0_E13420g	FALSE	FALSE	ETFA	Electron transfer flavoprotein subunit alpha, mitochondrial
21	ETFB	0.166667	ETFB						TGGT1_267820	AT5G43430	AT5G43430	A0A182YEP7	YALI0_C20449g	FALSE	FALSE	ETFB	Electron transfer flavoprotein subunit beta
21	ETFDH	0.166667	ETFDH						TGGT1_265230	AT2G43400	AT2G43400	A0A182Y2X4	YALI0_C14806g	FALSE	FALSE
21	FABP3	0.166667	FABP3									A0A182YS38		FALSE	FALSE
21	FSCN1	0.166667	FSCN1											FALSE	FALSE
21	HSD17B10	0.166667	HSD17B10									A0A182Y4I3		FALSE	FALSE
21	HSDL2	0.166667	HSDL2									A0A182YQF8		FALSE	FALSE	HSDL2	Hydroxysteroid dehydrogenase-like protein 2
21	IDH1	0.166667	IDH1				PBANKA_1358600					A0A182Y2E8		FALSE	FALSE
21	IVD	0.333333	IVD						TGGT1_205430	AT3G45300	AT3G45300	A0A182YJH3	YALI0_E12573g	FALSE	FALSE	IVD	Isovaleryl-CoA dehydrogenase, mitochondrial
21	KYAT3	0.166667	KYAT3							AT1G77670	AT1G77670	A0A182YB24		FALSE	FALSE
21	LOC283398	0.166667												FALSE	FALSE
21	MECR::1	0.166667												FALSE	FALSE
21	MOCS1B	0.166667												FALSE	FALSE
21	NIPBL	0.166667	NIPBL						TGGT1_310340	AT5G15540	AT5G15540	A0A182YP95	YALI0_A14707g	FALSE	FALSE
21	NIT1	0.333333	NIT1							AT4G08790	AT4G08790	A0A182Y1J6	YALI0_F29139g	FALSE	FALSE	NIT1	Deaminated glutathione amidase
21	PACSIN3	0.166667	PACSIN3	PF3D7_1104300	PF3D7_1104300	PF3D7_1104300								FALSE	FALSE
21	PGLYRP1	0.166667	PGLYRP1											FALSE	FALSE
21	Q8SQB5	0.166667												FALSE	FALSE
21	ROBO4	0.166667	ROBO4											FALSE	FALSE
21	SHMT2	0.166667	SHMT2	PF3D7_1235600	PF3D7_1235600	PF3D7_1235600	PBANKA_1450200		TGGT1_234190	AT4G37930	AT4G37930		YALI0_E16346g	FALSE	FALSE
21	SLC35A4	0.333333	SLC35A4							AT4G25225	AT4G25225			FALSE	FALSE
21	SLMAP	0.166667	SLMAP							AT2G45460	AT2G45460	A0A182YJB6	YALI0_F27291g	FALSE	FALSE
21	SPRYD4	0.166667	SPRYD4											FALSE	FALSE
21	SRL	0.166667	SRL									A0A182XWY0		FALSE	FALSE
21	TMEM223	0.166667	TMEM223									A0A182YNQ2	YALI0_B09812g	FALSE	FALSE
21	TMEM65	0.166667	TMEM65	PF3D7_1145600	PF3D7_1145600	PF3D7_1145600	PBANKA_0903400	PKNH_0943500	TGGT1_236510			A0A182YFR6		FALSE	FALSE
21	VIM	0.166667	VIM											FALSE	FALSE
21	gypb	0.166667												FALSE	FALSE
22	LOC523126	0.166667												FALSE	FALSE
22	SUOX	0.166667	SUOX						TGGT1_295720	AT3G01910	AT3G01910	A0A182YKM0		FALSE	FALSE
23	AADAT	0.166667	AADAT						TGGT1_234440			A0A182Y7Y2	YALI0_E20977g	FALSE	FALSE	AADAT	Kynurenine/alpha-aminoadipate aminotransferase, mitochondrial
23	ACAA2	0.333333	ACAA2									A0A182Y864		FALSE	FALSE
23	ACADS	0.333333	ACADS									A0A182YG93		FALSE	FALSE	ACADS	Short-chain specific acyl-CoA dehydrogenase, mitochondrial
23	ACADSB	0.333333	ACADSB						TGGT1_266270			A0A182YDE2	YALI0_D15708g	FALSE	FALSE
23	AHCY	0.166667	AHCY	PF3D7_0520900	PF3D7_0520900	PF3D7_0520900	PBANKA_1235600	PKNH_1012000	TGGT1_225050	AT4G13940	AT4G13940	A0A182Y7K2	YALI0_F11759g	FALSE	FALSE
23	ALDOC	0.166667	ALDOC	PF3D7_1444800	PF3D7_1444800	PF3D7_1444800	PBANKA_1308600	PKNH_1237500	TGGT1_236050	AT4G26530	AT4G26530	A0A182YQJ6		FALSE	FALSE
23	APOH	0.166667	APOH											FALSE	FALSE	APOH	Beta-2-glycoprotein 1
23	BCAP31	0.166667	BCAP31	PF3D7_1248300	PF3D7_1248300	PF3D7_1248300	PBANKA_1461200			AT5G42570	AT5G42570	A0A182YA26		FALSE	FALSE
23	CCDC90B	0.166667	CCDC90B											FALSE	FALSE
23	CD36	0.5	CD36											FALSE	FALSE	CD36	Platelet glycoprotein 4
23	CD58	0.333333	CD58											FALSE	FALSE
23	CD99	0.166667	CD99											FALSE	FALSE
23	CLEC3B	0.166667	CLEC3B											FALSE	FALSE
23	CLYBL	0.166667	CLYBL							AT5G03860	AT5G03860	A0A182YQ02	YALI0_E15708g	FALSE	FALSE
23	COQ6	0.166667	COQ6							AT3G24200	AT3G24200	coq6	COQ6	FALSE	FALSE	COQ6	Ubiquinone biosynthesis monooxygenase COQ6, mitochondrial
23	CYB5A	0.166667	CYB5A				PBANKA_1447000	PKNH_1451800				A0A182YEK9		FALSE	FALSE
23	CYBRD1	0.333333	CYBRD1											FALSE	FALSE
23	DCAKD	0.166667	DCAKD	PF3D7_1443700	PF3D7_1443700	PF3D7_1443700	PBANKA_1307600	PKNH_1238600		AT2G27490	AT2G27490	A0A182Y8Z4	YALI0_F09625g	FALSE	FALSE	DCAKD	Dephospho-CoA kinase domain-containing protein
23	DMAC2L	0.166667	DMAC2L											FALSE	FALSE
23	DPYSL3	0.333333	DPYSL3											FALSE	FALSE
23	ESAM	0.166667	ESAM											FALSE	FALSE
23	FAHD2A	0.166667										A0A182YNI4	YALI0_B03080g	FALSE	FALSE
23	FERMT2	0.166667	FERMT2									A0A182YAQ8		FALSE	FALSE
23	FMC1	0.166667	FMC1							AT5G51960	AT5G51960		YALI0_E05181g	FALSE	FALSE	FMC1	Protein FMC1 homolog
23	GCDH	0.166667	GCDH						TGGT1_231900	AT3G51840	AT3G51840	A0A182Y8F4	YALI0_F23749g	FALSE	FALSE	GCDH	Glutaryl-CoA dehydrogenase, mitochondrial
23	GPD2	0.333333	GPD2	PF3D7_0306400	PF3D7_0306400	PF3D7_0306400	PBANKA_0404800	PKNH_0836300	TGGT1_263730	AT3G10370	AT3G10370	A0A182Y8Y4	YALI0_B13970g	TRUE	TRUE
23	GRHPR	0.166667	GRHPR							AT1G79870	AT1G79870	A0A182YAH1		FALSE	FALSE
23	LAMP1	0.166667	LAMP1									A0A182Y897		FALSE	FALSE	LAMP1	Lysosome-associated membrane glycoprotein 1
23	LAMP2	0.166667	LAMP2											FALSE	FALSE
23	LDHA	0.166667	LDHA							AT4G17260	AT4G17260	A0A182YBS7		FALSE	FALSE	LDHA	L-lactate dehydrogenase A chain
23	LETM1	0.166667	LETM1	PF3D7_0417300	PF3D7_0417300	PF3D7_0417300	PBANKA_0719400	PKNH_0509700	TGGT1_288400	AT3G59820	AT3G59820	A0A182YK96	YALI0_F15873g	FALSE	FALSE	LETM1	Mitochondrial proton/calcium exchanger protein
23	LMAN2	0.166667	LMAN2						TGGT1_258950					FALSE	FALSE
23	LMNA	0.166667	LMNA											FALSE	FALSE
23	LOC521568	0.166667												FALSE	FALSE
23	MAOA	0.333333	MAOA				PBANKA_1228300							FALSE	FALSE
23	MGST3	0.166667	MGST3						TGGT1_240560	AT1G65820	AT1G65820		YALI0_E03586g	FALSE	FALSE	MGST3	Microsomal glutathione S-transferase 3
23	MIPOL1	0.166667	MIPOL1											FALSE	FALSE
23	MMUT	0.166667	MMUT											FALSE	FALSE
23	NDUFAF3	0.166667	NDUFAF3							AT3G60150	AT3G60150	A0A182XXC0	YALI0_E11011g	FALSE	FALSE
23	NDUFAF5	0.166667	NDUFAF5					PKNH_0305100		AT1G22800	AT1G22800	A0A182YMI8	YALI0_C02321g	FALSE	FALSE
23	NSFL1C	0.166667	NSFL1C	PF3D7_0808300	PF3D7_0808300	PF3D7_0808300	PBANKA_1222400	PKNH_0110400	TGGT1_220500			A0A182YFK4		FALSE	FALSE
23	NT5DC3	0.166667	NT5DC3											FALSE	FALSE
23	O97650	0.333333												FALSE	FALSE
23	OAT	0.166667	OAT	PF3D7_0608800	PF3D7_0608800	PF3D7_0608800	PBANKA_0107400	PKNH_1141400	TGGT1_269110	AT5G46180	AT5G46180	A0A182YI01	YALI0_C04433g	FALSE	FALSE	OAT	Ornithine aminotransferase, mitochondrial
23	PACSIN3	0.166667	PACSIN3	PF3D7_1104300	PF3D7_1104300	PF3D7_1104300								FALSE	FALSE
23	PARL	0.166667	PARL	PF3D7_1345200	PF3D7_1345200	PF3D7_1345200	PBANKA_1114700	PKNH_0913300		AT1G18600	AT1G18600	A0A182Y6L5	YALI0_B23364g	FALSE	FALSE	PARL	Presenilins-associated rhomboid-like protein, mitochondrial
23	PCYOX1	0.166667	PCYOX1						TGGT1_236010	AT5G63910	AT5G63910			FALSE	FALSE
23	PPIB	0.166667	PPIB				PBANKA_0932200			AT5G13120	AT5G13120	A0A182YEH4	CPR2	FALSE	FALSE	PPIB	Peptidyl-prolyl cis-trans isomerase B
23	PRDX5	0.166667	PRDX5	PF3D7_0729200	PF3D7_0729200	PF3D7_0729200	PBANKA_0213300	PKNH_0213800	TGGT1_286630	AT3G52960	AT3G52960	A0A182YBC5	YALI0_C21043g	FALSE	FALSE	PRDX5	Peroxiredoxin-5, mitochondrial
23	PRKAR1A	0.166667	PRKAR1A	PF3D7_1223100	PF3D7_1223100	PF3D7_1223100	PBANKA_1438000	PKNH_1442300	TGGT1_242070			A0A182YNW3		FALSE	FALSE
23	PRKAR2A	0.333333	PRKAR2A									A0A182YKR6	PKAR	FALSE	FALSE
23	Q2KIT0	0.166667												FALSE	FALSE
23	Q9TS96	0.166667												FALSE	FALSE
23	RAB7A	0.166667	RAB7A	PF3D7_0903200	PF3D7_0903200	PF3D7_0903200	PBANKA_0418200	PKNH_0700900	TGGT1_248880	AT3G18820	AT3G18820	A0A182YAK1	YALI0_F19602g	FALSE	FALSE	RAB7A	Ras-related protein Rab-7a
23	SCAMP3	0.166667	SCAMP3											FALSE	FALSE
23	SCARB2	0.166667	SCARB2											FALSE	FALSE
23	SDHD	0.166667	SDHD							AT2G46505	AT2G46505	A0A182Y7P4	YALI0_A14784g	FALSE	FALSE
23	SFPQ	0.333333	SFPQ									A0A182XXE5		FALSE	FALSE
23	SLC16A7	0.166667	SLC16A7											FALSE	FALSE
23	SLC44A2	0.166667	SLC44A2							AT3G15380	AT3G15380		PNS1	FALSE	FALSE
23	TARS2	0.166667	TARS2											FALSE	FALSE
23	TCIRG1	0.166667	TCIRG1											FALSE	FALSE
23	TIMM17B	0.333333	TIMM17B	PF3D7_1434700	PF3D7_1434700	PF3D7_1434700	PBANKA_1010100		TGGT1_312220	AT1G20350	AT1G20350		YALI0_E15136g	FALSE	FALSE
23	TIMM23	0.333333	TIMM23	PF3D7_1356200	PF3D7_1356200	PF3D7_1356200	PBANKA_1132500	PKNH_1115300		AT3G04800	AT3G04800	A0A182YHB8	YALI0_F29183g	FALSE	FALSE
23	TIMM44	0.166667	TIMM44	PF3D7_1125400	PF3D7_1125400	PF3D7_1125400	PBANKA_0922900	PKNH_0923300	TGGT1_227830	AT2G36070	AT2G36070	A0A182YEY2	YALI0_D21142g	FALSE	FALSE
23	TM9SF2	0.166667	TM9SF2				PBANKA_0505600	PKNH_0605700				A0A182YMR3	YALI0_E12221g	FALSE	FALSE
23	TMED1	0.166667	TMED1											TRUE	TRUE	TMED1	Transmembrane emp24 domain-containing protein 1
23	TMED2	0.166667	TMED2	PF3D7_1314500	PF3D7_1314500	PF3D7_1314500	PBANKA_1413000	PKNH_1415100				A0A182YI32	YALI0_E34852g	TRUE	TRUE
23	TMED4	0.166667	TMED4											FALSE	FALSE
23	TMX4	0.166667	TMX4											FALSE	FALSE
23	TOMM70	0.166667	TOMM70									A0A182Y5V8	YALI0_B10362g	FALSE	FALSE
24	ACSL1	0.166667	ACSL1	PF3D7_0525100	PF3D7_0525100	PF3D7_0525100	PBANKA_1239900	PKNH_1007700	TGGT1_247760			A0A182YQI5		FALSE	FALSE
24	AGPAT5	0.166667	AGPAT5											FALSE	FALSE
24	CBR1	0.166667	CBR1											FALSE	FALSE	CBR1	Carbonyl reductase [NADPH] 1
24	DECR1	0.166667	DECR1											FALSE	FALSE
24	DPYSL3	0.166667	DPYSL3											FALSE	FALSE
24	ETFDH	0.333333	ETFDH						TGGT1_265230	AT2G43400	AT2G43400	A0A182Y2X4	YALI0_C14806g	FALSE	FALSE
24	F11R	0.166667	F11R											FALSE	FALSE
24	GHITM	0.333333	GHITM									A0A182YDN3		FALSE	FALSE
24	LAMA2	0.166667	LAMA2						TGGT1_266410	AT5G27330	AT5G27330			FALSE	FALSE
24	MTFP1	0.166667	MTFP1									A0A182YAL3	YALI0_F07975g	FALSE	FALSE
24	NIPSNAP2	0.166667	NIPSNAP2											FALSE	FALSE
24	PGM1	0.166667	PGM1						TGGT1_285980	AT1G70730	AT1G70730	A0A182YEF1	YALI0_E02090g	FALSE	FALSE	PGM1	Phosphoglucomutase-1
24	PLG	0.166667	PLG						TGGT1_261080					FALSE	FALSE
24	REEP5	0.166667	REEP5				PBANKA_0414500	PKNH_0825100	TGGT1_257040	AT4G36720	AT4G36720	A0A182YPH5	YOP1	FALSE	FALSE	REEP5	Receptor expression-enhancing protein 5
24	SFXN4	0.166667	SFXN4											FALSE	FALSE	SFXN4	Sideroflexin-4
24	SLC25A20	0.166667	SLC25A20							AT5G46800	AT5G46800	A0A182Y346	YALI0_C02431g	FALSE	FALSE
24	SLC25A31	0.166667	SLC25A31							AT5G56450	AT5G56450		YALI0_F19712g	FALSE	FALSE
24	SLC27A1	0.166667	SLC27A1											FALSE	FALSE
24	SURF4	0.166667	SURF4							AT3G23190	AT3G23190		YALI0_F02189g	FALSE	FALSE	SURF4	Surfeit locus protein 4
24	SYPL1	0.166667	SYPL1											FALSE	FALSE
24	TMEM65	0.166667	TMEM65	PF3D7_1145600	PF3D7_1145600	PF3D7_1145600	PBANKA_0903400	PKNH_0943500	TGGT1_236510			A0A182YFR6		FALSE	FALSE
25	ACO2	0.166667	ACO2									A0A182YPN0	YALI0_D09361g	FALSE	FALSE
25	ART3	0.166667	ART3											FALSE	FALSE
25	ATPAF1	0.166667	ATPAF1											FALSE	FALSE
25	BDH1	0.166667	BDH1						TGGT1_253960			A0A182YL79		FALSE	FALSE
25	C7	0.166667	C7							AT1G14780	AT1G14780			FALSE	FALSE
25	CISD1	0.333333	CISD1	PF3D7_0302700	PF3D7_0302700	PF3D7_0302700	PBANKA_0401300	PKNH_0840400	TGGT1_260870	AT5G51720	AT5G51720			FALSE	FALSE	CISD1	CDGSH iron-sulfur domain-containing protein 1
25	CLEC3B	0.166667	CLEC3B											FALSE	FALSE
25	COQ2	0.166667	COQ2	PF3D7_0607500	PF3D7_0607500	PF3D7_0607500	PBANKA_0106100	PKNH_1142800	TGGT1_259130	AT4G23660	AT4G23660		COQ2	FALSE	FALSE	COQ2	4-hydroxybenzoate polyprenyltransferase, mitochondrial
25	COX15	0.166667	COX15	PF3D7_1435000	PF3D7_1435000	PF3D7_1435000	PBANKA_1009800	PKNH_0421600	TGGT1_228180	AT5G56090	AT5G56090	A0A182XUZ6	YALI0_F24651g	FALSE	FALSE	COX15	Cytochrome c oxidase assembly protein COX15 homolog
25	ETFDH	0.166667	ETFDH						TGGT1_265230	AT2G43400	AT2G43400	A0A182Y2X4	YALI0_C14806g	FALSE	FALSE
25	FERMT2	0.166667	FERMT2									A0A182YAQ8		FALSE	FALSE
25	GHITM	0.166667	GHITM									A0A182YDN3		FALSE	FALSE
25	GNB1	0.166667	GNB1											FALSE	FALSE
25	GNB2	0.166667	GNB2							AT4G34460	AT4G34460	A0A182Y2V4	YALI0_E01364g	FALSE	FALSE
25	KYAT3	0.166667	KYAT3							AT1G77670	AT1G77670	A0A182YB24		FALSE	FALSE
25	MPC1	0.166667	MPC1	PF3D7_1340800	PF3D7_1340800	PF3D7_1340800	PBANKA_1354200	PKNH_1260600	TGGT1_235880	AT5G20090	AT5G20090		YALI0_F00264g	FALSE	FALSE	MPC1	Mitochondrial pyruvate carrier 1
25	MPC2	0.666667	MPC2	PF3D7_1470400	PF3D7_1470400	PF3D7_1470400	PBANKA_1333600	PKNH_1210600	TGGT1_204370	AT4G22310	AT4G22310	A0A182YQA6	YALI0_C03223g	TRUE	FALSE
25	MRPL40	0.166667	MRPL40							AT4G21140	AT4G21140	A0A182YQW4	YALI0_C16478g	FALSE	FALSE
25	MYADM	0.333333	MYADM											FALSE	FALSE
25	MYOM2	0.166667	MYOM2											FALSE	FALSE
25	NIPBL	0.166667	NIPBL						TGGT1_310340	AT5G15540	AT5G15540	A0A182YP95	YALI0_A14707g	FALSE	FALSE
25	NPC1	0.166667	NPC1							AT1G42470	AT1G42470	A0A182Y098	YALI0_C20757g	FALSE	FALSE
25	OXA1L	0.333333	OXA1L	PF3D7_0828400	PF3D7_0828400	PF3D7_0828400	PBANKA_0702300	PKNH_1322500		AT5G62050	AT5G62050	A0A182Y0R5	YALI0_F32021g	FALSE	FALSE	OXA1L	Mitochondrial inner membrane protein OXA1L
25	PCMT1	0.166667	PCMT1	PF3D7_1432700	PF3D7_1432700	PF3D7_1432700	PBANKA_1012200	PKNH_0419300	TGGT1_315130	AT3G48330	AT3G48330	A0A182XXT0		FALSE	FALSE
25	PECR	0.166667	PECR											FALSE	FALSE
25	PLN	0.166667	PLN											FALSE	FALSE
25	PRELP	0.166667	PRELP											FALSE	FALSE	PRELP	Prolargin
25	QRSL1	0.166667	QRSL1	PF3D7_0416100	PF3D7_0416100	PF3D7_0416100	PBANKA_0718100	PKNH_0508500	TGGT1_271950	AT3G25660	AT3G25660	gatA	HER2	FALSE	FALSE
25	REEP5	0.166667	REEP5				PBANKA_0414500	PKNH_0825100	TGGT1_257040	AT4G36720	AT4G36720	A0A182YPH5	YOP1	FALSE	FALSE	REEP5	Receptor expression-enhancing protein 5
25	SEC23A	0.166667	SEC23A	PF3D7_0822600	PF3D7_0822600	PF3D7_0822600	PBANKA_0708000	PKNH_1316600	TGGT1_291680	AT1G05520	AT1G05520	AGAP001759		FALSE	FALSE
25	SERPINA3-1	0.166667												FALSE	FALSE
25	SFXN3	0.166667	SFXN3											FALSE	FALSE	SFXN3	Sideroflexin-3
25	SLC25A10	0.166667	SLC25A10							AT4G24570	AT4G24570	A0A182XVQ6	YALI0_B03344g	FALSE	FALSE
25	SLC25A11	0.166667	SLC25A11	PF3D7_0823900	PF3D7_0823900	PF3D7_0823900	PBANKA_0706700	PKNH_1317900	TGGT1_274060	AT5G19760	AT5G19760	A0A182YC95		TRUE	TRUE
25	SLC25A24	0.166667	SLC25A24				PBANKA_0810000			AT5G51050	AT5G51050			FALSE	FALSE
25	SLC25A29	0.333333	SLC25A29							AT1G79900	AT1G79900	A0A182YFC0	YALI0_E17457g	FALSE	FALSE
25	SLC25A31	0.166667	SLC25A31							AT5G56450	AT5G56450		YALI0_F19712g	FALSE	FALSE
25	SLC25A4	0.333333	SLC25A4						TGGT1_300360			A0A182Y795		FALSE	FALSE
25	SMIM20	0.166667	SMIM20									A0A182YL98		FALSE	FALSE
25	SMIM8	0.166667	SMIM8									A0A182YHN7		FALSE	FALSE	SMIM8	Small integral membrane protein 8
25	TARS1	0.166667	TARS1	PF3D7_1126000	PF3D7_1126000	PF3D7_1126000	PBANKA_0922300	PKNH_0923900	TGGT1_300260	AT5G26830	AT5G26830	A0A182Y0D8	YALI0_F11231g	FALSE	FALSE
25	TIMM17B	0.166667	TIMM17B	PF3D7_1434700	PF3D7_1434700	PF3D7_1434700	PBANKA_1010100		TGGT1_312220	AT1G20350	AT1G20350		YALI0_E15136g	FALSE	FALSE
25	TPM1	0.166667	TPM1									A0A182XV85		FALSE	FALSE	TPM1	Tropomyosin alpha-1 chain
25	TUBB4B	0.166667	TUBB4B									A0A182YD80		FALSE	FALSE
25	TXNRD2	0.166667	TXNRD2	PF3D7_0923800	PF3D7_0923800	PF3D7_0923800	PBANKA_0824700	PKNH_0721800	TGGT1_309730			A0A182Y7I3		FALSE	FALSE
25	VDAC1	0.166667	VDAC1											FALSE	FALSE	VDAC1	Voltage-dependent anion-selective channel protein 1
26	A0A3Q1LVN2	0.333333												FALSE	FALSE		AA_permease domain-containing protein
26	AGL	0.166667	AGL						TGGT1_226910	AT3G06500	AT3G06500	A0A182YHV0	YALI0_A19074g	FALSE	FALSE
26	AHSG	0.166667	AHSG											FALSE	FALSE
26	ANP32A	0.166667	ANP32A						TGGT1_271810					FALSE	FALSE
26	ATAD1	0.166667	ATAD1							AT4G27680	AT4G27680	A0A182Y8D4	YALI0_C23749g	FALSE	FALSE	ATAD1	Outer mitochondrial transmembrane helix translocase
26	ATP2B1	0.166667	ATP2B1											FALSE	FALSE
26	C4A	0.166667												FALSE	FALSE
26	CALU	0.166667	CALU	PF3D7_1108600	PF3D7_1108600	PF3D7_1108600			TGGT1_229480			A0A182YE68		FALSE	FALSE	CALU	Calumenin
26	CAV1	0.166667	CAV1											FALSE	FALSE	CAV1	Caveolin-1
26	CAV2	0.333333	CAV2											FALSE	FALSE	CAV2	Caveolin-2
26	CBR1	0.166667	CBR1											FALSE	FALSE	CBR1	Carbonyl reductase [NADPH] 1
26	CKMT2	0.166667	CKMT2											FALSE	FALSE
26	ECSIT	0.166667	ECSIT									A0A182YP07		FALSE	FALSE	ECSIT	Evolutionarily conserved signaling intermediate in Toll pathway, mitochondrial
26	FGA	0.166667	FGA											FALSE	FALSE
26	FGB	0.333333	FGB											FALSE	FALSE
26	FGG	0.166667	FGG											FALSE	FALSE
26	HBS1L	0.166667	HBS1L							AT5G10630	AT5G10630	A0A182Y6J1		FALSE	FALSE	HBS1L	HBS1-like protein
26	I6YIV1	0.166667												FALSE	FALSE
26	ITGAV	0.166667	ITGAV									A0A182XYF1		FALSE	FALSE
26	L1CAM	0.166667	L1CAM									A0A182Y7K0		FALSE	FALSE
26	LETM1	0.166667	LETM1	PF3D7_0417300	PF3D7_0417300	PF3D7_0417300	PBANKA_0719400	PKNH_0509700	TGGT1_288400	AT3G59820	AT3G59820	A0A182YK96	YALI0_F15873g	FALSE	FALSE	LETM1	Mitochondrial proton/calcium exchanger protein
26	LMNB2	0.166667	LMNB2									A0A182Y9I8		FALSE	FALSE
26	MPST	0.166667	MPST						TGGT1_305910	AT1G79230	AT1G79230		YALI0_F23551g	FALSE	FALSE
26	MRPS15	0.166667	MRPS15	PF3D7_1310900	PF3D7_1310900	PF3D7_1310900	PBANKA_1409400	PKNH_1411300	TGGT1_216040	AT1G15810	AT1G15810	A0A182Y175	YALI0_C24277g	FALSE	FALSE
26	MTCH1	0.166667	MTCH1											FALSE	FALSE
26	NME2	0.166667	NME2	PF3D7_1366500	PF3D7_1366500	PF3D7_1366500	PBANKA_1142400						YALI0_F09229g	FALSE	FALSE
26	NME3	0.333333	NME3					PKNH_1104800						FALSE	FALSE
26	PDLIM1	0.166667	PDLIM1											FALSE	FALSE
26	PRDX4	0.166667	PRDX4									A0A182XZ14		FALSE	FALSE	PRDX4	Peroxiredoxin-4
26	PTK2B	0.166667	PTK2B											FALSE	FALSE
26	Q9TS10	0.333333												FALSE	FALSE
26	RAB35	0.166667	RAB35									A0A182Y4C2		FALSE	FALSE
26	RHOA	0.166667	RHOA									A0A182YIH7	YALI0_D01045g	FALSE	FALSE	RHOA	Transforming protein RhoA
26	RPN1	0.333333	RPN1				PBANKA_0409600	PKNH_0830800	TGGT1_202572	AT1G76400	AT1G76400	A0A182YRQ0	YALI0_F14795g	TRUE	TRUE
26	RPN2	0.5	RPN2							AT4G21150	AT4G21150	A0A182XZI5	YALI0_F30701g	TRUE	TRUE	RPN2	Dolichyl-diphosphooligosaccharide--protein glycosyltransferase subunit 2
26	SCP2	0.166667	SCP2							AT5G42890	AT5G42890	A0A182YGV1	YALI0_D00176g	FALSE	FALSE	SCP2	Sterol carrier protein 2
26	SEPTIN11	0.333333	SEPTIN11											TRUE	TRUE
26	SEPTIN7	0.166667	SEPTIN7									A0A182XZ61	YALI0_D23595g	FALSE	FALSE
26	SOD2	0.166667	SOD2	PF3D7_0814900	PF3D7_0814900	PF3D7_0814900	PBANKA_1422700	PKNH_1425400	TGGT1_316190	AT3G10920	AT3G10920	A0A182YF77	YALI0_B08921g	FALSE	FALSE
26	TAP1	0.166667	TAP1											FALSE	FALSE
26	TAPBP	0.333333	TAPBP											FALSE	FALSE
27	AADAT	0.166667	AADAT						TGGT1_234440			A0A182Y7Y2	YALI0_E20977g	FALSE	FALSE	AADAT	Kynurenine/alpha-aminoadipate aminotransferase, mitochondrial
27	ADPRS	0.166667	ADPRS									A0A182YHP3		FALSE	FALSE	ADPRS	ADP-ribose glycohydrolase ARH3
27	AFG3L2	0.333333	AFG3L2	PF3D7_1119600	PF3D7_1119600	PF3D7_1119600	PBANKA_0928500	PKNH_0917300	TGGT1_202630	AT1G07510	AT1G07510	A0A182Y2C5	YALI0_A10615g	FALSE	FALSE
27	ALDH7A1	0.166667	ALDH7A1							AT1G54100	AT1G54100	A0A182Y4T7		FALSE	FALSE
27	ATAD3	0.166667	ATAD3B	PF3D7_0707400	PF3D7_0707400	PF3D7_0707400	PBANKA_0804600	PKNH_0105900	TGGT1_234420	AT5G16930	AT5G16930	A0A182XV78		FALSE	FALSE	ATAD3	ATPase family AAA domain-containing protein 3
27	CASQ2	0.333333	CASQ2											FALSE	FALSE
27	CAVIN2	0.166667	CAVIN2											FALSE	FALSE
27	CCDC127	0.166667	CCDC127											FALSE	FALSE
27	CDC42	0.166667	CDC42									A0A182XWZ5	YALI0_B15752g	FALSE	FALSE	CDC42	Cell division control protein 42 homolog
27	CES2	0.166667	CES2										LIP1	FALSE	FALSE
27	CLTC	0.333333	CLTC	PF3D7_1219100	PF3D7_1219100	PF3D7_1219100	PBANKA_1434700	PKNH_1438700	TGGT1_290950	AT3G08530	AT3G08530	A0A182Y4B4	YALI0_A17127g	FALSE	FALSE
27	CPT2	0.166667	CPT2									A0A182Y0B1	YALI0_F21197g	FALSE	FALSE	CPT2	Carnitine O-palmitoyltransferase 2, mitochondrial
27	CSRP3	0.166667	CSRP3							AT3G61230	AT3G61230	A0A182Y1R7		FALSE	FALSE	CSRP3	Cysteine and glycine-rich protein 3
27	DAP3	0.5	DAP3	PF3D7_1445300	PF3D7_1445300	PF3D7_1445300	PBANKA_1309100	PKNH_1237000		AT1G16870	AT1G16870	A0A182Y4U6	YALI0_C13706g	TRUE	TRUE
27	DBT	0.5	DBT	PF3D7_0303700	PF3D7_0303700	PF3D7_0303700	PBANKA_0402300	PKNH_0839400	TGGT1_319920	AT3G06850	AT3G06850	A0A182YQ37	YALI0_D23815g	FALSE	FALSE
27	DNAJC19	0.333333	DNAJC19	PF3D7_0724400	PF3D7_0724400	PF3D7_0724400	PBANKA_0621900	PKNH_0319800	TGGT1_202810	AT2G35795	AT2G35795	A0A182YLJ9	YALI0_C18733g	FALSE	FALSE
27	DYNC1H1	0.166667	DYNC1H1	PF3D7_0729900	PF3D7_0729900	PF3D7_0729900	PBANKA_0214000	PKNH_0214800	TGGT1_294550			A0A182XVX9	YALI0_E32857g	FALSE	FALSE
27	DYSF	0.333333	DYSF	PF3D7_0806300	PF3D7_0806300	PF3D7_0806300								FALSE	FALSE	DYSF	Dysferlin
27	EHD4	0.166667	EHD4	PF3D7_0304200	PF3D7_0304200	PF3D7_0304200		PKNH_0838900						FALSE	FALSE
27	EIF4B	0.333333	EIF4B											FALSE	FALSE
27	ERO1A	0.166667	ERO1A	PF3D7_1124000	PF3D7_1124000	PF3D7_1124000	PBANKA_0924300	PKNH_0921800						FALSE	FALSE	ERO1A	ERO1-like protein alpha
27	ETHE1	0.166667	ETHE1							AT1G53580	AT1G53580	A0A182XXA9		FALSE	FALSE	ETHE1	Persulfide dioxygenase ETHE1, mitochondrial
27	FLNC	0.166667	FLNC						TGGT1_285990					FALSE	FALSE
27	GADD45GIP1	0.166667	GADD45GIP1									A0A182Y714		FALSE	FALSE
27	HAX1	0.166667	HAX1											FALSE	FALSE	HAX1	HCLS1-associated protein X-1
27	LAMB1	0.166667	LAMB1				PBANKA_1227000			AT3G05130	AT3G05130	A0A182YGE7	YALI0_B18634g	FALSE	FALSE
27	LAMB2	0.166667	LAMB2							AT2G36640	AT2G36640		YALI0_E10593g	FALSE	FALSE
27	LDB3	0.166667	LDB3									A0A182Y810	YALI0_A18381g	FALSE	FALSE
27	LOC613345	0.166667												FALSE	FALSE
27	MAVS	0.166667	MAVS											FALSE	FALSE
27	MGST3	0.166667	MGST3						TGGT1_240560	AT1G65820	AT1G65820		YALI0_E03586g	FALSE	FALSE	MGST3	Microsomal glutathione S-transferase 3
27	MIPEP	0.166667	MIPEP	PF3D7_1337000	PF3D7_1337000	PF3D7_1337000	PBANKA_1350800	PKNH_1264300	TGGT1_272670	AT5G51540	AT5G51540	A0A182XZI8	OCT1	FALSE	FALSE
27	MRPL15	0.166667	MRPL15	PF3D7_1429700	PF3D7_1429700	PF3D7_1429700	PBANKA_1015000	PKNH_1329000	TGGT1_253800	AT5G64670	AT5G64670	A0A182Y9J5		FALSE	FALSE
27	MRPL18	0.333333	MRPL18	PF3D7_0613400	PF3D7_0613400	PF3D7_0613400	PBANKA_0111700	PKNH_1136600		AT3G20230	AT3G20230			FALSE	FALSE
27	MRPL21	0.166667	MRPL21	PF3D7_0827500	PF3D7_0827500	PF3D7_0827500	PBANKA_0703200	PKNH_1335900	TGGT1_202350	AT4G30930	AT4G30930	A0A182YCE7	YALI0_F08877g	FALSE	FALSE
27	MRPL27	0.166667	MRPL27	PF3D7_1034200	PF3D7_1034200	PF3D7_1034200	PBANKA_0413900	PKNH_0826000	TGGT1_293600	AT2G16930	AT2G16930	A0A182XWW3	MRPL2	FALSE	FALSE
27	MRPL38	0.166667	MRPL38									A0A182YH07		FALSE	FALSE
27	MRPL4	0.166667	MRPL4	PF3D7_0822000	PF3D7_0822000	PF3D7_0822000	PBANKA_0708800	PKNH_1316000	TGGT1_223660	AT2G20060	AT2G20060	A0A182YGT6	YALI0_E20493g	FALSE	FALSE
27	MRPL43	0.333333	MRPL43	PF3D7_1010000	PF3D7_1010000	PF3D7_1010000	PBANKA_1208400	PKNH_0809800		AT3G59650	AT3G59650	A0A182Y751		FALSE	FALSE
27	MRPL44	0.166667	MRPL44									A0A182YJT9	YALI0_D18150g	FALSE	FALSE
27	MRPL48	0.166667	MRPL48									A0A182XYY5		FALSE	FALSE
27	MRPL49	0.166667	MRPL49	PF3D7_1144100	PF3D7_1144100	PF3D7_1144100	PBANKA_0904900	PKNH_0942000	TGGT1_246000			A0A182Y406	YALI0_A06501g	FALSE	FALSE
27	MRPS11	0.333333	MRPS11						TGGT1_300601	ATCG00750	ATCG00750	A0A182YG18		FALSE	FALSE
27	MRPS16	0.166667	MRPS16	PF3D7_0531200	PF3D7_0531200	PF3D7_0531200	PBANKA_1245600	PKNH_1001500	TGGT1_318420	AT5G56940	AT5G56940	A0A182YPH4	YALI0_E09691g	FALSE	FALSE
27	MRPS21	0.166667	MRPS21							AT3G26360	AT3G26360	A0A182YCI3	YALI0_E23199g	FALSE	FALSE
27	MRPS22	0.166667	MRPS22									A0A182XYZ2		FALSE	FALSE
27	MRPS23	0.5	MRPS23	PF3D7_0728300	PF3D7_0728300	PF3D7_0728300	PBANKA_0212400	PKNH_0212900		AT1G26750	AT1G26750	A0A182XW93	RSM25	TRUE	TRUE
27	MRPS26	0.333333	MRPS26									A0A182Y8T7		FALSE	FALSE
27	MRPS27	0.166667	MRPS27				PBANKA_1105900					A0A182YL71		FALSE	FALSE
27	MRPS31	0.166667	MRPS31									A0A182Y9I1		TRUE	TRUE
27	MRPS34	0.333333	MRPS34							AT5G58990	AT5G58990	A0A182Y2C9		FALSE	FALSE
27	MRPS5	0.666667	MRPS5	PF3D7_0713600	PF3D7_0713600	PF3D7_0713600	PBANKA_1420200		TGGT1_285970	AT1G64880	AT1G64880	A0A182Y761	YALI0_D01804g	TRUE	FALSE
27	MRPS7	0.333333	MRPS7	PF3D7_API02800	PF3D7_API02800	PF3D7_API02800	PBANKA_API00290	PKNH_API03700	TGGT1_302057	ATCG01240	ATCG01240	A0A182Y8E6	YALI0_D08470g	TRUE	TRUE
27	MRPS9	0.666667	MRPS9	PF3D7_1137100	PF3D7_1137100	PF3D7_1137100	PBANKA_0911600	PKNH_0935300	TGGT1_207940	AT3G49080	AT3G49080	A0A182YSG3	MRPS9	TRUE	TRUE
27	MTCH1	0.166667	MTCH1											FALSE	FALSE
27	Magmas	0.166667												FALSE	FALSE
27	NIF3L1	0.166667	NIF3L1									A0A182Y1Y7	YALI0_B11704g	FALSE	FALSE
27	NIT1	0.166667	NIT1							AT4G08790	AT4G08790	A0A182Y1J6	YALI0_F29139g	FALSE	FALSE	NIT1	Deaminated glutathione amidase
27	OGDH	0.166667	OGDH						TGGT1_244200	AT3G55410	AT3G55410	A0A182YLT3	YALI0_E33517g	FALSE	FALSE
27	OPA3	0.166667	OPA3	PF3D7_1459300	PF3D7_1459300	PF3D7_1459300	PBANKA_1322900	PKNH_1222500	TGGT1_254050	AT1G28510	AT1G28510	A0A182YGG1	YALI0_F02871g	FALSE	FALSE	OPA3	Optic atrophy 3 protein homolog
27	P81947	0.166667	TUBA1B											FALSE	FALSE
27	PARL	0.166667	PARL	PF3D7_1345200	PF3D7_1345200	PF3D7_1345200	PBANKA_1114700	PKNH_0913300		AT1G18600	AT1G18600	A0A182Y6L5	YALI0_B23364g	FALSE	FALSE	PARL	Presenilins-associated rhomboid-like protein, mitochondrial
27	PGAM5	0.166667	PGAM5	PF3D7_0413500	PF3D7_0413500	PF3D7_0413500	PBANKA_0715500	PKNH_0505100	TGGT1_222910			A0A182YHP8		FALSE	FALSE
27	PGM1	0.166667	PGM1						TGGT1_285980	AT1G70730	AT1G70730	A0A182YEF1	YALI0_E02090g	FALSE	FALSE	PGM1	Phosphoglucomutase-1
27	PTCD3	0.5	PTCD3	PF3D7_1233300	PF3D7_1233300	PF3D7_1233300				AT1G12775	AT1G12775	A0A182Y0Q4		TRUE	TRUE	PTCD3	Pentatricopeptide repeat domain-containing protein 3, mitochondrial
27	RAB2B	0.166667	RAB2B	PF3D7_1231100	PF3D7_1231100	PF3D7_1231100	PBANKA_1445800	PKNH_1450500	TGGT1_312050	AT4G17170	AT4G17170	A0A182YNP7		FALSE	FALSE
27	RTN4IP1	0.166667	RTN4IP1							AT3G15090	AT3G15090	A0A182Y9S6	YALI0_B10175g	FALSE	FALSE
27	SPG7	0.333333	SPG7									A0A182YK71		FALSE	FALSE
27	STOML2	0.333333	STOML2	PF3D7_0318100	PF3D7_0318100	PF3D7_0318100	PBANKA_0807100	PKNH_0823700	TGGT1_222210	AT5G54100	AT5G54100	A0A182YFY6	YALI0_B09471g	FALSE	FALSE
27	SURF1	0.166667	SURF1	PF3D7_0531000	PF3D7_0531000	PF3D7_0531000	PBANKA_1245400	PKNH_1001700		AT3G17910	AT3G17910	A0A182Y7X5		FALSE	FALSE
27	TMEM126A	0.166667	TMEM126A									A0A182Y4U9		FALSE	FALSE
27	TSFM	0.166667	TSFM	PF3D7_0305000	PF3D7_0305000	PF3D7_0305000	PBANKA_0403500	PKNH_0838100	TGGT1_209010	AT4G29060	AT4G29060	A0A182Y9W9		FALSE	FALSE
27	UQCRC1	0.166667	UQCRC1											FALSE	FALSE
27	VCL	0.166667	VCL									A0A182XZ03		FALSE	FALSE
30	A0A3Q1N3I9	0.166667												FALSE	FALSE
30	ABCB6	0.166667	ABCB6	PF3D7_1447900	PF3D7_1447900	PF3D7_1447900	PBANKA_1311700	PKNH_1234200				abcB6		FALSE	FALSE
30	ACTN4	0.166667	ACTN4											FALSE	FALSE	ACTN4	Alpha-actinin-4
30	ADHFE1	0.166667	ADHFE1				PBANKA_0304000	PKNH_0414600		AT5G66120	AT5G66120	A0A182Y2G2	YALI0_E15818g	FALSE	FALSE
30	ALDH1A1	0.333333	ALDH1A1											FALSE	FALSE
30	ALDH2	0.166667	ALDH2							AT3G48000	AT3G48000	A0A182YG28	YALI0_F04444g	FALSE	FALSE	ALDH2	Aldehyde dehydrogenase, mitochondrial
30	ALDH5A1	0.166667	ALDH5A1						TGGT1_257480	AT1G79440	AT1G79440	A0A182XWT6	YALI0_F26191g	FALSE	FALSE
30	AMACR	0.166667	AMACR									A0A182Y9X7	YALI0_B00462g	FALSE	FALSE
30	ANXA3	0.166667	ANXA3											FALSE	FALSE	ANXA3	Annexin A3
30	BCAM	0.166667	BCAM											FALSE	FALSE	BCAM	Basal cell adhesion molecule
30	BSG	0.166667	BSG									A0A182YDS4		FALSE	FALSE
30	CAV3	0.166667	CAV3											FALSE	FALSE	CAV3	Caveolin-3
30	CD34	0.166667	CD34											FALSE	FALSE
30	CD99	0.166667	CD99											FALSE	FALSE
30	CDS2	0.166667	CDS2	PF3D7_1409900	PF3D7_1409900	PF3D7_1409900	PBANKA_1032600			AT4G22340	AT4G22340			FALSE	FALSE	CDS2	Phosphatidate cytidylyltransferase 2
30	CHD3	0.166667	CHD3							AT2G25170	AT2G25170			FALSE	FALSE
30	CTSD	0.166667	CTSD	PF3D7_1407900	PF3D7_1407900	PF3D7_1407900	PBANKA_1034400		TGGT1_201840	AT1G62290	AT1G62290	A0A182YK81	YALI0_F27071g	FALSE	FALSE
30	EPHX1	0.166667	EPHX1									A0A182YST5		FALSE	FALSE
30	FAM185A	0.166667	FAM185A									A0A182XVV9		FALSE	FALSE
30	FGA	0.166667	FGA											FALSE	FALSE
30	FLAD1	0.166667	FLAD1	PF3D7_1015000	PF3D7_1015000	PF3D7_1015000	PBANKA_1213400	PKNH_0815100	TGGT1_214280	AT5G03430	AT5G03430	A0A182Y3X9	YALI0_D25564g	FALSE	FALSE
30	GNAQ	0.166667	GNAQ									A0A182YFQ1		FALSE	FALSE
30	GPX1	0.166667	GPX1											FALSE	FALSE	GPX1	Glutathione peroxidase 1
30	GSTZ1	0.166667	GSTZ1							AT2G02380	AT2G02380	A0A182XV55		FALSE	FALSE
30	HCCS	0.166667	HCCS	PF3D7_1224600	PF3D7_1224600	PF3D7_1224600	PBANKA_1439500	PKNH_1443900	TGGT1_314042			A0A182XX34	YALI0_E06215g	FALSE	FALSE
30	HIGD2A	0.166667	HIGD2A									A0A182Y7Q7	RCF1	FALSE	FALSE
30	HSP90AA1	0.166667	HSP90AA1	PF3D7_0708400	PF3D7_0708400	PF3D7_0708400	PBANKA_0805700	PKNH_0107000		AT5G56000	AT5G56000	A0A182YSJ6	YALI0_C07953g	FALSE	FALSE
30	KRT25	0.166667	KRT25											FALSE	FALSE
30	LETM1::1	0.166667												FALSE	FALSE
30	MFN1	0.166667	MFN1							AT1G03160	AT1G03160			FALSE	FALSE
30	MOCS1B	0.166667												FALSE	FALSE
30	MTARC2	0.166667	MTARC2							AT5G44720	AT5G44720	A0A182XY94		FALSE	FALSE
30	NAGLU	0.166667	NAGLU							AT5G13690	AT5G13690	A0A182YL27		FALSE	FALSE
30	NUDT13	0.166667	NUDT13											FALSE	FALSE
30	OPA3	0.166667	OPA3	PF3D7_1459300	PF3D7_1459300	PF3D7_1459300	PBANKA_1322900	PKNH_1222500	TGGT1_254050	AT1G28510	AT1G28510	A0A182YGG1	YALI0_F02871g	FALSE	FALSE	OPA3	Optic atrophy 3 protein homolog
30	PGAM2	0.166667	PGAM2	PF3D7_1120100	PF3D7_1120100	PF3D7_1120100	PBANKA_0928100	PKNH_0917800	TGGT1_297060	AT1G22170	AT1G22170	A0A182Y581	YALI0_B02728g	FALSE	FALSE	PGAM2	Phosphoglycerate mutase 2
30	PITRM1	0.166667	PITRM1	PF3D7_1360800	PF3D7_1360800	PF3D7_1360800	PBANKA_1137000	PKNH_1110600	TGGT1_227948	AT3G19170	AT3G19170	A0A182Y2J1	CYM1	FALSE	FALSE
30	PLIN4	0.166667	PLIN4											FALSE	FALSE
30	PNP	0.166667	PNP									A0A182YD24	YALI0_F30129g	FALSE	FALSE
30	POPDC2	0.166667	POPDC2											FALSE	FALSE
30	PPIB	0.166667	PPIB				PBANKA_0932200			AT5G13120	AT5G13120	A0A182YEH4	CPR2	FALSE	FALSE	PPIB	Peptidyl-prolyl cis-trans isomerase B
30	PRKAR1A	0.166667	PRKAR1A	PF3D7_1223100	PF3D7_1223100	PF3D7_1223100	PBANKA_1438000	PKNH_1442300	TGGT1_242070			A0A182YNW3		FALSE	FALSE
30	PVR	0.166667	PVR											FALSE	FALSE
30	PYGB	0.333333	PYGB											FALSE	FALSE	PYGB	Glycogen phosphorylase, brain form
30	Q8WMY1	0.166667												FALSE	FALSE
30	RDH14	0.166667	RDH14	PF3D7_0626100	PF3D7_0626100	PF3D7_0626100		PKNH_1123700						FALSE	FALSE	RDH14	Retinol dehydrogenase 14
30	RDX	0.166667	RDX											FALSE	FALSE
30	RPLP0	0.333333	RPLP0	PF3D7_1130200	PF3D7_1130200	PF3D7_1130200	PBANKA_0918000	PKNH_0928100	TGGT1_218410	AT3G11250	AT3G11250	A0A182Y7C3	YALI0_B14146g	TRUE	TRUE
30	RPLP0::1	0.166667												FALSE	FALSE
30	RPLP1	0.333333	RPLP1	PF3D7_1103100	PF3D7_1103100	PF3D7_1103100	PBANKA_0943600	PKNH_0900700	TGGT1_260260	AT5G24510	AT5G24510	A0A182XZS7	YALI0_B12804g	TRUE	TRUE
30	RPLP2	0.333333	RPLP2									A0A182Y4B9		TRUE	TRUE
30	SLC16A7	0.166667	SLC16A7											FALSE	FALSE
30	SLC44A2::1	0.333333												FALSE	FALSE
30	SLC8A1	0.166667	SLC8A1											FALSE	FALSE
30	SLMAP	0.166667	SLMAP							AT2G45460	AT2G45460	A0A182YJB6	YALI0_F27291g	FALSE	FALSE
30	ST13	0.333333	ST13	PF3D7_0527500	PF3D7_0527500	PF3D7_0527500	PBANKA_1242300		TGGT1_232660	AT3G17880	AT3G17880	A0A182YFD0		FALSE	FALSE
30	TGM2	0.166667	TGM2											FALSE	FALSE	TGM2	Protein-glutamine gamma-glutamyltransferase 2
30	TM6SF1	0.166667	TM6SF1											FALSE	FALSE
30	WDR1	0.166667	WDR1							AT3G18060	AT3G18060	A0A182YHM4	YALI0_E01870g	FALSE	FALSE	WDR1	WD repeat-containing protein 1
31	A0A3Q1MIR5	0.166667												FALSE	FALSE		1-cysPrx_C domain-containing protein
31	A1BG	0.166667	A1BG											FALSE	FALSE	A1BG	Alpha-1B-glycoprotein
31	ACADM	0.166667	ACADM									A0A182Y1B6		FALSE	FALSE	ACADM	Medium-chain specific acyl-CoA dehydrogenase, mitochondrial
31	ACADSB	0.166667	ACADSB						TGGT1_266270			A0A182YDE2	YALI0_D15708g	FALSE	FALSE
31	ACO2	0.166667	ACO2									A0A182YPN0	YALI0_D09361g	FALSE	FALSE
31	ACTG1	0.166667	ACTG1	PF3D7_1246200	PF3D7_1246200	PF3D7_1246200	PBANKA_1459300	PKNH_1465800	TGGT1_209030			A0A182YH06	ACT1	FALSE	FALSE
31	AHCY	0.166667	AHCY	PF3D7_0520900	PF3D7_0520900	PF3D7_0520900	PBANKA_1235600	PKNH_1012000	TGGT1_225050	AT4G13940	AT4G13940	A0A182Y7K2	YALI0_F11759g	FALSE	FALSE
31	ALB	0.166667	ALB											FALSE	FALSE
31	ARHGDIB	0.166667	ARHGDIB											FALSE	FALSE
31	ATPAF1	0.166667	ATPAF1											FALSE	FALSE
31	AceCS2	0.166667												FALSE	FALSE
31	BCKDK	0.166667	BCKDK	PF3D7_1365600	PF3D7_1365600	PF3D7_1365600	PBANKA_1141400	PKNH_1105700	TGGT1_318560				YALI0_E19679g	FALSE	FALSE
31	CA2	0.166667	CA2											FALSE	FALSE
31	CALU	0.166667	CALU	PF3D7_1108600	PF3D7_1108600	PF3D7_1108600			TGGT1_229480			A0A182YE68		FALSE	FALSE	CALU	Calumenin
31	CLDN5	0.166667	CLDN5											FALSE	FALSE
31	CLYBL	0.166667	CLYBL							AT5G03860	AT5G03860	A0A182YQ02	YALI0_E15708g	FALSE	FALSE
31	COMT	0.166667	COMT										YALI0_B03124g	FALSE	FALSE	COMT	Catechol O-methyltransferase
31	CPT2	0.166667	CPT2									A0A182Y0B1	YALI0_F21197g	FALSE	FALSE	CPT2	Carnitine O-palmitoyltransferase 2, mitochondrial
31	CRAT	0.166667	CRAT									A0A182YFH1	YALI0_B10340g	FALSE	FALSE
31	CRYZ	0.166667	CRYZ											FALSE	FALSE
31	DGUOK	0.166667	DGUOK											FALSE	FALSE
31	DPM1	0.166667	DPM1	PF3D7_1141600	PF3D7_1141600	PF3D7_1141600	PBANKA_0907400	PKNH_0939400	TGGT1_277970	AT1G20575	AT1G20575	A0A182YDM0	YALI0_D06281g	FALSE	FALSE	DPM1	Dolichol-phosphate mannosyltransferase subunit 1
31	DSC3	0.166667	DSC3											FALSE	FALSE	DSC3	Desmocollin-3
31	EHD1	0.166667	EHD1							AT3G20290	AT3G20290			FALSE	FALSE	EHD1	EH domain-containing protein 1
31	ETFA	0.666667	ETFA						TGGT1_207250	AT1G50940	AT1G50940	A0A182YG09	YALI0_E13420g	TRUE	TRUE	ETFA	Electron transfer flavoprotein subunit alpha, mitochondrial
31	ETFB	0.5	ETFB						TGGT1_267820	AT5G43430	AT5G43430	A0A182YEP7	YALI0_C20449g	TRUE	TRUE	ETFB	Electron transfer flavoprotein subunit beta
31	ETFDH	0.166667	ETFDH						TGGT1_265230	AT2G43400	AT2G43400	A0A182Y2X4	YALI0_C14806g	FALSE	FALSE
31	GNAQ	0.166667	GNAQ									A0A182YFQ1		FALSE	FALSE
31	GNG5	0.166667	GNG5											FALSE	FALSE
31	GUSB	0.166667	GUSB							AT3G54440	AT3G54440	A0A182Y9D5	YALI0_A03597g	FALSE	FALSE
31	HADH	0.166667	HADH						TGGT1_232090	AT3G15290	AT3G15290	A0A182YC93	YALI0_C08811g	FALSE	FALSE
31	HSD17B12	0.166667	HSD17B12	PF3D7_0422000	PF3D7_0422000	PF3D7_0422000		PKNH_0513800	TGGT1_271888	AT1G67730	AT1G67730	A0A182Y8P6	YALI0A06787g	FALSE	FALSE
[truncated: 3,474 more rows]

## Sheet: ANOST
clust_id	id	fraction_clustered	HUM_mapping	PF3_GAM_mapping	PF3_AS_mapping	PF3_SCH_mapping	BER_SCH_mapping	KNO_SCH_mapping	TOX_mapping	AT_LF_mapping	AT_SD_mapping	BOVIN_mapping	YARLI_mapping	best_guess_selection	match_over_threshold	Description
[truncated: 1,470 more rows]

[truncated: 9 more sheets: YARLI, PF3_GAM, PF3_AS, PF3_SCH, BER_SCH, KNO_SCH, TOX, AT_LF, AT_SD]
